# Supplementary material for: Amplitude, relative phase, and polarization characterization during ultrashort pulse of hybrid mode-locked thulium-doped all-fiber laser
Source: Sci Rep. 2026 Apr 4;16:16226. doi: 10.1038/s41598-026-45251-4 (PMC13201540; doi:10.1038/s41598-026-45251-4)
Supplement: Supplementary file 1 — Supplementary Information. [file 41598_2026_45251_MOESM1_ESM.zip]

Archive with 13 entries (11 files):
- SM/
- SM/datafiles laser/
- SM/datafiles laser/Data_File_1.csv
- SM/datafiles laser/Data_File_2.csv
- SM/datafiles laser/Data_File_3.csv
- SM/datafiles laser/Data_File_4.csv
- SM/datafiles laser/vectorialpulseplotting.asv
- SM/datafiles laser/vectorialpulseplotting.m
- SM/Supplementary Materials Title and Description.xlsx
- SM/Visualization_1.mp4
- SM/Visualization_2.mp4
- SM/Visualization_3.mp4
- SM/Visualization_4.mp4
