# Supplementary material for: Amplitude, relative phase, and polarization characterization during ultrashort pulse of hybrid mode-locked thulium-doped all-fiber laser
Source: Sci Rep. 2026 Apr 4;16:16226. doi: 10.1038/s41598-026-45251-4 (PMC13201540; doi:10.1038/s41598-026-45251-4)
Supplement: Supplementary file 1 — Supplementary Information. [file 41598_2026_45251_MOESM1_ESM.zip › SM/datafiles laser/Data_File_1.csv]

Time_ps	Ex_sqrtW	Ey_sqrtW	Ex_field_sqrtW	Ey_field_sqrtW	color_index_arb_un	w0_2pi_THz
-4	-5.18593327791024e-06-3.02183788534783e-05i	0.00023612122712611-2.88538133967883e-05i	2.02711375424387e-05	0.000170655324778487	161	991.395561741502
-3.99951168894586	-5.4592157209709e-06-2.98818915132182e-05i	0.000234512881422971-3.10789610048008e-05i	6.85144077776215e-06	0.000227581035247203	161	991.395561741502
-3.99902337789172	-5.7324981640318e-06-2.95454041729578e-05i	0.00023290453571983-3.33041086128154e-05i	-7.95635783931117e-06	0.000229708607799843	161	991.395561741502
-3.99853506683758	-6.00578060709245e-06-2.92089168326977e-05i	0.00023129619001669-3.5529256220828e-05i	-2.0604019515002e-05	0.00017709268371278	160	991.395561741502
-3.99804675578343	-6.2790630501531e-06-2.88724294924376e-05i	0.000229687844313551-3.77544038288406e-05i	-2.81159582663633e-05	8.28176337135489e-05	160	991.395561741502
-3.99755844472929	-6.55234549321376e-06-2.85359421521775e-05i	0.000228079498610411-3.99795514368532e-05i	-2.87889248320949e-05	-3.02375154921662e-05	160	991.395561741502
-3.99707013367515	-6.82562793627466e-06-2.81994548119171e-05i	0.000226471152907271-4.22046990448678e-05i	-2.25781283294927e-05	-0.000134935850810776	160	991.395561741502
-3.99658182262101	-7.09891037933531e-06-2.78629674716569e-05i	0.000224862807204131-4.44298466528804e-05i	-1.10822796154688e-05	-0.000206384524338663	160	991.395561741502
-3.99609351156687	-7.37219282239596e-06-2.75264801313968e-05i	0.000223254461500992-4.66549942608929e-05i	2.86320322800941e-06	-0.000227846626336653	160	991.395561741502
-3.99560520051273	-7.69375302213291e-06-2.73742280932973e-05i	0.000222939924122007-4.93895343921307e-05i	1.59865593277864e-05	-0.000195725565882643	160	991.395561741502
-3.99511688945858	-8.01547885292531e-06-2.72226081286325e-05i	0.000222629825533319-5.21258221443651e-05i	2.52070293859442e-05	-0.000116303806928177	160	991.395561741502
-3.99462857840444	-8.33720468371743e-06-2.70709881639679e-05i	0.000222319726944632-5.48621098965969e-05i	2.83204867710396e-05	-8.60019122606719e-06	160	991.395561741502
-3.9941402673503	-8.65893051450954e-06-2.69193681993034e-05i	0.000222009628355944-5.75983976488288e-05i	2.4598529022515e-05	0.000101505149205055	159	991.395561741502
-3.99365195629616	-8.98065634530165e-06-2.67677482346388e-05i	0.000221699529767257-6.03346854010606e-05i	1.49587744245762e-05	0.000187482391546923	159	991.395561741502
-3.99316364524202	-9.30238217609405e-06-2.6616128269974e-05i	0.000221389431178569-6.3070973153295e-05i	1.73967139510411e-06	0.000228530731578624	159	991.395561741502
-3.99267533418788	-9.62410800688616e-06-2.64645083053094e-05i	0.000221079332589881-6.58072609055268e-05i	-1.18652008856945e-05	0.000214598186180809	159	991.395561741502
-3.99218702313374	-9.94583383767827e-06-2.63128883406448e-05i	0.000220769234001194-6.85435486577587e-05i	-2.25768328986947e-05	0.000148833827641659	159	991.395561741502
-3.99169871207959	-1.02675596684704e-05-2.61612683759802e-05i	0.000220459135412506-7.12798364099906e-05i	-2.78193771433204e-05	4.68762226011375e-05	159	991.395561741502
-3.99121040102545	-1.05892854992628e-05-2.60096484113155e-05i	0.000220149036823818-7.40161241622249e-05i	-2.63383520175539e-05	-6.68611877349893e-05	159	991.395561741502
-3.99072208997131	-1.09110113300549e-05-2.58580284466509e-05i	0.000219838938235131-7.67524119144568e-05i	-1.8500355103897e-05	-0.000165026363983801	159	991.395561741502
-3.99023377891717	-1.1232737160847e-05-2.57064084819863e-05i	0.000219528839646443-7.94886996666886e-05i	-6.2027838835943e-06	-0.000223893465714127	159	991.395561741502
-3.98974546786303	-1.15544629916391e-05-2.55547885173217e-05i	0.000219218741057756-8.22249874189205e-05i	7.58430281478161e-06	-0.00022908338475676	159	991.395561741502
-3.98925715680889	-1.18761888224315e-05-2.5403168552657e-05i	0.000218908642469068-8.49612751711548e-05i	1.95338190944943e-05	-0.00017906376177804	158	991.395561741502
-3.98876884575475	-1.21979146532236e-05-2.52515485879924e-05i	0.00021859854388038-8.76975629233867e-05i	2.67627181180906e-05	-8.55792030386707e-05	158	991.395561741502
-3.9882805347006	-1.25196404840157e-05-2.50999286233278e-05i	0.000218288445291693-9.04338506756185e-05i	2.75260154880476e-05	2.91051125785211e-05	158	991.395561741502
-3.98779222364646	-1.28413663148079e-05-2.49483086586632e-05i	0.000217978346703005-9.31701384278504e-05i	2.16370435030682e-05	0.000137499805356028	158	991.395561741502
-3.98730391259232	-1.31630921456003e-05-2.47966886939985e-05i	0.000217668248114318-9.59064261800847e-05i	1.05129358548484e-05	0.000213469206000543	158	991.395561741502
-3.98681560153818	-1.34848179763924e-05-2.46450687293339e-05i	0.00021735814952563-9.86427139323166e-05i	-3.16570455153976e-06	0.000238519247987232	158	991.395561741502
-3.98632729048404	-1.38065438071845e-05-2.44934487646693e-05i	0.000217048050936942-0.000101379001684548i	-1.60993734383991e-05	0.000206285587645107	158	991.395561741502
-3.9858389794299	-1.43603978226371e-05-2.43376836987677e-05i	0.000216225709454884-0.000105409819056007i	-2.53556131437612e-05	0.000122997544177464	158	991.395561741502
-3.98535066837576	-1.49170637831123e-05-2.41818684201062e-05i	0.000215397162785565-0.000109456318048054i	-2.8381950393172e-05	8.70778454853094e-06	158	991.395561741502
-3.98486235732161	-1.5473729743587e-05-2.40260531414448e-05i	0.000214568616116247-0.000113502817040098i	-2.4362027750383e-05	-0.00010873497162558	158	991.395561741502
-3.98437404626747	-1.60303957040617e-05-2.38702378627834e-05i	0.000213740069446929-0.000117549316032141i	-1.42219690939634e-05	-0.000200500366912625	158	991.395561741502
-3.98388573521333	-1.65870616645364e-05-2.3714422584122e-05i	0.000212911522777611-0.000121595815024184i	-4.14223159801844e-07	-0.0002438173063282	158	991.395561741502
-3.98339742415919	-1.71437276250116e-05-2.35586073054604e-05i	0.000212082976108292-0.000125642314016231i	1.36741102599463e-05	-0.000227593670584868	158	991.395561741502
-3.98290911310505	-1.77003935854862e-05-2.3402792026799e-05i	0.000211254429438974-0.000129688813008274i	2.45488401122173e-05	-0.000155226817864878	158	991.395561741502
-3.98242080205091	-1.82570595459609e-05-2.32469767481376e-05i	0.000210425882769656-0.000133735312000317i	2.94706474856958e-05	-4.38989099123838e-05	158	991.395561741502
-3.98193249099677	-1.88137255064356e-05-2.30911614694762e-05i	0.000209597336100338-0.00013778181099236i	2.71398132153847e-05	7.94984803578071e-05	158	991.395561741502
-3.98144417994262	-1.93703914669108e-05-2.29353461908147e-05i	0.000208768789431019-0.000141828309984407i	1.80336646920536e-05	0.000184844780503933	158	991.395561741502
-3.98095586888848	-1.99270574273855e-05-2.27795309121532e-05i	0.000207940242761701-0.000145874808976451i	4.31028536286166e-06	0.000246117531259057	158	991.395561741502
-3.98046755783434	-2.04837233878602e-05-2.26237156334918e-05i	0.000207111696092382-0.000149921307968494i	-1.07024652342725e-05	0.000247789251156107	158	991.395561741502
-3.9799792467802	-2.10403893483349e-05-2.24679003548304e-05i	0.000206283149423064-0.000153967806960537i	-2.331173805398e-05	0.000188728232161911	158	991.395561741502
-3.97949093572606	-2.15970553088101e-05-2.23120850761689e-05i	0.000205454602753745-0.000158014305952584i	-3.03641439375688e-05	8.26304229435327e-05	158	991.395561741502
-3.97900262467192	-2.21537212692848e-05-2.21562697975075e-05i	0.000204626056084427-0.000162060804944627i	-3.0029190719592e-05	-4.51563375097305e-05	158	991.395561741502
-3.97851431361777	-2.27103872297595e-05-2.20004545188461e-05i	0.000203797509415109-0.00016610730393667i	-2.22681622558317e-05	-0.00016367940873308	159	991.395561741502
-3.97802600256363	-2.32670531902342e-05-2.18446392401847e-05i	0.000202968962745791-0.000170153802928714i	-8.86960530729801e-06	-0.000243859078705865	159	991.395561741502
-3.97753769150949	-2.38237191507094e-05-2.16888239615231e-05i	0.000202140416076472-0.00017420030192076i	6.96284205294034e-06	-0.000265594703575534	159	991.395561741502
-3.97704938045535	-2.43803851111841e-05-2.15330086828617e-05i	0.000201311869407154-0.000178246800912804i	2.13752960479945e-05	-0.000222768900688567	159	991.395561741502
-3.97656106940121	-2.49370510716588e-05-2.13771934042003e-05i	0.000200483322737836-0.000182293299904847i	3.07988004588101e-05	-0.000124911327710599	159	991.395561741502
-3.97607275834707	-2.51867746168299e-05-2.08547876399324e-05i	0.000197546591187251-0.000184805719605326i	3.23507192078233e-05	5.18984274230507e-06	159	991.395561741502
-3.97558444729293	-2.5430068237523e-05-2.03247024249939e-05i	0.000194565696728911-0.000187286002939192i	2.59606558220542e-05	0.000133610910573013	159	991.395561741502
-3.97509613623878	-2.5673361858216e-05-1.97946172100559e-05i	0.000191584802270574-0.000189766286273055i	1.32633114194907e-05	0.000229204652052364	158	991.395561741502
-3.97460782518464	-2.59166554789089e-05-1.92645319951179e-05i	0.000188603907812237-0.000192246569606918i	-2.58739621123258e-06	0.000268885933076623	158	991.395561741502
-3.9741195141305	-2.61599490996018e-05-1.873444678018e-05i	0.000185623013353899-0.000194726852940781i	-1.76886687238649e-05	0.000243163270107848	158	991.395561741502
-3.97363120307636	-2.6403242720295e-05-1.82043615652415e-05i	0.000182642118895559-0.000197207136274646i	-2.83455191480392e-05	0.000158405640526077	158	991.395561741502
-3.97314289202222	-2.66465363409879e-05-1.76742763503035e-05i	0.000179661224437222-0.00019968741960851i	-3.19715284618314e-05	3.52736453649854e-05	158	991.395561741502
-3.97265458096808	-2.68898299616808e-05-1.71441911353655e-05i	0.000176680329978884-0.000202167702942373i	-2.7714801996578e-05	-9.63002668837554e-05	158	991.395561741502
-3.97216626991394	-2.71331235823737e-05-1.66141059204276e-05i	0.000173699435520547-0.000204647986276236i	-1.66580185407233e-05	-0.000204366461011973	158	991.395561741502
-3.97167795885979	-2.73764172030669e-05-1.60840207054891e-05i	0.000170718541062207-0.000207128269610101i	-1.54561628806617e-06	-0.000262694076904773	158	991.395561741502
-3.97118964780565	-2.76197108237598e-05-1.55539354905511e-05i	0.000167737646603869-0.000209608552943964i	1.38936721966268e-05	-0.000257120025921701	158	991.395561741502
-3.97070133675151	-2.78630044444527e-05-1.50238502756132e-05i	0.000164756752145532-0.000212088836277828i	2.58624995585257e-05	-0.000188978210328839	158	991.395561741502
-3.97021302569737	-2.81062980651457e-05-1.44937650606752e-05i	0.000161775857687195-0.000214569119611691i	3.14248561042688e-05	-7.47808143644038e-05	158	991.395561741502
-3.96972471464323	-2.83495916858388e-05-1.39636798457367e-05i	0.000158794963228855-0.000217049402945556i	2.92234171109445e-05	5.77722947029457e-05	158	991.395561741502
-3.96923640358909	-2.85928853065317e-05-1.34335946307987e-05i	0.000155814068770517-0.000219529686279419i	1.98096353472358e-05	0.000176493944339296	158	991.395561741502
-3.96874809253494	-2.88361789272247e-05-1.29035094158608e-05i	0.00015283317431218-0.000222009969613282i	5.50654520093484e-06	0.000252503081756433	157	991.395561741502
-3.9682597814808	-2.90794725479176e-05-1.23734242009228e-05i	0.000149852279853842-0.000224490252947146i	-1.01617870768919e-05	0.000267229113345962	157	991.395561741502
-3.96777147042666	-2.93227661686107e-05-1.18433389859843e-05i	0.000146871385395502-0.000226970536281011i	-2.333461573882e-05	0.00021693310094116	157	991.395561741502
-3.96728315937252	-2.95660597893037e-05-1.13132537710463e-05i	0.000143890490937165-0.000229450819614874i	-3.0761510979227e-05	0.000113648539410068	157	991.395561741502
-3.96679484831838	-2.98093534099966e-05-1.07831685561084e-05i	0.000140909596478827-0.000231931102948737i	-3.06006343177586e-05	-1.76932231334273e-05	157	991.395561741502
-3.96630653726424	-2.98505171476947e-05-1.01363186195139e-05i	0.000136718889094295-0.000232980629895926i	-2.26767114231448e-05	-0.000144549009808503	157	991.395561741502
-3.9658182262101	-2.98856298698605e-05-9.48597318223426e-06i	0.000132491964418684-0.000233987325328099i	-9.22807486578328e-06	-0.000235120415626561	157	991.395561741502
-3.96532991515595	-2.99207425920263e-05-8.83562774495527e-06i	0.000128265039743076-0.000234994020760272i	6.36882782811618e-06	-0.00026771383009599	157	991.395561741502
-3.96484160410181	-2.99558553141921e-05-8.18528230767628e-06i	0.000124038115067468-0.000236000716192445i	2.02444828756598e-05	-0.000234871322103764	157	991.395561741502
-3.96435329304767	-2.99909680363579e-05-7.53493687039728e-06i	0.00011981119039186-0.000237007411624617i	2.89841471108486e-05	-0.000145072027517415	157	991.395561741502
-3.96386498199353	-3.00260807585237e-05-6.8845914331177e-06i	0.000115584265716248-0.000238014107056791i	3.04645270186549e-05	-2.05694487991283e-05	157	991.395561741502
-3.96337667093939	-3.00611934806895e-05-6.2342459958387e-06i	0.00011135734104064-0.000239020802488964i	2.4368124582036e-05	0.000108094195960437	157	991.395561741502
-3.96288835988525	-3.00963062028553e-05-5.58390055855971e-06i	0.000107130416365032-0.000240027497921136i	1.22509824824916e-05	0.000209550518091083	157	991.395561741502
-3.96240004883111	-3.01314189250211e-05-4.93355512128071e-06i	0.000102903491689424-0.000241034193353309i	-2.85054037906861e-06	0.000259227468338783	157	991.395561741502
-3.96191173777696	-3.01665316471869e-05-4.28320968400113e-06i	9.86765670138127e-05-0.000242040888785483i	-1.71754071806733e-05	0.000245284992455424	157	991.395561741502
-3.96142342672282	-3.02016443693527e-05-3.63286424672213e-06i	9.44496423382049e-05-0.000243047584217655i	-2.71690057363189e-05	0.000171433395049595	157	991.395561741502
-3.96093511566868	-3.02367570915185e-05-2.98251880944314e-06i	9.0222717662597e-05-0.000244054279649828i	-3.03603908344728e-05	5.59643377560364e-05	157	991.395561741502
-3.96044680461454	-3.02718698136843e-05-2.33217337216415e-06i	8.59957929869891e-05-0.000245060975082001i	-2.59701954184822e-05	-7.27561042013755e-05	157	991.395561741502
-3.9599584935604	-3.03069825358501e-05-1.68182793488456e-06i	8.17688683113774e-05-0.000246067670514174i	-1.51002987692182e-05	-0.000183226870270286	157	991.395561741502
-3.95947018250626	-3.03420952580159e-05-1.03148249760557e-06i	7.75419436357695e-05-0.000247074365946347i	-4.59236608908791e-07	-0.000248492406095433	157	991.395561741502
-3.95898187145211	-3.03772079801817e-05-3.81137060326573e-07i	7.33150189601616e-05-0.00024808106137852i	1.43086325709709e-05	-0.000252697755665455	157	991.395561741502
-3.95849356039797	-3.04123207023475e-05+2.69208376952422e-07i	6.90880942845537e-05-0.000249087756810692i	2.55249202899335e-05	-0.000194928989011628	157	991.395561741502
-3.95800524934383	-3.04474334245133e-05+9.19553814232007e-07i	6.4861169608942e-05-0.000250094452242866i	3.03879448111537e-05	-8.94111660109084e-05	157	991.395561741502
-3.95751693828969	-3.04825461466791e-05+1.569899251511e-06i	6.06342449333341e-05-0.000251101147675038i	2.76680830409151e-05	3.79788845287788e-05	157	991.395561741502
-3.95702862723555	-3.05176588688449e-05+2.22024468878999e-06i	5.64073202577262e-05-0.000252107843107211i	1.80161030816836e-05	0.000156033432397824	157	991.395561741502
-3.95654031618141	-3.09936660056797e-05+2.58056189240555e-06i	5.34852108347008e-05-0.000254229672311499i	4.18624995721397e-06	0.000236636194259466	157	991.395561741502
-3.95605200512727	-3.14869059890241e-05+2.92954302128844e-06i	5.06141015609658e-05-0.000256395087754336i	-1.11044396368318e-05	0.000260682321552102	158	991.395561741502
-3.95556369407312	-3.19801459723681e-05+3.27852415017101e-06i	4.77429922872334e-05-0.000258560503197171i	-2.42006769555628e-05	0.000221709881312959	158	991.395561741502
-3.95507538301898	-3.24733859557121e-05+3.62750527905358e-06i	4.4871883013501e-05-0.000260725918640006i	-3.18495403986464e-05	0.00012845461314101	158	991.395561741502
-3.95458707196484	-3.2966625939056e-05+3.97648640793615e-06i	4.20007737397686e-05-0.000262891334082841i	-3.20237264224185e-05	2.89271603147193e-06	159	991.395561741502
-3.9540987609107	-3.34598659224004e-05+4.32546753681904e-06i	3.91296644660336e-05-0.000265056749525678i	-2.44493877604785e-05	-0.0001249348069989	159	991.395561741502
-3.95361044985656	-3.39531059057444e-05+4.6744486657016e-06i	3.62585551923013e-05-0.000267222164968513i	-1.07228047465998e-05	-0.000224098364595364	159	991.395561741502
-3.95312213880242	-3.44463458890884e-05+5.02342979458417e-06i	3.33874459185689e-05-0.000269387580411348i	6.02327325574361e-06	-0.000270244759700162	160	991.395561741502
-3.95263382774828	-3.49395858724323e-05+5.37241092346674e-06i	3.05163366448365e-05-0.000271552995854183i	2.18345646279779e-05	-0.00025155334964458	160	991.395561741502
-3.95214551669413	-3.54328258557767e-05+5.72139205234963e-06i	2.76452273711015e-05-0.00027371841129702i	3.28683200914138e-05	-0.000171731962453231	160	991.395561741502
-3.95165720563999	-3.59260658391207e-05+6.0703731812322e-06i	2.47741180973691e-05-0.000275883826739855i	3.63244955037295e-05	-4.92998597948921e-05	160	991.395561741502
-3.95116889458585	-3.64193058224647e-05+6.41935431011477e-06i	2.19030088236367e-05-0.000278049242182691i	3.11499919356596e-05	8.67085118343971e-05	161	991.395561741502
-3.95068058353171	-3.69125458058086e-05+6.76833543899734e-06i	1.90318995499043e-05-0.000280214657625526i	1.83401566521212e-05	0.000203622390004768	161	991.395561741502
-3.95019227247757	-3.7405785789153e-05+7.11731656788022e-06i	1.61607902761693e-05-0.000282380073068363i	7.54584809600561e-07	0.000272967900965822	161	991.395561741502
-3.94970396142343	-3.7899025772497e-05+7.46629769676279e-06i	1.3289681002437e-05-0.000284545488511198i	-1.75206847461233e-05	0.000277380724800421	161	991.395561741502
-3.94921565036929	-3.8392265755841e-05+7.81527882564536e-06i	1.04185717287046e-05-0.000286710903954033i	-3.21224551762445e-05	0.000214924794617457	162	991.395561741502
-3.94872733931514	-3.88855057391849e-05+8.16425995452793e-06i	7.54746245497219e-06-0.000288876319396868i	-3.94506224164916e-05	9.9749117940782e-05	162	991.395561741502
-3.948239028261	-3.93787457225293e-05+8.51324108341082e-06i	4.67635318123719e-06-0.000291041734839705i	-3.75517021045215e-05	-4.11169235644265e-05	162	991.395561741502
-3.94775071720686	-3.98719857058733e-05+8.86222221229339e-06i	1.80524390750481e-06-0.00029320715028254i	-2.66296758378035e-05	-0.000174104099050409	162	991.395561741502
-3.94726240615272	-4.03652256892173e-05+9.21120334117596e-06i	-1.06586536622758e-06-0.000295372565725375i	-9.05252897550222e-06	-0.000267092936269455	163	991.395561741502
-3.94677409509858	-4.08395021895505e-05+9.2644938057251e-06i	-2.94142057924593e-06-0.000297641235470154i	1.08630912041042e-05	-0.000297295420980742	163	991.395561741502
-3.94628578404444	-4.13128608578647e-05+9.30347285082403e-06i	-4.76879100503096e-06-0.000299914902720109i	2.87084814047639e-05	-0.000257374240716919	163	991.395561741502
-3.94579747299029	-4.17862195261784e-05+9.34245189592292e-06i	-6.59616143081434e-06-0.000302188569970062i	4.03195649149411e-05	-0.000155772054089092	163	991.395561741502
-3.94530916193615	-4.22595781944922e-05+9.38143094102182e-06i	-8.42353185659771e-06-0.000304462237220015i	4.28689748362961e-05	-1.56725637360892e-05	163	991.395561741502
-3.94482085088201	-4.27329368628059e-05+9.42040998612072e-06i	-1.02509022823811e-05-0.000306735904469968i	3.5564883923062e-05	0.000130273073619927	164	991.395561741502
-3.94433253982787	-4.32062955311201e-05+9.45938903121965e-06i	-1.20782727081661e-05-0.000309009571719924i	1.98803074474505e-05	0.000247554357875364	164	991.395561741502
-3.94384422877373	-4.36796541994338e-05+9.49836807631854e-06i	-1.39056431339495e-05-0.000311283238969877i	-7.38171506489317e-07	0.000307955407949374	164	991.395561741502
-3.94335591771959	-4.41530128677475e-05+9.53734712141744e-06i	-1.57330135597329e-05-0.00031355690621983i	-2.16261734431254e-05	0.000296329637538861	164	991.395561741502
-3.94286760666545	-4.46263715360613e-05+9.57632616651633e-06i	-1.75603839855162e-05-0.000315830573469783i	-3.79564467919559e-05	0.000214371516770253	164	991.395561741502
-3.9423792956113	-4.50997302043754e-05+9.61530521161527e-06i	-1.93877544113013e-05-0.000318104240719738i	-4.58544193884708e-05	8.04517677584105e-05	164	991.395561741502
-3.94189098455716	-4.55730888726891e-05+9.65428425671416e-06i	-2.12151248370847e-05-0.000320377907969692i	-4.33165870794813e-05	-7.44977526181549e-05	164	991.395561741502
-3.94140267350302	-4.60464475410029e-05+9.69326330181306e-06i	-2.3042495262868e-05-0.000322651575219645i	-3.07142554703323e-05	-0.000214128301031924	164	991.395561741502
-3.94091436244888	-4.65198062093166e-05+9.73224234691195e-06i	-2.48698656886514e-05-0.000324925242469598i	-1.07569144666425e-05	-0.000305197579857873	165	991.395561741502
-3.94042605139474	-4.69931648776308e-05+9.77122139201088e-06i	-2.66972361144364e-05-0.000327198909719553i	1.20875312375232e-05	-0.000325474328659948	165	991.395561741502
-3.9399377403406	-4.74665235459445e-05+9.81020043710978e-06i	-2.85246065402198e-05-0.000329472576969506i	3.25922982593068e-05	-0.000269146674526105	165	991.395561741502
-3.93944942928646	-4.79398822142582e-05+9.84917948220868e-06i	-3.03519769660032e-05-0.000331746244219459i	4.59675828246004e-05	-0.000148422540511234	165	991.395561741502
-3.93896111823231	-4.8413240882572e-05+9.88815852730757e-06i	-3.21793473917866e-05-0.000334019911469413i	4.8979141192176e-05	9.10653272085779e-06	165	991.395561741502
-3.93847280717817	-4.88865995508861e-05+9.9271375724065e-06i	-3.40067178175716e-05-0.000336293578719368i	4.07284320632454e-05	0.00016677124788173	165	991.395561741502
-3.93798449612403	-4.93599582191999e-05+9.9661166175054e-06i	-3.5834088243355e-05-0.000338567245969321i	2.29065600927868e-05	0.000287358977569506	165	991.395561741502
-3.93749618506989	-4.98333168875136e-05+1.00050956626043e-05i	-3.76614586691383e-05-0.000340840913219274i	-5.47243666750541e-07	0.000341890763217552	165	991.395561741502
-3.93700787401575	-5.03002354509489e-05+9.80347513189514e-06i	-3.80700366417483e-05-0.000342825007472341i	-2.40829805588236e-05	0.000316710037183415	165	991.395561741502
-3.93651956296161	-5.07667812609737e-05+9.58792869248353e-06i	-3.83964948761836e-05-0.000344792341234026i	-4.2544311637292e-05	0.000217885047828239	166	991.395561741502
-3.93603125190746	-5.1233327070998e-05+9.37238225307212e-06i	-3.87229531106187e-05-0.000346759674995709i	-5.16777944218396e-05	6.74807755515304e-05	166	991.395561741502
-3.93554294085332	-5.16998728810224e-05+9.1568358136607e-06i	-3.90494113450537e-05-0.000348727008757392i	-4.9256752727727e-05	-0.000100269745692055	166	991.395561741502
-3.93505462979918	-5.21664186910467e-05+8.94128937424929e-06i	-3.93758695794888e-05-0.000350694342519075i	-3.56359536632586e-05	-0.000246724598391577	166	991.395561741502
-3.93456631874504	-5.26329645010714e-05+8.72574293483768e-06i	-3.97023278139241e-05-0.000352661676280759i	-1.37164153609568e-05	-0.000337734234251241	166	991.395561741502
-3.9340780076909	-5.30995103110958e-05+8.51019649542627e-06i	-4.00287860483592e-05-0.000354629010042442i	1.16686039017171e-05	-0.000351602632974883	166	991.395561741502
-3.93358969663676	-5.35660561211201e-05+8.29465005601485e-06i	-4.03552442827942e-05-0.000356596343804125i	3.48174350233354e-05	-0.000284252784578312	166	991.395561741502
-3.93310138558262	-5.40326019311444e-05+8.07910361660344e-06i	-4.06817025172293e-05-0.000358563677565808i	5.04399466953516e-05	-0.000150368156539081	166	991.395561741502
-3.93261307452847	-5.44991477411692e-05+7.86355717719183e-06i	-4.10081607516646e-05-0.000360531011327493i	5.48664441394324e-05	1.97991819573872e-05	166	991.395561741502
-3.93212476347433	-5.49656935511935e-05+7.64801073778041e-06i	-4.13346189860997e-05-0.000362498345089176i	4.69092698498501e-05	0.000187262205165373	166	991.395561741502
-3.93163645242019	-5.54322393612178e-05+7.432464298369e-06i	-4.16610772205347e-05-0.000364465678850859i	2.81749032829573e-05	0.00031323115933151	166	991.395561741502
-3.93114814136605	-5.58987851712422e-05+7.21691785895759e-06i	-4.19875354549698e-05-0.000366433012612542i	2.74583474323141e-06	0.000368097951939504	167	991.395561741502
-3.93065983031191	-5.63653309812669e-05+7.00137141954598e-06i	-4.23139936894051e-05-0.000368400346374227i	-2.37064128870954e-05	0.000338391884359018	167	991.395561741502
-3.93017151925777	-5.68318767912913e-05+6.78582498013456e-06i	-4.26404519238402e-05-0.00037036768013591i	-4.51850497633021e-05	0.000230073412324199	167	991.395561741502
-3.92968320820363	-5.72984226013156e-05+6.57027854072315e-06i	-4.29669101582752e-05-0.000372335013897593i	-5.67272489851318e-05	6.73634750358096e-05	167	991.395561741502
-3.92919489714948	-5.77649684113399e-05+6.35473210131174e-06i	-4.32933683927103e-05-0.000374302347659276i	-5.55508182192097e-05	-0.000112668334878333	167	991.395561741502
-3.92870658609534	-5.82315142213647e-05+6.13918566190013e-06i	-4.36198266271456e-05-0.00037626968142096i	-4.17233796691851e-05	-0.000268548550085061	167	991.395561741502
-3.9282182750412	-5.8698060031389e-05+5.92363922248871e-06i	-4.39462848615807e-05-0.000378237015182643i	-1.81934241871963e-05	-0.000363953911206395	167	991.395561741502
-3.92772996398706	-5.91646058414133e-05+5.7080927830773e-06i	-4.42727430960157e-05-0.000380204348944326i	9.83460584065936e-06	-0.000376173828611027	167	991.395561741502
-3.92724165293292	-5.93446251223883e-05+6.13268991458432e-06i	-4.77475538446894e-05-0.00038109654522006i	3.64432680181459e-05	-0.000298939063052788	167	991.395561741502
-3.92675334187878	-5.95052937149801e-05+6.60051940856304e-06i	-5.1434989890669e-05-0.00038191613163824i	5.46163155528555e-05	-0.000149594485162436	167	991.395561741502
-3.92626503082464	-5.96659623075717e-05+7.06834890254133e-06i	-5.51224259366452e-05-0.000382735718056419i	5.9938181693552e-05	3.65299255081358e-05	167	991.395561741502
-3.92577671977049	-5.98266309001633e-05+7.53617839651962e-06i	-5.88098619826214e-05-0.000383555304474598i	5.10573064641984e-05	0.000215187183774611	167	991.395561741502
-3.92528840871635	-5.99872994927549e-05+8.00400789049792e-06i	-6.24972980285977e-05-0.000384374890892777i	2.9984509405763e-05	0.000343633096068015	167	991.395561741502
-3.92480009766221	-6.01479680853466e-05+8.47183738447663e-06i	-6.61847340745773e-05-0.000385194477310957i	1.63779975771175e-06	0.000390837020999554	167	991.395561741502
-3.92431178660807	-6.03086366779383e-05+8.93966687845493e-06i	-6.98721701205535e-05-0.000386014063729136i	-2.73051305498485e-05	0.000344960636989883	167	991.395561741502
-3.92382347555393	-6.04693052705299e-05+9.40749637243322e-06i	-7.35596061665298e-05-0.000386833650147315i	-4.99790465956401e-05	0.000216306128527142	167	991.395561741502
-3.92333516449979	-6.06299738631215e-05+9.87532586641151e-06i	-7.7247042212506e-05-0.000387653236565494i	-6.09580217426186e-05	3.50039539194653e-05	167	991.395561741502
-3.92284685344564	-6.07906424557132e-05+1.03431553603902e-05i	-8.09344782584856e-05-0.000388472822983673i	-5.75518372380756e-05	-0.000156041143944148	167	991.395561741502
-3.9223585423915	-6.09513110483048e-05+1.08109848543685e-05i	-8.46219143044619e-05-0.000389292409401852i	-4.04626354143301e-05	-0.000311294995525277	167	991.395561741502
-3.92187023133736	-6.11119796408964e-05+1.12788143483468e-05i	-8.83093503504381e-05-0.000390111995820031i	-1.36420922908977e-05	-0.000393432858306405	167	991.395561741502
-3.92138192028322	-6.1272648233488e-05+1.17466438423251e-05i	-9.19967863964143e-05-0.00039093158223821i	1.66223264664571e-05	-0.000382295284011148	167	991.395561741502
-3.92089360922908	-6.14333168260798e-05+1.22144733363038e-05i	-9.56842224423939e-05-0.00039175116865639i	4.31807495050142e-05	-0.00027981591385948	167	991.395561741502
-3.92040529817494	-6.15939854186714e-05+1.26823028302821e-05i	-9.93716584883702e-05-0.000392570755074569i	5.9708783971874e-05	-0.000109720956073877	167	991.395561741502
-3.9199169871208	-6.1754654011263e-05+1.31501323242604e-05i	-0.000103059094534346-0.000393390341492748i	6.22117172216634e-05	8.79636519000714e-05	167	991.395561741502
-3.91942867606665	-6.19153226038546e-05+1.36179618182387e-05i	-0.000106746530580323-0.000394209927910927i	4.99876816578688e-05	0.000266325821121154	167	991.395561741502
-3.91894036501251	-6.20759911964463e-05+1.40857913122174e-05i	-0.000110433966626302-0.000395029514329107i	2.58180632501578e-05	0.000382688831029107	167	991.395561741502
-3.91845205395837	-6.22366597890379e-05+1.45536208061957e-05i	-0.000114121402672279-0.000395849100747286i	-4.66529496279408e-06	0.00040880666250225	167	991.395561741502
-3.91796374290423	-6.23973283816295e-05+1.5021450300174e-05i	-0.000117808838718255-0.000396668687165465i	-3.4292140917664e-05	0.000337701027165687	167	991.395561741502
-3.91747543185009	-6.21708581535594e-05+1.56314945060149e-05i	-0.000121999494773066-0.000394935307335353i	-5.58565820386697e-05	0.000183367000619251	167	991.395561741502
-3.91698712079595	-6.1914435503708e-05+1.62525416772162e-05i	-0.000126229084298638-0.00039300440786169i	-6.400119138567e-05	-1.47144697990449e-05	167	991.395561741502
-3.91649880974181	-6.16580128538568e-05+1.68735888484169e-05i	-0.000130458673824207-0.000391073508388028i	-5.68158225785473e-05	-0.000208754074645646	167	991.395561741502
-3.91601049868766	-6.14015902040056e-05+1.74946360196176e-05i	-0.000134688263349776-0.000389142608914366i	-3.60570198313013e-05	-0.000352242677227986	167	991.395561741502
-3.91552218763352	-6.11451675541544e-05+1.81156831908183e-05i	-0.000138917852875344-0.000387211709440704i	-6.71936644626709e-06	-0.000410880593141108	167	991.395561741502
-3.91503387657938	-6.0888744904303e-05+1.87367303620196e-05i	-0.000143147442400917-0.000385280809967041i	2.41638031269827e-05	-0.000370764427408201	167	991.395561741502
-3.91454556552524	-6.06323222544519e-05+1.93577775332203e-05i	-0.000147377031926485-0.000383349910493379i	4.92036717161207e-05	-0.00024168053886085	167	991.395561741502
-3.9140572544711	-6.03758996046007e-05+1.9978824704421e-05i	-0.000151606621452054-0.000381419011019717i	6.24209720422856e-05	-5.47256625559543e-05	167	991.395561741502
-3.91356894341696	-6.01194769547495e-05+2.05998718756217e-05i	-0.000155836210977623-0.000379488111546055i	6.06717607550631e-05	0.000145168540942092	167	991.395561741502
-3.91308063236281	-5.98630543048981e-05+2.1220919046823e-05i	-0.000160065800503195-0.000377557212072392i	4.43943994170306e-05	0.000310013436462519	167	991.395561741502
-3.91259232130867	-5.96066316550469e-05+2.18419662180237e-05i	-0.000164295390028764-0.00037562631259873i	1.75004544648796e-05	0.000400263053552589	167	991.395561741502
-3.91210401025453	-5.93502090051957e-05+2.24630133892244e-05i	-0.000168524979554332-0.000373695413125068i	-1.35634901489952e-05	0.000394284346523882	167	991.395561741502
-3.91161569920039	-5.90937863553446e-05+2.30840605604251e-05i	-0.000172754569079901-0.000371764513651406i	-4.13584772785561e-05	0.000293533873293138	167	991.395561741502
-3.91112738814625	-5.88373637054931e-05+2.37051077316263e-05i	-0.000176984158605473-0.000369833614177743i	-5.92317075072416e-05	0.000122204081793266	167	991.395561741502
-3.91063907709211	-5.8580941055642e-05+2.4326154902827e-05i	-0.000181213748131042-0.000367902714704081i	-6.29063777911861e-05	-7.85751464740832e-05	167	991.395561741502
-3.91015076603797	-5.83245184057908e-05+2.49472020740278e-05i	-0.000185443337656611-0.000365971815230419i	-5.15034567924495e-05	-0.00026059227117696	167	991.395561741502
-3.90966245498382	-5.80680957559396e-05+2.55682492452285e-05i	-0.000189672927182179-0.000364040915756758i	-2.7751636956643e-05	-0.000380109444062634	167	991.395561741502
-3.90917414392968	-5.78116731060882e-05+2.61892964164297e-05i	-0.000193902516707752-0.000362110016283094i	2.66461104172769e-06	-0.000408352534293959	167	991.395561741502
-3.90868583287554	-5.7555250456237e-05+2.68103435876304e-05i	-0.00019813210623332-0.000360179116809432i	3.24633431943537e-05	-0.000338424304707839	167	991.395561741502
-3.9081975218214	-5.72988278063858e-05+2.74313907588311e-05i	-0.000202361695758889-0.00035824821733577i	5.45057130999187e-05	-0.000186982936372853	167	991.395561741502
-3.90770921076726	-5.70211769545013e-05+2.78871053281148e-05i	-0.000206186841645304-0.000355809285512856i	6.34052445986429e-05	9.61112219111931e-06	167	991.395561741502
-3.90722089971312	-5.67416710806019e-05+2.83283723424049e-05i	-0.000209976645308527-0.000353325959388879i	5.72346291602979e-05	0.000203684198671887	167	991.395561741502
-3.90673258865898	-5.64621652067027e-05+2.87696393566947e-05i	-0.000213766448971745-0.000350842633264905i	3.7495034080446e-05	0.000348697768792859	167	991.395561741502
-3.90624427760483	-5.61826593328035e-05+2.92109063709844e-05i	-0.000217556252634964-0.00034835930714093i	8.88842774392118e-06	0.000409922489574785	167	991.395561741502
-3.90575596655069	-5.59031534589043e-05+2.96521733852742e-05i	-0.000221346056298183-0.000345875981016956i	-2.17879721372512e-05	0.000372724476608726	167	991.395561741502
-3.90526765549655	-5.56236475850048e-05+3.00934403995643e-05i	-0.000225135859961405-0.000343392654892979i	-4.72550500781514e-05	0.000246057902835025	167	991.395561741502
-3.90477934444241	-5.53441417111056e-05+3.05347074138541e-05i	-0.000228925663624624-0.000340909328769005i	-6.14773231058547e-05	6.03139982614501e-05	167	991.395561741502
-3.90429103338827	-5.50646358372064e-05+3.09759744281438e-05i	-0.000232715467287843-0.000338426002645031i	-6.10919897267487e-05	-0.000139957798169393	167	991.395561741502
-3.90380272233413	-5.47851299633072e-05+3.14172414424336e-05i	-0.000236505270951062-0.000335942676521056i	-4.62034269813943e-05	-0.000306716065225789	167	991.395561741502
-3.90331441127999	-5.45056240894078e-05+3.18585084567237e-05i	-0.000240295074614284-0.00033345935039708i	-2.03555668114467e-05	-0.000399931357855861	167	991.395561741502
-3.90282610022584	-5.42261182155086e-05+3.22997754710135e-05i	-0.000244084878277503-0.000330976024273105i	1.03106642381213e-05	-0.00039717763254379	167	991.395561741502
-3.9023377891717	-5.39466123416094e-05+3.27410424853032e-05i	-0.000247874681940722-0.000328492698149131i	3.8514748220808e-05	-0.000299016780989018	167	991.395561741502
-3.90184947811756	-5.36671064677102e-05+3.31823094995929e-05i	-0.000251664485603941-0.000326009372025156i	5.75632877934782e-05	-0.000128885806412275	166	991.395561741502
-3.90136116706342	-5.33876005938107e-05+3.36235765138831e-05i	-0.000255454289267163-0.00032352604590118i	6.2936897883867e-05	7.24911768051417e-05	166	991.395561741502
-3.90087285600928	-5.31080947199115e-05+3.40648435281728e-05i	-0.000259244092930382-0.000321042719777205i	5.33614048182306e-05	0.000256835529146434	166	991.395561741502
-3.90038454495514	-5.28285888460123e-05+3.45061105424626e-05i	-0.000263033896593601-0.000318559393653231i	3.11096883274773e-05	0.000379868706519788	166	991.395561741502
-3.899896233901	-5.25490829721131e-05+3.49473775567523e-05i	-0.00026682370025682-0.000316076067529257i	1.46272609183818e-06	0.000411927893311785	166	991.395561741502
-3.89940792284685	-5.22695770982137e-05+3.53886445710425e-05i	-0.000270613503920042-0.00031359274140528i	-2.8542480894002e-05	0.000345101948155302	166	991.395561741502
-3.89891961179271	-5.19900712243145e-05+3.58299115853322e-05i	-0.000274403307583261-0.000311109415281306i	-5.17815251443779e-05	0.000195174403867723	166	991.395561741502
-3.89843130073857	-5.17105653504153e-05+3.6271178599622e-05i	-0.00027819311124648-0.000308626089157331i	-6.2732463533761e-05	-2.10171444199825e-06	166	991.395561741502
-3.89794298968443	-5.16884426533035e-05+3.65535538791588e-05i	-0.000279840270415797-0.00030650638687963i	-5.89977846611174e-05	-0.000197351697140466	166	991.395561741502
-3.89745467863029	-5.16914370575068e-05+3.68204234840448e-05i	-0.000281278336591907-0.000304422169349227i	-4.1472273723985e-05	-0.000345508109099838	166	991.395561741502
-3.89696636757615	-5.16944314617102e-05+3.70872930889306e-05i	-0.000282716402768017-0.000302337951818825i	-1.41736152228584e-05	-0.000412057306075455	166	991.395561741502
-3.896478056522	-5.16974258659135e-05+3.73541626938163e-05i	-0.000284154468944127-0.000300253734288424i	1.65704092333115e-05	-0.000381567162928909	167	991.395561741502
-3.89598974546786	-5.17004202701169e-05+3.7621032298702e-05i	-0.000285592535120236-0.000298169516758022i	4.35970010051708e-05	-0.000261444992210436	167	991.395561741502
-3.89550143441372	-5.17034146743202e-05+3.7887901903588e-05i	-0.000287030601296347-0.000296085299227619i	6.05768389835528e-05	-8.0143251671324e-05	167	991.395561741502
-3.89501312335958	-5.17064090785236e-05+3.81547715084738e-05i	-0.000288468667472457-0.000294001081697217i	6.34958190609113e-05	0.000119573823492977	167	991.395561741502
-3.89452481230544	-5.17094034827269e-05+3.84216411133595e-05i	-0.000289906733648566-0.000291916864166815i	5.16032689851705e-05	0.000290710518431749	167	991.395561741502
-3.8940365012513	-5.17123978869303e-05+3.86885107182452e-05i	-0.000291344799824676-0.000289832646636414i	2.76028149690298e-05	0.00039309224672591	167	991.395561741502
-3.89354819019716	-5.17153922911336e-05+3.89553803231312e-05i	-0.000292782866000787-0.00028774842910601i	-2.96218145737198e-06	0.00040279243138341	167	991.395561741502
-3.89305987914301	-5.1718386695337e-05+3.9222249928017e-05i	-0.000294220932176896-0.000285664211575609i	-3.29889366049856e-05	0.000317722597472172	167	991.395561741502
-3.89257156808887	-5.17213810995403e-05+3.94891195329027e-05i	-0.000295658998353006-0.000283579994045207i	-5.54656096644611e-05	0.000158079981716634	168	991.395561741502
-3.89208325703473	-5.17243755037437e-05+3.97559891377885e-05i	-0.000297097064529116-0.000281495776514806i	-6.51082952007239e-05	-3.84427727250476e-05	168	991.395561741502
-3.89159494598059	-5.1727369907947e-05+4.00228587426745e-05i	-0.000298535130705226-0.000279411558984402i	-5.96025618782384e-05	-0.000225550782436462	168	991.395561741502
-3.89110663492645	-5.17303643121504e-05+4.02897283475602e-05i	-0.000299973196881336-0.000277327341454i	-4.01579577966932e-05	-0.000359246116876236	168	991.395561741502
-3.89061832387231	-5.17333587163538e-05+4.05565979524459e-05i	-0.000301411263057446-0.000275243123923599i	-1.12428514439593e-05	-0.000408168480746086	168	991.395561741502
-3.89013001281817	-5.17363531205571e-05+4.08234675573317e-05i	-0.000302849329233555-0.000273158906393197i	2.04423990226494e-05	-0.00036094824308408	168	991.395561741502
-3.88964170176402	-5.17393475247605e-05+4.10903371622177e-05i	-0.000304287395409666-0.000271074688862794i	4.75179825522551e-05	-0.000228848430680045	168	991.395561741502
-3.88915339070988	-5.17423419289638e-05+4.13572067671034e-05i	-0.000305725461585776-0.000268990471332392i	6.36431643933635e-05	-4.3081832376795e-05	168	991.395561741502
-3.88866507965574	-5.17453363331672e-05+4.16240763719892e-05i	-0.000307163527761885-0.000266906253801991i	6.50006841231133e-05	0.00015255850139267	168	991.395561741502
-3.8881767686016	-5.16830667567868e-05+4.20490996247937e-05i	-0.000309440235971843-0.000265526293514281i	5.11323203329159e-05	0.000312864341902282	168	991.395561741502
-3.88768845754746	-5.16137497289076e-05+4.24912009067517e-05i	-0.000311807503920964-0.000264222381587643i	2.51035250055877e-05	0.000400071485997579	168	991.395561741502
-3.88720014649332	-5.15444327010284e-05+4.29333021887093e-05i	-0.000314174771870084-0.000262918469661006i	-7.02552048562307e-06	0.000393216374210704	169	991.395561741502
-3.88671183543917	-5.14751156731493e-05+4.33754034706668e-05i	-0.000316542039819203-0.000261614557734369i	-3.77151425707566e-05	0.000293485732988802	169	991.395561741502
-3.88622352438503	-5.14057986452701e-05+4.38175047526244e-05i	-0.000318909307768322-0.000260310645807732i	-5.97162155644167e-05	0.000123986998534509	169	991.395561741502
-3.88573521333089	-5.13364816173909e-05+4.42596060345824e-05i	-0.000321276575717444-0.000259006733881094i	-6.77812090522303e-05	-7.56052888664136e-05	169	991.395561741502
-3.88524690227675	-5.12671645895118e-05+4.470170731654e-05i	-0.000323643843666563-0.000257702821954457i	-5.99141271398713e-05	-0.000258333037074824	169	991.395561741502
-3.88475859122261	-5.11978475616327e-05+4.51438085984976e-05i	-0.000326011111615682-0.00025639891002782i	-3.78619774858038e-05	-0.000380996508220577	169	991.395561741502
-3.88427028016847	-5.11285305337535e-05+4.55859098804552e-05i	-0.000328378379564802-0.000255094998101183i	-6.72729424410508e-06	-0.000414359473247873	169	991.395561741502
-3.88378196911433	-5.10592135058743e-05+4.60280111624132e-05i	-0.000330745647513923-0.000253791086174545i	2.62124572488287e-05	-0.000350108608021516	169	991.395561741502
-3.88329365806018	-5.09898964779952e-05+4.64701124443708e-05i	-0.000333112915463043-0.000252487174247908i	5.32054469396243e-05	-0.000202912490677501	169	991.395561741502
-3.88280534700604	-5.0920579450116e-05+4.69122137263284e-05i	-0.000335480183412162-0.000251183262321271i	6.7848744860869e-05	-7.07288932770401e-06	169	991.395561741502
-3.8823170359519	-5.08512624222369e-05+4.73543150082859e-05i	-0.000337847451361281-0.000249879350394634i	6.66056690127646e-05	0.000191467211479314	169	991.395561741502
-3.88182872489776	-5.07819453943577e-05+4.77964162902439e-05i	-0.000340214719310403-0.000248575438467996i	4.96579675466613e-05	0.00034589713919477	169	991.395561741502
-3.88134041384362	-5.07126283664786e-05+4.82385175722015e-05i	-0.000342581987259522-0.000247271526541359i	2.08879359548381e-05	0.000419568253110259	169	991.395561741502
-3.88085210278948	-5.06433113385994e-05+4.86806188541591e-05i	-0.000344949255208641-0.000245967614614722i	-1.30109105324632e-05	0.000394682565127987	169	991.395561741502
-3.88036379173534	-5.05739943107203e-05+4.91227201361167e-05i	-0.000347316523157761-0.000244663702688085i	-4.40908909086397e-05	0.000276582303365509	169	991.395561741502
-3.87987548068119	-5.05046772828411e-05+4.95648214180747e-05i	-0.000349683791106882-0.000243359790761447i	-6.50127873625852e-05	9.26088038941695e-05	169	991.395561741502
-3.87938716962705	-5.04353602549619e-05+5.00069227000323e-05i	-0.000352051059056002-0.00024205587883481i	-7.07776849656167e-05	-0.000114226932161161	169	991.395561741502
-3.87889885857291	-5.03660432270828e-05+5.04490239819899e-05i	-0.000354418327005121-0.000240751966908173i	-5.99196364162884e-05	-0.000295296844694126	169	991.395561741502
-3.87841054751877	-5.0358668189414e-05+5.08380302656562e-05i	-0.000356199027323129-0.000238885922817331i	-3.49488582403084e-05	-0.000407067314947546	169	991.395561741502
-3.87792223646463	-5.03586382343272e-05+5.122074054324e-05i	-0.000357910172438344-0.000236953221081906i	-1.60867205917931e-06	-0.000423072437068095	169	991.395561741502
-3.87743392541049	-5.03586082792405e-05+5.16034508208235e-05i	-0.000359621317553558-0.000235020519346482i	3.23607604064739e-05	-0.000339445127856543	169	991.395561741502
-3.87694561435634	-5.03585783241537e-05+5.1986161098407e-05i	-0.000361332462668773-0.000233087817611058i	5.90091733431701e-05	-0.000175714005489347	169	991.395561741502
-3.8764573033022	-5.0358548369067e-05+5.23688713759906e-05i	-0.000363043607783987-0.000231155115875634i	7.20421284567595e-05	2.97019456914611e-05	170	991.395561741502
-3.87596899224806	-5.03585184139803e-05+5.27515816535744e-05i	-0.000364754752899203-0.000229222414140209i	6.83066953083221e-05	0.000228504453039121	170	991.395561741502
-3.87548068119392	-5.03584884588935e-05+5.31342919311579e-05i	-0.000366465898014417-0.000227289712404785i	4.85522997695475e-05	0.000373866272489582	170	991.395561741502
-3.87499237013978	-5.03584585038068e-05+5.35170022087414e-05i	-0.000368177043129631-0.000225357010669361i	1.72835532439407e-05	0.000431454665712276	170	991.395561741502
-3.87450405908564	-5.035842854872e-05+5.38997124863249e-05i	-0.000369888188244845-0.000223424308933938i	-1.82668743900138e-05	0.000387534491704085	170	991.395561741502
-3.8740157480315	-5.03583985936333e-05+5.42824227639088e-05i	-0.000371599333360061-0.000221491607198512i	-4.98111505473002e-05	0.000252239767856064	170	991.395561741502
-3.87352743697735	-5.03583686385465e-05+5.46651330414923e-05i	-0.000373310478475275-0.000219558905463088i	-6.99380242024877e-05	5.72354122054277e-05	170	991.395561741502
-3.87303912592321	-5.03583386834598e-05+5.50478433190758e-05i	-0.000375021623590489-0.000217626203727665i	-7.3853252077303e-05	-0.000151691327081833	170	991.395561741502
-3.87255081486907	-5.03583087283731e-05+5.54305535966593e-05i	-0.000376732768705703-0.000215693501992241i	-6.0520178993992e-05	-0.000325376932871483	170	991.395561741502
-3.87206250381493	-5.03582787732863e-05+5.58132638742432e-05i	-0.000378443913820919-0.000213760800256815i	-3.29294346713456e-05	-0.000422844206861344	170	991.395561741502
-3.87157419276079	-5.03582488181996e-05+5.61959741518267e-05i	-0.000380155058936133-0.000211828098521392i	2.57146324010593e-06	-0.000420963436861017	170	991.395561741502
-3.87108588170665	-5.03582188631128e-05+5.65786844294102e-05i	-0.000381866204051348-0.000209895396785968i	3.7738415421347e-05	-0.000319935786631403	170	991.395561741502
-3.87059757065251	-5.03581889080261e-05+5.69613947069937e-05i	-0.000383577349166562-0.000207962695050544i	6.43449995894193e-05	-0.000143300170226672	171	991.395561741502
-3.87010925959836	-5.03581589529394e-05+5.73441049845775e-05i	-0.000385288494281778-0.000206029993315119i	7.6106242266116e-05	6.75501738401081e-05	171	991.395561741502
-3.86962094854422	-5.03581289978526e-05+5.7726815262161e-05i	-0.000386999639396992-0.000204097291579695i	7.01621579857497e-05	0.000263064266990465	171	991.395561741502
-3.86913263749008	-5.03580990427659e-05+5.81095255397445e-05i	-0.000388710784512206-0.000202164589844271i	4.77711168538442e-05	0.000397172471635194	171	991.395561741502
-3.86864432643594	-4.9851479019669e-05+5.86305466920248e-05i	-0.000391027944359663-0.000198880799360275i	1.35380895922648e-05	0.000437978497524267	171	991.395561741502
-3.8681560153818	-4.92793172439679e-05+5.91694622676355e-05i	-0.000393423509351958-0.000195422207335352i	-2.40376654811772e-05	0.000374294475581993	171	991.395561741502
-3.86766770432766	-4.87071554682672e-05+5.97083778432458e-05i	-0.000395819074344251-0.000191963615310433i	-5.59035020218237e-05	0.000220992304171802	171	991.395561741502
-3.86717939327352	-4.81349936925665e-05+6.02472934188561e-05i	-0.000398214639336545-0.000188505023285513i	-7.44279388248984e-05	1.44374654121872e-05	171	991.395561741502
-3.86669108221937	-4.75628319168658e-05+6.07862089944664e-05i	-0.000400610204328838-0.000185046431260594i	-7.51590678018359e-05	-0.00019619970245355	171	991.395561741502
-3.86620277116523	-4.69906701411647e-05+6.13251245700772e-05i	-0.000403005769321133-0.000181587839235671i	-5.78924196877684e-05	-0.000360635005779863	171	991.395561741502
-3.86571446011109	-4.6418508365464e-05+6.18640401456875e-05i	-0.000405401334313426-0.000178129247210751i	-2.67263301148789e-05	-0.00043945775155486	171	991.395561741502
-3.86522614905695	-4.58463465897633e-05+6.24029557212978e-05i	-0.000407796899305719-0.000174670655185832i	1.09098429166537e-05	-0.000413560462016514	171	991.395561741502
-3.86473783800281	-4.52741848140627e-05+6.29418712969081e-05i	-0.000410192464298013-0.000171212063160912i	4.60244427694963e-05	-0.000288758237251125	171	991.395561741502
-3.86424952694867	-4.47020230383615e-05+6.34807868725189e-05i	-0.000412588029290308-0.000167753471135989i	7.02086010050317e-05	-9.44837258596757e-05	171	991.395561741502
-3.86376121589452	-4.41298612626608e-05+6.40197024481292e-05i	-0.000414983594282601-0.00016429487911107i	7.76466339651268e-05	0.000123149590141178	171	991.395561741502
-3.86327290484038	-4.35576994869601e-05+6.45586180237395e-05i	-0.000417379159274894-0.00016083628708615i	6.65118235114197e-05	0.000312281955361753	170	991.395561741502
-3.86278459378624	-4.29855377112595e-05+6.50975335993498e-05i	-0.000419774724267187-0.000157377695061231i	3.94131935297009e-05	0.000427649371067049	170	991.395561741502
-3.8622962827321	-4.24133759355583e-05+6.56364491749606e-05i	-0.000422170289259483-0.000153919103036308i	2.78440802206208e-06	0.000441399292920594	170	991.395561741502
-3.86180797167796	-4.18412141598576e-05+6.61753647505709e-05i	-0.000424565854251776-0.000150460511011388i	-3.46421237438649e-05	0.000349799387939059	170	991.395561741502
-3.86131966062382	-4.12690523841569e-05+6.67142803261812e-05i	-0.000426961419244069-0.000147001918986469i	-6.39143810083648e-05	0.000174226831669501	170	991.395561741502
-3.86083134956968	-4.06968906084563e-05+6.72531959017915e-05i	-0.000429356984236362-0.000143543326961549i	-7.79986727988146e-05	-4.38194435733035e-05	170	991.395561741502
-3.86034303851553	-4.01247288327551e-05+6.77921114774023e-05i	-0.000431752549228658-0.000140084734936626i	-7.34665242812286e-05	-0.000252520062377436	170	991.395561741502
-3.85985472746139	-3.95525670570544e-05+6.83310270530126e-05i	-0.000434148114220951-0.000136626142911707i	-5.13266477752281e-05	-0.000402036864534945	170	991.395561741502
-3.85936641640725	-3.89804052813538e-05+6.88699426286229e-05i	-0.000436543679213244-0.000133167550886787i	-1.68006737915264e-05	-0.00045639752943112	170	991.395561741502
-3.85887810535311	-3.80712469721312e-05+6.90405599212896e-05i	-0.000436970477897353-0.000127455109556144i	2.18855049403041e-05	-0.000399147025897627	170	991.395561741502
-3.85838979429897	-3.71147778140124e-05+6.91594719212323e-05i	-0.000437120882031217-0.000121426250953124i	5.50206344470994e-05	-0.00024573870509361	170	991.395561741502
-3.85790148324483	-3.61583086558945e-05+6.92783839211748e-05i	-0.000437271286165081-0.000115397392350108i	7.46935946535141e-05	-3.40546601139516e-05	170	991.395561741502
-3.85741317219069	-3.52018394977766e-05+6.93972959211174e-05i	-0.000437421690298946-0.000109368533747093i	7.63048270980715e-05	0.000184574202333575	170	991.395561741502
-3.85692486113654	-3.42453703396586e-05+6.95162079210599e-05i	-0.00043757209443281-0.000103339675144078i	5.96115576442582e-05	0.000357423533251073	170	991.395561741502
-3.8564365500824	-3.32889011815398e-05+6.96351199210026e-05i	-0.000437722498566674-9.73108165410571e-05i	2.87542842430455e-05	0.000443062391690082	170	991.395561741502
-3.85594823902826	-3.23324320234219e-05+6.97540319209451e-05i	-0.000437872902700538-9.12819579380418e-05i	-8.76466949873177e-06	0.000421267140548325	170	991.395561741502
-3.85545992797412	-3.1375962865304e-05+6.98729439208877e-05i	-0.000438023306834402-8.52530993350265e-05i	-4.38997268927899e-05	0.00029779383207729	170	991.395561741502
-3.85497161691998	-3.0419493707186e-05+6.99918559208302e-05i	-0.000438173710968266-7.92242407320112e-05i	-6.8238120081096e-05	0.000102883660265717	170	991.395561741502
-3.85448330586584	-2.94630245490672e-05+7.01107679207729e-05i	-0.000438324115102131-7.31953821289904e-05i	-7.60109984356885e-05	-0.000116115584644284	170	991.395561741502
-3.85399499481169	-2.85065553909493e-05+7.02296799207155e-05i	-0.000438474519235995-6.71665235259752e-05i	-6.54595366338461e-05	-0.000306217840686242	170	991.395561741502
-3.85350668375755	-2.75500862328313e-05+7.0348591920658e-05i	-0.000438624923369859-6.11376649229599e-05i	-3.92328191847247e-05	-0.000421586355826031	170	991.395561741502
-3.85301837270341	-2.65936170747134e-05+7.04675039206005e-05i	-0.000438775327503723-5.51088063199446e-05i	-3.72751405444636e-06	-0.000434561419365189	170	991.395561741502
-3.85253006164927	-2.56371479165946e-05+7.05864159205432e-05i	-0.000438925731637587-4.90799477169238e-05i	3.24670694658076e-05	-0.000342280426616986	169	991.395561741502
-3.85204175059513	-2.46806787584767e-05+7.07053279204857e-05i	-0.000439076135771452-4.30510891139085e-05i	6.06416792770161e-05	-0.000167308339482197	169	991.395561741502
-3.85155343954099	-2.37242096003587e-05+7.08242399204283e-05i	-0.000439226539905316-3.70222305108932e-05i	7.40585436940277e-05	4.78600470964699e-05	169	991.395561741502
-3.85106512848685	-2.27677404422408e-05+7.09431519203709e-05i	-0.00043937694403918-3.0993371907878e-05i	6.9560216121e-05	0.000251090873137511	169	991.395561741502
-3.8505768174327	-2.1811271284122e-05+7.10620639203135e-05i	-0.000439527348173044-2.49645133048572e-05i	4.83122222185437e-05	0.00039320942451355	169	991.395561741502
-3.85008850637856	-2.08548021260041e-05+7.11809759202561e-05i	-0.000439677752306908-1.89356547018419e-05i	1.55049267955356e-05	0.000439868710778163	169	991.395561741502
-3.84960019532442	-1.98983329678861e-05+7.12998879201986e-05i	-0.000439828156440772-1.29067960988266e-05i	-2.09099054882179e-05	0.000379830408661697	169	991.395561741502
-3.84911188427028	-1.89498904433333e-05+7.15223277412851e-05i	-0.000439483726431169-7.35225082245123e-06i	-5.22266446647598e-05	0.000227826342653166	169	991.395561741502
-3.84862357321614	-1.8002664900866e-05+7.17604642430221e-05i	-0.000439064270660962-1.86961998157421e-06i	-7.08980604130261e-05	2.1202997865601e-05	169	991.395561741502
-3.848135262162	-1.70554393583995e-05+7.19986007447589e-05i	-0.000438644814890756+3.61301085929782e-06i	-7.24045562524806e-05	-0.000190127903020934	169	991.395561741502
-3.84764695110786	-1.6108213815933e-05+7.22367372464957e-05i	-0.00043822535912055+9.09564170016986e-06i	-5.63788670623055e-05	-0.000355236254571694	169	991.395561741502
-3.84715864005371	-1.51609882734665e-05+7.24748737482325e-05i	-0.000437805903350344+1.45782725410419e-05i	-2.6688013695608e-05	-0.000434395656332289	169	991.395561741502
-3.84667032899957	-1.42137627309992e-05+7.27130102499695e-05i	-0.000437386447580137+2.00609033819189e-05i	9.49770208394891e-06	-0.000408622690798737	169	991.395561741502
-3.84618201794543	-1.32665371885327e-05+7.29511467517063e-05i	-0.000436966991809931+2.55435342227909e-05i	4.34322666825998e-05	-0.000284221481559277	169	991.395561741502
-3.84569370689129	-1.23193116460662e-05+7.31892832534431e-05i	-0.000436547536039725+3.1026165063663e-05i	6.69027433525218e-05	-9.12473223303302e-05	169	991.395561741502
-3.84520539583715	-1.13720861035997e-05+7.34274197551799e-05i	-0.000436128080269518+3.6508795904535e-05i	7.42119369884847e-05	0.000123737411852883	169	991.395561741502
-3.84471708478301	-1.04248605611324e-05+7.36655562569169e-05i	-0.000435708624499312+4.1991426745412e-05i	6.355740751037e-05	0.000308872835471752	169	991.395561741502
-3.84422877372887	-9.47763501866593e-06+7.39036927586537e-05i	-0.000435289168729105+4.7474057586284e-05i	3.74738921418796e-05	0.000419483533618214	169	991.395561741502
-3.84374046267472	-8.53040947619945e-06+7.41418292603905e-05i	-0.000434869712958899+5.29566884271561e-05i	2.23098148291331e-06	0.000428834830729482	170	991.395561741502
-3.84325215162058	-7.58318393373297e-06+7.43799657621273e-05i	-0.000434450257188693+5.84393192680281e-05i	-3.36709762431245e-05	0.000334578966975608	170	991.395561741502
-3.84276384056644	-6.63595839126563e-06+7.46181022638643e-05i	-0.000434030801418486+6.39219501089051e-05i	-6.1546542568078e-05	0.00015934031311575	170	991.395561741502
-3.8422755295123	-5.68873284879915e-06+7.48562387656011e-05i	-0.00043361134564828+6.94045809497772e-05i	-7.46211220229708e-05	-5.47053621947869e-05	170	991.395561741502
-3.84178721845816	-4.74150730633268e-06+7.50943752673379e-05i	-0.000433191889878074+7.48872117906492e-05i	-6.96725272322276e-05	-0.000255960943541058	170	991.395561741502
-3.84129890740402	-3.7942817638662e-06+7.53325117690747e-05i	-0.000432772434107868+8.03698426315212e-05i	-4.78214621931417e-05	-0.000395818768645297	170	991.395561741502
-3.84081059634987	-2.84705622139885e-06+7.55706482708117e-05i	-0.000432352978337661+8.58524734723982e-05i	-1.42777729850497e-05	-0.000440372893348647	170	991.395561741502
-3.84032228529573	-1.89983067893238e-06+7.58087847725485e-05i	-0.000431933522567455+9.13351043132703e-05i	2.29000932541229e-05	-0.000378616717958861	170	991.395561741502
-3.83983397424159	-9.52605136465897e-07+7.60469212742853e-05i	-0.000431514066797248+9.68177351541423e-05i	5.47373884245776e-05	-0.000225148835794516	170	991.395561741502
-3.83934566318745	-2.38132701342124e-07+7.62857316468156e-05i	-0.000430666321938131+0.000100905988452594i	7.34429834100243e-05	-1.79537586411034e-05	170	991.395561741502
-3.83885735213331	4.38385428095843e-07+7.65246519053038e-05i	-0.000429748737345451+0.000104766865059534i	7.4696647866388e-05	0.000193387883856443	170	991.395561741502
-3.83836904107917	1.1149035575332e-06+7.67635721637917e-05i	-0.000428831152752771+0.000108627741666471i	5.81209558811259e-05	0.000358689309497633	170	991.395561741502
-3.83788073002503	1.79142168697055e-06+7.70024924222796e-05i	-0.000427913568160091+0.000112488618273408i	2.75623715123632e-05	0.000438593689326551	170	991.395561741502
-3.83739241897088	2.4679398164079e-06+7.72414126807676e-05i	-0.000426995983567411+0.000116349494880345i	-9.77533205496097e-06	0.000414051118300774	171	991.395561741502
-3.83690410791674	3.14445794584587e-06+7.74803329392557e-05i	-0.000426078398974731+0.000120210371487285i	-4.50281951095951e-05	0.000290854386000791	171	991.395561741502
-3.8364157968626	3.82097607528322e-06+7.77192531977436e-05i	-0.000425160814382051+0.000124071248094222i	-6.97742279177564e-05	9.82726493820568e-05	171	991.395561741502
-3.83592748580846	4.49749420472057e-06+7.79581734562316e-05i	-0.000424243229789371+0.000127932124701159i	-7.80425356826921e-05	-0.000117894932860836	171	991.395561741502
-3.83543917475432	5.17401233415792e-06+7.81970937147195e-05i	-0.000423325645196691+0.000131793001308096i	-6.77507638925689e-05	-0.00030619869250218	171	991.395561741502
-3.83495086370018	5.85053046359589e-06+7.84360139732076e-05i	-0.000422408060604011+0.000135653877915036i	-4.12255227627286e-05	-0.00042176940529158	171	991.395561741502
-3.83446255264604	6.52704859303324e-06+7.86749342316956e-05i	-0.000421490476011331+0.000139514754521973i	-4.67656705015891e-06	-0.000436996299040531	171	991.395561741502
-3.83397424159189	7.2035667224706e-06+7.89138544901835e-05i	-0.000420572891418651+0.00014337563112891i	3.32564658898895e-05	-0.000348113944605574	171	991.395561741502
-3.83348593053775	7.88008485190795e-06+7.91527747486714e-05i	-0.000419655306825971+0.000147236507735847i	6.35447645239465e-05	-0.000176128755568317	171	991.395561741502
-3.83299761948361	8.55660298134592e-06+7.93916950071596e-05i	-0.000418737722233291+0.000151097384342787i	7.8916828508641e-05	3.81418802013315e-05	172	991.395561741502
-3.83250930842947	9.23312111078327e-06+7.96306152656475e-05i	-0.000417820137640611+0.000154958260949724i	7.56009972516938e-05	0.000243747124050585	172	991.395561741502
-3.83202099737533	9.90963924022062e-06+7.98695355241354e-05i	-0.000416902553047931+0.000158819137556661i	5.4247146303802e-05	0.00039170454943756	172	991.395561741502
-3.83153268632119	1.0586157369658e-05+8.01084557826234e-05i	-0.000415984968455251+0.000162680014163598i	1.98031116812387e-05	0.000446654925918122	172	991.395561741502
-3.83104437526704	1.12626754990959e-05+8.03473760411115e-05i	-0.000415067383862571+0.000166540890770538i	-1.96316822051068e-05	0.000395300035201423	172	991.395561741502
-3.8305560642129	1.19391936285333e-05+8.05862962995994e-05i	-0.000414149799269891+0.000170401767377475i	-5.47098035527163e-05	0.00024961273794165	172	991.395561741502
-3.83006775315876	1.26157117579706e-05+8.08252165580874e-05i	-0.000413232214677211+0.000174262643984412i	-7.70494302780557e-05	4.4046191126703e-05	172	991.395561741502
-3.82957944210462	1.33791174418747e-05+8.12795826982904e-05i	-0.000413726434764435+0.000177788291491428i	-8.14508274796661e-05	-0.000172253369230816	172	991.395561741502
-3.82909113105048	1.41577065838446e-05+8.17715976540279e-05i	-0.000414467365410901+0.000181255358261401i	-6.64549254409245e-05	-0.000349529061817236	172	991.395561741502
-3.82860281999634	1.49362957258138e-05+8.2263612609765e-05i	-0.000415208296057365+0.00018472242503137i	-3.53326906524119e-05	-0.000445626701825339	173	991.395561741502
-3.8281145089422	1.5714884867783e-05+8.27556275655021e-05i	-0.00041594922670383+0.00018818949180134i	4.7022361607669e-06	-0.00043707441982951	173	991.395561741502
-3.82762619788805	1.64934740097522e-05+8.32476425212392e-05i	-0.000416690157350294+0.000191656558571309i	4.42057588041097e-05	-0.000324964869287607	173	991.395561741502
-3.82713788683391	1.72720631517221e-05+8.37396574769767e-05i	-0.00041743108799676+0.000195123625341282i	7.37296761514574e-05	-0.000134904707877077	173	991.395561741502
-3.82664957577977	1.80506522936913e-05+8.42316724327139e-05i	-0.000418172018643224+0.000198590692111252i	8.60779868733404e-05	8.88339303258569e-05	173	991.395561741502
-3.82616126472563	1.88292414356605e-05+8.47236873884509e-05i	-0.000418912949289689+0.000202057758881221i	7.80550882164314e-05	0.000293624227317833	173	991.395561741502
-3.82567295367149	1.96078305776297e-05+8.5215702344188e-05i	-0.000419653879936153+0.000205524825651191i	5.12823995450468e-05	0.000430856817120004	173	991.395561741502
-3.82518464261735	2.03864197195996e-05+8.57077172999256e-05i	-0.000420394810582618+0.000208991892421164i	1.18768406272308e-05	0.000467466139295912	174	991.395561741502
-3.82469633156321	2.11650088615688e-05+8.61997322556627e-05i	-0.000421135741229083+0.000212458959191133i	-3.094669001866e-05	0.000393880448796444	174	991.395561741502
-3.82420802050906	2.1943598003538e-05+8.66917472113998e-05i	-0.000421876671875548+0.000215926025961103i	-6.70295586442391e-05	0.000226487770713453	174	991.395561741502
-3.82371970945492	2.27221871455072e-05+8.71837621671369e-05i	-0.000422617602522012+0.000219393092731072i	-8.76768905729976e-05	3.98990136597546e-06	174	991.395561741502
-3.82323139840078	2.35007762874771e-05+8.76757771228744e-05i	-0.000423358533168477+0.000222860159501045i	-8.77482854640555e-05	-0.000221545267566834	174	991.395561741502
-3.82274308734664	2.42793654294463e-05+8.81677920786115e-05i	-0.000424099463814942+0.000226327226271014i	-6.69300163154938e-05	-0.000396864513857186	174	991.395561741502
-3.8222547762925	2.50579545714155e-05+8.86598070343486e-05i	-0.000424840394461406+0.000229794293040984i	-2.98754603033559e-05	-0.000480094453511366	174	991.395561741502
-3.82176646523836	2.58365437133847e-05+8.91518219900857e-05i	-0.000425581325107871+0.000233261359810953i	1.48342160377977e-05	-0.000450728346890963	174	991.395561741502
-3.82127815418422	2.66151328553546e-05+8.96438369458233e-05i	-0.000426322255754336+0.000236728426580926i	5.667718515727e-05	-0.000314655842569788	175	991.395561741502
-3.82078984313007	2.73937219973238e-05+9.01358519015603e-05i	-0.000427063186400801+0.000240195493350896i	8.566577013705e-05	-0.000103006896436984	175	991.395561741502
-3.82030153207593	2.8172311139293e-05+9.06278668572974e-05i	-0.000427804117047265+0.000243662560120865i	9.47271509866384e-05	0.000134969828030334	175	991.395561741502
-3.81981322102179	2.90717433439102e-05+9.07659412134125e-05i	-0.000426920443827826+0.00024787918740159i	8.10505662410234e-05	0.00034369965792615	175	991.395561741502
-3.81932490996765	2.99937329554625e-05+9.08379465543829e-05i	-0.000425733510746322+0.000252235732862911i	4.7839109018423e-05	0.000471596229889427	175	991.395561741502
-3.81883659891351	3.0915722567014e-05+9.09099518953532e-05i	-0.000424546577664818+0.000256592278324228i	2.9480736373023e-06	0.000487586906692412	175	991.395561741502
-3.81834828785937	3.18377121785654e-05+9.09819572363236e-05i	-0.000423359644583315+0.000260948823785545i	-4.29843849661996e-05	0.000387335075767588	175	991.395561741502
-3.81785997680523	3.27597017901169e-05+9.10539625772939e-05i	-0.000422172711501811+0.000265305369246862i	-7.89971408821967e-05	0.000194180843217169	175	991.395561741502
-3.81737166575108	3.36816914016692e-05+9.11259679182643e-05i	-0.000420985778420306+0.000269661914708183i	-9.64182441269312e-05	-4.62919885460292e-05	175	991.395561741502
-3.81688335469694	3.46036810132206e-05+9.11979732592347e-05i	-0.000419798845338803+0.0002740184601695i	-9.09488019544526e-05	-0.000277006188713733	175	991.395561741502
-3.8163950436428	3.55256706247721e-05+9.1269978600205e-05i	-0.000418611912257299+0.000278375005630817i	-6.371878769837e-05	-0.000442924968475862	175	991.395561741502
-3.81590673258866	3.64476602363235e-05+9.13419839411754e-05i	-0.000417424979175796+0.000282731551092134i	-2.1056540729731e-05	-0.000504163406728529	175	991.395561741502
-3.81541842153452	3.73696498478758e-05+9.14139892821458e-05i	-0.000416238046094291+0.000287088096553455i	2.69817775171512e-05	-0.000445557785877816	175	991.395561741502
-3.81493011048038	3.82916394594273e-05+9.14859946231161e-05i	-0.000415051113012788+0.000291444642014772i	6.89810959767082e-05	-0.000280400999051153	175	991.395561741502
-3.81444179942623	3.92136290709787e-05+9.15579999640865e-05i	-0.000413864179931284+0.000295801187476089i	9.4877006501104e-05	-4.74279915385363e-05	175	991.395561741502
-3.81395348837209	4.01356186825302e-05+9.16300053050568e-05i	-0.00041267724684978+0.000300157732937406i	9.83634809906287e-05	0.000198265245697709	176	991.395561741502
-3.81346517731795	4.10576082940825e-05+9.17020106460272e-05i	-0.000411490313768276+0.000304514278398727i	7.8423624111842e-05	0.000398241009084659	176	991.395561741502
-3.81297686626381	4.19795979056339e-05+9.17740159869976e-05i	-0.000410303380686772+0.000308870823860044i	3.96129333096127e-05	0.000504603353293602	176	991.395561741502
-3.81248855520967	4.29015875171854e-05+9.18460213279679e-05i	-0.000409116447605269+0.000313227369321361i	-8.98142196175241e-06	0.000491450818748283	176	991.395561741502
-3.81200024415553	4.38235771287368e-05+9.19180266689383e-05i	-0.000407929514523765+0.000317583914782678i	-5.58675536663625e-05	0.000361164015030054	176	991.395561741502
-3.81151193310139	4.47455667402891e-05+9.19900320099086e-05i	-0.000406742581442261+0.000321940460243999i	-8.9864367509789e-05	0.000144006078482573	176	991.395561741502
-3.81102362204724	4.56675563518406e-05+9.2062037350879e-05i	-0.000405555648360757+0.000326297005705316i	-0.000102764445733907	-0.000108906087644962	176	991.395561741502
-3.8105353109931	4.6589545963392e-05+9.21340426918493e-05i	-0.000404368715279254+0.000330653551166633i	-9.13108873165605e-05	-0.000337627506384272	176	991.395561741502
-3.81004699993896	4.73581202239969e-05+9.19774836645716e-05i	-0.000402129583393902+0.000333790495433366i	-5.78862925163839e-05	-0.000486004865773194	176	991.395561741502
-3.80955868888482	4.80961909296291e-05+9.17754792126424e-05i	-0.000399681242952442+0.000336684946547657i	-1.06012962825552e-05	-0.000519148694414282	176	991.395561741502
-3.80907037783068	4.88342616352607e-05+9.15734747607134e-05i	-0.000397232902510984+0.000339579397661945i	3.93428432822475e-05	-0.000429476756981096	176	991.395561741502
-3.80858206677654	4.95723323408922e-05+9.13714703087844e-05i	-0.000394784562069527+0.000342473848776233i	8.01274591092003e-05	-0.000238191771958823	176	991.395561741502
-3.8080937557224	5.03104030465238e-05+9.11694658568553e-05i	-0.000392336221628069+0.000345368299890521i	0.000102065987618589	9.48189230413351e-06	176	991.395561741502
-3.80760544466825	5.1048473752156e-05+9.09674614049261e-05i	-0.000389887881186609+0.000348262751004812i	9.9902170524562e-05	0.000254982003776737	176	991.395561741502
-3.80711713361411	5.17865444577876e-05+9.07654569529971e-05i	-0.000387439540745151+0.0003511572021191i	7.40673092081714e-05	0.000440244574917962	176	991.395561741502
-3.80662882255997	5.25246151634192e-05+9.05634525010681e-05i	-0.000384991200303694+0.000354051653233388i	3.05963082342579e-05	0.000521425758798038	176	991.395561741502
-3.80614051150583	5.32626858690507e-05+9.03614480491391e-05i	-0.000382542859862236+0.000356946104347676i	-2.02816823873884e-05	0.000479269179649693	176	991.395561741502
-3.80565220045169	5.4000756574683e-05+9.01594435972099e-05i	-0.000380094519420776+0.000359840555461967i	-6.65489759445762e-05	0.000323669168454684	177	991.395561741502
-3.80516388939755	5.47388272803146e-05+8.99574391452809e-05i	-0.000377646178979318+0.000362735006576255i	-9.72359241506771e-05	9.1349526323767e-05	177	991.395561741502
-3.8046755783434	5.54768979859461e-05+8.97554346933519e-05i	-0.000375197838537861+0.000365629457690544i	-0.000105019296159235	-0.000162797842273201	177	991.395561741502
-3.80418726728926	5.62149686915777e-05+8.95534302414229e-05i	-0.000372749498096403+0.000368523908804832i	-8.79675289338775e-05	-0.000378672965160759	177	991.395561741502
-3.80369895623512	5.69530393972099e-05+8.93514257894937e-05i	-0.000370301157654943+0.000371418359919122i	-5.00174548295759e-05	-0.000505168794405558	177	991.395561741502
-3.80321064518098	5.76911101028415e-05+8.91494213375646e-05i	-0.000367852817213486+0.000374312811033411i	-6.54031069768622e-08	-0.000512260124501576	177	991.395561741502
-3.80272233412684	5.84291808084731e-05+8.89474168856356e-05i	-0.000365404476772028+0.000377207262147699i	5.01174911067891e-05	-0.000398123218989973	177	991.395561741502
-3.8022340230727	5.91672515141046e-05+8.87454124337066e-05i	-0.00036295613633057+0.000380101713261987i	8.86574424785347e-05	-0.000189599528411652	177	991.395561741502
-3.80174571201856	5.99053222197369e-05+8.85434079817774e-05i	-0.00036050779588911+0.000382996164376278i	0.000106385160848903	6.4113319049208e-05	177	991.395561741502
-3.80125740096441	6.06433929253685e-05+8.83414035298484e-05i	-0.000358059455447653+0.000385890615490566i	9.90148504451713e-05	0.000303061072187265	177	991.395561741502
-3.80076908991027	6.1381463631e-05+8.81393990779194e-05i	-0.000355611115006195+0.000388785066604854i	6.81778042003222e-05	0.000470689819704903	177	991.395561741502
-3.80028077885613	6.22345647653961e-05+8.73683368729619e-05i	-0.000350868314604994+0.00039203188464108i	2.05698130683018e-05	0.000525896693339061	177	991.395561741502
-3.79979246780199	6.31119651230509e-05+8.64770659411829e-05i	-0.000345640828582628+0.000395353137264719i	-3.19095619064854e-05	0.000454523816052673	177	991.395561741502
-3.79930415674785	6.39893654807048e-05+8.55857950094047e-05i	-0.000340413342560268+0.000398674389888356i	-7.65329609460545e-05	0.000274198516043061	177	991.395561741502
-3.79881584569371	6.48667658383587e-05+8.46945240776264e-05i	-0.000335185856537907+0.000401995642511993i	-0.000102620863037985	2.85604560907371e-05	177	991.395561741502
-3.79832753463957	6.57441661960126e-05+8.38032531458482e-05i	-0.000329958370515546+0.00040531689513563i	-0.000103971144567748	-0.000223212748933201	177	991.395561741502
-3.79783922358542	6.66215665536674e-05+8.29119822140691e-05i	-0.000324730884493181+0.000408638147759269i	-8.03319327961967e-05	-0.000420632010669835	177	991.395561741502
-3.79735091253128	6.74989669113213e-05+8.20207112822909e-05i	-0.00031950339847082+0.000411959400382906i	-3.74460584649747e-05	-0.000516402010087688	177	991.395561741502
-3.79686260147714	6.83763672689752e-05+8.11294403505126e-05i	-0.00031427591244846+0.000415280653006543i	1.43400214345318e-05	-0.000487732880451702	177	991.395561741502
-3.796374290423	6.92537676266291e-05+8.02381694187344e-05i	-0.000309048426426099+0.00041860190563018i	6.25667563579406e-05	-0.000341757035983038	177	991.395561741502
-3.79588597936886	7.01311679842839e-05+7.93468984869553e-05i	-0.000303820940403734+0.00042192315825382i	9.56532130542003e-05	-0.000113765052629549	177	991.395561741502
-3.79539766831472	7.10085683419378e-05+7.84556275551771e-05i	-0.000298593454381373+0.000425244410877456i	0.000105672933460871	0.000141305253568722	177	991.395561741502
-3.79490935726057	7.18859686995917e-05+7.75643566233988e-05i	-0.000293365968359012+0.000428565663501093i	9.02497170762652e-05	0.000362078540729443	177	991.395561741502
-3.79442104620643	7.27633690572456e-05+7.66730856916206e-05i	-0.000288138482336652+0.00043188691612473i	5.31206039160067e-05	0.000495480397856759	177	991.395561741502
-3.79393273515229	7.36407694149004e-05+7.57818147598415e-05i	-0.000282910996314286+0.00043520816874837i	3.23279288876306e-06	0.000509471834984818	177	991.395561741502
-3.79344442409815	7.45181697725543e-05+7.48905438280633e-05i	-0.000277683510291925+0.000438529421372006i	-4.7407792046242e-05	0.000400729768751468	177	991.395561741502
-3.79295611304401	7.53955701302082e-05+7.3999272896285e-05i	-0.000272456024269565+0.000441850673995643i	-8.66199690963194e-05	0.000195435455535475	177	991.395561741502
-3.79246780198987	7.62729704878621e-05+7.31080019645068e-05i	-0.000267228538247204+0.00044517192661928i	-0.000104971561929949	-5.70160072039252e-05	177	991.395561741502
-3.79197949093573	7.71503708455169e-05+7.22167310327277e-05i	-0.000262001052224839+0.00044849317924292i	-9.80437268775877e-05	-0.000295876567862134	177	991.395561741502
-3.79149117988158	7.80277712031708e-05+7.13254601009495e-05i	-0.000256773566202478+0.000451814431866556i	-6.74927500551564e-05	-0.000463633669757579	177	991.395561741502
-3.79100286882744	7.89051715608247e-05+7.04341891691713e-05i	-0.000251546080180117+0.000455135684490193i	-2.06546610356993e-05	-0.000519829371059457	177	991.395561741502
-3.7905145577733	7.95400857121257e-05+6.93940171821447e-05i	-0.000245151842907618+0.000456897314737323i	3.10853270083016e-05	-0.000448982872621755	177	991.395561741502
-3.79002624671916	8.01207032524565e-05+6.83205038236983e-05i	-0.000238496351027352+0.000458309720132815i	7.5117467424143e-05	-0.00027013785829227	177	991.395561741502
-3.78953793566502	8.07013207927869e-05+6.7246990465253e-05i	-0.000231840859147092+0.000459722125528305i	0.000100927295264439	-2.74624865787912e-05	177	991.395561741502
-3.78904962461088	8.12819383331172e-05+6.61734771068077e-05i	-0.000225185367266832+0.000461134530923795i	0.000102409732203262	0.0002202375238016	177	991.395561741502
-3.78856131355674	8.18625558734475e-05+6.50999637483624e-05i	-0.000218529875386572+0.000462546936319285i	7.93108423745762e-05	0.000413297422791168	177	991.395561741502
-3.78807300250259	8.24431734137784e-05+6.40264503899161e-05i	-0.000211874383506306+0.000463959341714777i	3.72662531672373e-05	0.000505534907908465	177	991.395561741502
-3.78758469144845	8.30237909541087e-05+6.29529370314707e-05i	-0.000205218891626046+0.000465371747110267i	-1.35691853800169e-05	0.000475280469674688	177	991.395561741502
-3.78709638039431	8.3604408494439e-05+6.18794236730254e-05i	-0.000198563399745786+0.000466784152505757i	-6.09682974091829e-05	0.000330465836644754	177	991.395561741502
-3.78660806934017	8.41850260347694e-05+6.08059103145801e-05i	-0.000191907907865526+0.000468196557901248i	-9.35666936222996e-05	0.00010657619059796	177	991.395561741502
-3.78611975828603	8.47656435751002e-05+5.97323969561338e-05i	-0.00018525241598526+0.000469608963296739i	-0.000103582809643707	-0.000142011536069366	177	991.395561741502
-3.78563144723189	8.53462611154305e-05+5.86588835976884e-05i	-0.000178596924104999+0.000471021368692229i	-8.86728674353112e-05	-0.000355197244445439	177	991.395561741502
-3.78514313617775	8.59268786557609e-05+5.75853702392431e-05i	-0.000171941432224739+0.00047243377408772i	-5.24791459402764e-05	-0.000481652365237957	177	991.395561741502
-3.7846548251236	8.65074961960912e-05+5.65118568807978e-05i	-0.000165285940344479+0.00047384617948321i	-3.74334569784156e-06	-0.000491152645146354	177	991.395561741502
-3.78416651406946	8.7088113736422e-05+5.54383435223515e-05i	-0.000158630448464213+0.000475258584878701i	4.57997945354253e-05	-0.000381791414085798	177	991.395561741502
-3.78367820301532	8.76687312767524e-05+5.43648301639061e-05i	-0.000151974956583953+0.000476670990274192i	8.42421634520609e-05	-0.000180354188309498	177	991.395561741502
-3.78318989196118	8.82493488170827e-05+5.32913168054608e-05i	-0.000145319464703693+0.000478083395669682i	0.000102358990345681	6.42168680612313e-05	177	991.395561741502
-3.78270158090704	8.8829966357413e-05+5.22178034470155e-05i	-0.000138663972823433+0.000479495801065172i	9.58184995006585e-05	0.000292679364726696	177	991.395561741502
-3.7822132698529	8.94105838977439e-05+5.11442900885692e-05i	-0.000132008480943167+0.000480908206460664i	6.62160870615953e-05	0.000449803293617543	177	991.395561741502
-3.78172495879875	8.99912014380742e-05+5.00707767301238e-05i	-0.000125352989062907+0.000482320611856154i	2.06864636999119e-05	0.00049769019522524	177	991.395561741502
-3.78123664774461	9.05718189784045e-05+4.89972633716785e-05i	-0.000118697497182647+0.000483733017251644i	-2.98122265699304e-05	0.000424893956909379	177	991.395561741502
-3.78074833669047	9.10663650585808e-05+4.81472505476986e-05i	-0.000113792061957076+0.000484072376402867i	-7.29827321043302e-05	0.000250511926524884	178	991.395561741502
-3.78026002563633	9.15405243442364e-05+4.73501758226343e-05i	-0.000109301143289668+0.000484157574961783i	-9.87483210675277e-05	1.73729605624947e-05	178	991.395561741502
-3.77977171458219	9.20146836298916e-05+4.65531010975707e-05i	-0.000104810224622264+0.000484242773520698i	-0.000101008453806999	-0.000219059317058805	178	991.395561741502
-3.77928340352805	9.24888429155467e-05+4.57560263725072e-05i	-0.000100319305954861+0.000484327972079613i	-7.91992748815553e-05	-0.000402609761636848	178	991.395561741502
-3.77879509247391	9.29630022012018e-05+4.49589516474436e-05i	-9.58283872874571e-05+0.000484413170638529i	-3.84851609762706e-05	-0.000489839729402505	178	991.395561741502
-3.77830678141976	9.34371614868574e-05+4.41618769223794e-05i	-9.13374686200494e-05+0.000484498369197444i	1.14631328483514e-05	-0.000460318590268184	178	991.395561741502
-3.77781847036562	9.39113207725125e-05+4.33648021973158e-05i	-8.68465499526459e-05+0.000484583567756359i	5.87631324498553e-05	-0.000321407217471777	178	991.395561741502
-3.77733015931148	9.43854800581677e-05+4.25677274722522e-05i	-8.23556312852423e-05+0.000484668766315275i	9.21441747021284e-05	-0.000106433860201842	178	991.395561741502
-3.77684184825734	9.48596393438228e-05+4.17706527471887e-05i	-7.78647126178387e-05+0.00048475396487419i	0.000103629600346593	0.000133287939734078	178	991.395561741502
-3.7763535372032	9.53337986294784e-05+4.09735780221244e-05i	-7.3373793950431e-05+0.000484839163433105i	9.04400516340882e-05	0.000340690808039032	178	991.395561741502
-3.77586522614906	9.58079579151335e-05+4.01765032970609e-05i	-6.88828752830274e-05+0.000484924361992021i	5.56643480382348e-05	0.000466522545424491	179	991.395561741502
-3.77537691509492	9.62821172007886e-05+3.93794285719973e-05i	-6.43919566156238e-05+0.000485009560550936i	7.53637668560814e-06	0.000481029964280523	179	991.395561741502
-3.77488860404077	9.67562764864438e-05+3.85823538469338e-05i	-5.99010379482202e-05+0.000485094759109851i	-4.25127752998682e-05	0.000380988560385779	179	991.395561741502
-3.77440029298663	9.72304357720994e-05+3.77852791218695e-05i	-5.54101192808126e-05+0.000485179957668767i	-8.25670197341256e-05	0.000190418382225955	179	991.395561741502
-3.77391198193249	9.77045950577545e-05+3.69882043968059e-05i	-5.0919200613409e-05+0.000485265156227682i	-0.000103058920788466	-4.5172634843912e-05	179	991.395561741502
-3.77342367087835	9.81787543434096e-05+3.61911296717424e-05i	-4.64282819460054e-05+0.000485350354786597i	-9.90517171499968e-05	-0.000269640548002074	179	991.395561741502
-3.77293535982421	9.86529136290648e-05+3.53940549466788e-05i	-4.19373632786018e-05+0.000485435553345513i	-7.14261296748205e-05	-0.00042956814495549	179	991.395561741502
-3.77244704877007	9.91270729147203e-05+3.45969802216145e-05i	-3.74464446111941e-05+0.000485520751904428i	-2.6687196292093e-05	-0.000486961858942295	179	991.395561741502
-3.77195873771592	9.96012322003755e-05+3.3799905496551e-05i	-3.29555259437905e-05+0.000485605950463343i	2.4566596681931e-05	-0.000428268199704411	179	991.395561741502
-3.77147042666178	0.000100075391486031+3.30028307714874e-05i	-2.84646072763869e-05+0.000485691149022258i	7.01518164086893e-05	-0.000267572102913826	179	991.395561741502
-3.77098211560764	0.000100635221082657+3.21012240458545e-05i	-2.39923456913587e-05+0.000486641414115561i	9.92827425458415e-05	-4.32759214515053e-05	180	991.395561741502
-3.7704938045535	0.000101216474685982+3.11734764756853e-05i	-1.95247497770033e-05+0.000487808010759634i	0.000104786650261227	0.000192103720149226	180	991.395561741502
-3.77000549349936	0.000101797728289307+3.02457289055169e-05i	-1.5057153862652e-05+0.000488974607403705i	8.51961315156983e-05	0.000382526443172419	180	991.395561741502
-3.76951718244522	0.000102378981892631+2.93179813353486e-05i	-1.05895579483007e-05+0.000490141204047777i	4.50752667782752e-05	0.000482357240061301	180	991.395561741502
-3.76902887139108	0.000102960235495956+2.83902337651803e-05i	-6.12196203394935e-06+0.000491307800691848i	-6.07511835972326e-06	0.000467396790305836	180	991.395561741502
-3.76854056033693	0.000103541489099281+2.74624861950111e-05i	-1.65436611959398e-06+0.00049247439733592i	-5.6065339848955e-05	0.000340731650737234	180	991.395561741502
-3.76805224928279	0.000104122742702606+2.65347386248428e-05i	2.81322979475734e-06+0.000493640993979992i	-9.2918100130407e-05	0.000132105720382873	180	991.395561741502
-3.76756393822865	0.000104703996305931+2.56069910546744e-05i	7.28082570910865e-06+0.000494807590624063i	-0.000107733388434519	-0.00010906114368222	180	991.395561741502
-3.76707562717451	0.000105285249909255+2.46792434845061e-05i	1.174842162346e-05+0.000495974187268135i	-9.68328212748304e-05	-0.000325369426384076	180	991.395561741502
-3.76658731612037	0.000105866503512581+2.37514959143369e-05i	1.62160175378153e-05+0.000497140783912207i	-6.26678723294368e-05	-0.000465085303048482	180	991.395561741502
-3.76609900506623	0.000106447757115905+2.28237483441686e-05i	2.06836134521667e-05+0.000498307380556279i	-1.32688149121025e-05	-0.000494494771371019	180	991.395561741502
-3.76561069401209	0.00010702901071923+2.18960007740002e-05i	2.5151209366518e-05+0.00049947397720035i	3.9641814949773e-05	-0.000406020550806492	180	991.395561741502
-3.76512238295794	0.000107610264322555+2.09682532038319e-05i	2.96188052808693e-05+0.000500640573844422i	8.34282437775966e-05	-0.000220151577736705	180	991.395561741502
-3.7646340719038	0.00010819151792588+2.00405056336627e-05i	3.40864011952247e-05+0.000501807170488494i	0.000107554774914204	1.93015659051166e-05	180	991.395561741502
-3.76414576084966	0.000108772771529204+1.91127580634944e-05i	3.8553997109576e-05+0.000502973767132566i	0.000106115738530114	0.000255526664651325	180	991.395561741502
-3.76365744979552	0.000109354025132529+1.81850104933261e-05i	4.30215930239273e-05+0.000504140363776637i	7.92756773938326e-05	0.000432175785322019	180	991.395561741502
-3.76316913874138	0.000109935278735854+1.72572629231577e-05i	4.74891889382786e-05+0.000505306960420709i	3.32697224871222e-05	0.000506788286756323	180	991.395561741502
-3.76268082768724	0.000110516532339179+1.63295153529885e-05i	5.1956784852634e-05+0.000506473557064781i	-2.10447049067725e-05	0.000460977312762342	180	991.395561741502
-3.7621925166331	0.000111097785942504+1.54017677828202e-05i	5.64243807669853e-05+0.000507640153708853i	-7.0748491339317e-05	0.000304940301871541	180	991.395561741502
-3.76170420557895	0.000111679039545828+1.44740202126519e-05i	6.08919766813366e-05+0.000508806750352924i	-0.000103930235121247	7.51914458187065e-05	180	991.395561741502
-3.76121589452481	0.000112073202186231+1.35960644149276e-05i	6.47752192321219e-05+0.000508745513184728i	-0.000112364069320162	-0.00017314445941765	180	991.395561741502
-3.76072758347067	0.000112418051408684+1.27312327277779e-05i	6.85044379797376e-05+0.000508360643698791i	-9.40679635045242e-05	-0.000380525173165948	181	991.395561741502
-3.76023927241653	0.000112762900631136+1.1866401040629e-05i	7.22336567273499e-05+0.000507975774212854i	-5.33311182028132e-05	-0.000497938685793197	181	991.395561741502
-3.75975096136239	0.000113107749853588+1.10015693534801e-05i	7.59628754749621e-05+0.000507590904726917i	2.62042329125296e-07	-0.000497563827305614	181	991.395561741502
-3.75926265030825	0.00011345259907604+1.01367376663312e-05i	7.96920942225744e-05+0.000507206035240981i	5.40346186823739e-05	-0.000379419934030129	181	991.395561741502
-3.7587743392541	0.000113797448298493+9.27190597918155e-06i	8.34213129701901e-05+0.000506821165755044i	9.52134042155858e-05	-0.000171377759906947	181	991.395561741502
-3.75828602819996	0.000114142297520945+8.40707429203266e-06i	8.71505317178024e-05+0.000506436296269107i	0.000113959843429178	7.74110039642269e-05	181	991.395561741502
-3.75779771714582	0.000114487146743397+7.54224260488377e-06i	9.08797504654146e-05+0.000506051426783171i	0.000105717276432982	0.0003081176018456	181	991.395561741502
-3.75730940609168	0.00011483199596585+6.67741091773489e-06i	9.46089692130269e-05+0.000505666557297234i	7.23152272621835e-05	0.000466135930023808	181	991.395561741502
-3.75682109503754	0.000115176845188302+5.81257923058521e-06i	9.83381879606426e-05+0.000505281687811297i	2.15638310787764e-05	0.000513996403605935	181	991.395561741502
-3.7563327839834	0.000115521694410754+4.94774754343632e-06i	0.000102067406708255+0.00050489681832536i	-3.45718126684972e-05	0.000440242386689648	181	991.395561741502
-3.75584447292926	0.000115866543633206+4.08291585628744e-06i	0.000105796625455867+0.000504511948839424i	-8.27907305118762e-05	0.000262168263103402	182	991.395561741502
-3.75535616187511	0.000116211392855659+3.21808416913855e-06i	0.000109525844203479+0.000504127079353487i	-0.000111604805390719	2.17657285968418e-05	182	991.395561741502
-3.75486785082097	0.000116556242078111+2.35325248198887e-06i	0.000113255062951095+0.00050374220986755i	-0.000114072385316106	-0.000224171890686013	182	991.395561741502
-3.75437953976683	0.000116901091300563+1.48842079483998e-06i	0.000116984281698707+0.000503357340381614i	-8.94670648601584e-05	-0.000417456727349362	182	991.395561741502
-3.75389122871269	0.000117245940523016+6.23589107691097e-07i	0.00012071350044632+0.000502972470895677i	-4.34812395333338e-05	-0.000512262101069248	182	991.395561741502
-3.75340291765855	0.000117590789745468-2.41242579457791e-07i	0.000124442719193932+0.00050258760140974i	1.30907619896043e-05	-0.000485977524936936	182	991.395561741502
-3.75291460660441	0.00011793563896792-1.10607426660747e-06i	0.000128171937941548+0.000502202731923803i	6.6885339260918e-05	-0.00034459403286979	182	991.395561741502
-3.75242629555027	0.000118280488190372-1.97090595375635e-06i	0.00013190115668916+0.000501817862437867i	0.000105124089110605	-0.00012133873938837	182	991.395561741502
-3.75193798449612	0.000118625337412825-2.83573764090524e-06i	0.000135630375436772+0.00050143299295193i	0.000118645990525934	0.000131130187138223	182	991.395561741502
-3.75144967344198	0.000118765493409542-4.17450838027378e-06i	0.000140897172339511+0.000501116881528307i	0.000103699681267622	0.000354534308704827	182	991.395561741502
-3.75096136238784	0.000118848871651865-5.64474021225255e-06i	0.000146590462276113+0.000500819842198353i	6.36130155559928e-05	0.000494215277796729	182	991.395561741502
-3.7504730513337	0.000118932249894188-7.11497204422998e-06i	0.000152283752212709+0.000500522802868399i	8.0575083843872e-06	0.00051581767004405	182	991.395561741502
-3.74998474027956	0.000119015628136511-8.58520387620742e-06i	0.000157977042149306+0.000500225763538446i	-4.96006867887879e-05	0.000413582923532892	182	991.395561741502
-3.74949642922542	0.000119099006378834-1.00554357081848e-05i	0.000163670332085902+0.000499928724208492i	-9.54545120820919e-05	0.000211428921331993	182	991.395561741502
-3.74900811817127	0.000119182384621157-1.15256675401636e-05i	0.000169363622022504+0.000499631684878538i	-0.000118402899511914	-4.26438682566471e-05	182	991.395561741502
-3.74851980711713	0.00011926576286348-1.2995899372141e-05i	0.0001750569119591+0.000499334645548584i	-0.000112831394188608	-0.000287938113278621	182	991.395561741502
-3.74803149606299	0.000119349141105803-1.44661312041185e-05i	0.000180750201895697+0.00049903760621863i	-7.99807123252646e-05	-0.00046553912007842	182	991.395561741502
-3.74754318500885	0.000119432519348126-1.59363630360959e-05i	0.000186443491832293+0.000498740566888676i	-2.76707299610804e-05	-0.000532438621999252	182	991.395561741502
-3.74705487395471	0.000119515897590449-1.74065948680747e-05i	0.000192136781768895+0.000498443527558722i	3.15587629814402e-05	-0.00047192270719106	182	991.395561741502
-3.74656656290057	0.000119599275832772-1.88768267000521e-05i	0.000197830071705491+0.000498146488228768i	8.34489836593668e-05	-0.000297720755595541	182	991.395561741502
-3.74607825184643	0.000119682654075095-2.03470585320295e-05i	0.000203523361642088+0.000497849448898815i	0.000115447725884894	-5.08911500303244e-05	182	991.395561741502
-3.74558994079228	0.000119766032317418-2.1817290364007e-05i	0.000209216651578684+0.000497552409568861i	0.000119738158839201	0.000209849934754714	182	991.395561741502
-3.74510162973814	0.000119849410559741-2.32875221959857e-05i	0.000214909941515286+0.000497255370238907i	9.51416705596476e-05	0.000422079979608076	182	991.395561741502
-3.744613318684	0.000119932788802064-2.47577540279632e-05i	0.000220603231451882+0.000496958330908953i	4.74329965036573e-05	0.000534590387227926	182	991.395561741502
-3.74412500762986	0.000120016167044387-2.62279858599406e-05i	0.000226296521388478+0.000496661291578999i	-1.20149615179876e-05	0.000519714600193552	182	991.395561741502
-3.74363669657572	0.00012009954528671-2.7698217691918e-05i	0.000231989811325075+0.000496364252249045i	-6.89387361345524e-05	0.000380102270533697	182	991.395561741502
-3.74314838552158	0.000120182923529033-2.91684495238968e-05i	0.000237683101261676+0.000496067212919091i	-0.000109600478429167	0.000148287072190827	182	991.395561741502
-3.74266007446744	0.000120266301771356-3.06386813558742e-05i	0.000243376391198273+0.000495770173589137i	-0.000124095867111931	-0.000120893140369547	182	991.395561741502
-3.74217176341329	0.000120349680013679-3.21089131878517e-05i	0.000249069681134869+0.000495473134259183i	-0.000108758890517566	-0.000363258167644809	182	991.395561741502
-3.74168345235915	0.000119870430755391-3.36363554400496e-05i	0.000255351100699902+0.000491991674622684i	-6.66247301232455e-05	-0.000518875504348492	182	991.395561741502
-3.74119514130501	0.000119227184395078-3.51804736334563e-05i	0.000261803950837699+0.000487582006355535i	-8.34761212147079e-06	-0.000548113845932927	182	991.395561741502
-3.74070683025087	0.000118583938034765-3.67245918268616e-05i	0.00026825680097549+0.00048317233808839i	5.17847819747517e-05	-0.000444327177204422	182	991.395561741502
-3.74021851919673	0.000117940691674452-3.82687100202669e-05i	0.000274709651113281+0.000478762669821245i	9.92359716288535e-05	-0.000233001169988663	182	991.395561741502
-3.73973020814259	0.000117297445314139-3.98128282136723e-05i	0.000281162501251072+0.0004743530015541i	0.000122563136880429	3.44172497416085e-05	182	991.395561741502
-3.73924189708845	0.000116654198953826-4.1356946407079e-05i	0.000287615351388869+0.000469943333286951i	0.00011617045603466	0.000293005314413031	182	991.395561741502
-3.7387535860343	0.000116010952593513-4.29010646004843e-05i	0.00029406820152666+0.000465533665019806i	8.16490930278389e-05	0.000480081217717139	182	991.395561741502
-3.73826527498016	0.0001153677062332-4.44451827938896e-05i	0.000300521051664451+0.000461123996752661i	2.73834784468591e-05	0.000550357276785738	182	991.395561741502
-3.73777696392602	0.000114724459872888-4.59893009872949e-05i	0.000306973901802242+0.000456714328485516i	-3.34791876574783e-05	0.000486875133136913	182	991.395561741502
-3.73728865287188	0.000114081213512574-4.75334191807016e-05i	0.000313426751940039+0.000452304660218367i	-8.62057557716533e-05	0.000305088706276609	182	991.395561741502
-3.73680034181774	0.000113437967152261-4.90775373741069e-05i	0.00031987960207783+0.000447894991951222i	-0.000118034474784441	4.91139045730545e-05	182	991.395561741502
-3.7363120307636	0.000112794720791948-5.06216555675123e-05i	0.000326332452215621+0.000443485323684077i	-0.000121255932386995	-0.000218947356802012	182	991.395561741502
-3.73582371970946	0.000112151474431636-5.21657737609176e-05i	0.000332785302353412+0.000439075655416932i	-9.50755048161887e-05	-0.000434031802219132	182	991.395561741502
-3.73533540865531	0.000111508228071322-5.37098919543243e-05i	0.000339238152491209+0.000434665987149783i	-4.58084492901168e-05	-0.000543862228457537	182	991.395561741502
-3.73484709760117	0.000110864981711009-5.52540101477296e-05i	0.000345691002629+0.000430256318882638i	1.46400633334257e-05	-0.000521616035555495	182	991.395561741502
-3.73435878654703	0.000110221735350697-5.67981283411349e-05i	0.000352143852766791+0.000425846650615493i	7.16448922399429e-05	-0.000372453028788624	182	991.395561741502
-3.73387047549289	0.000109578488990384-5.83422465345402e-05i	0.000358596702904582+0.000421436982348348i	0.00011139050383512	-0.000132318748074903	182	991.395561741502
-3.73338216443875	0.00010893524263007-5.98863647279469e-05i	0.000365049553042379+0.000417027314081199i	0.000124210306887707	0.000140699164145289	182	991.395561741502
-3.73289385338461	0.000108291996269757-6.14304829213523e-05i	0.00037150240318017+0.000412617645814054i	0.000106930551748889	0.000380387141113472	182	991.395561741502
-3.73240554233046	0.000107648749909445-6.29746011147576e-05i	0.000377955253317961+0.000408207977546909i	6.36520063076567e-05	0.000528420047863293	182	991.395561741502
-3.73191723127632	0.000106845214834017-6.43317783084393e-05i	0.000382817277296735+0.000403420570283086i	4.84607848531582e-06	0.000547321385385363	182	991.395561741502
-3.73142892022218	0.000105992647378182-6.56317701774699e-05i	0.000387192666933642+0.000398517612512998i	-5.50892957675717e-05	0.000434046259477867	182	991.395561741502
-3.73094060916804	0.000105140079922348-6.69317620464992e-05i	0.000391568056570545+0.000393614654742914i	-0.00010169098864898	0.000216523958252916	182	991.395561741502
-3.7304522981139	0.000104287512466514-6.82317539155285e-05i	0.000395943446207448+0.00038871169697283i	-0.000123730084072113	-5.28068559560563e-05	182	991.395561741502
-3.72996398705976	0.00010343494501068-6.95317457845579e-05i	0.000400318835844351+0.000383808739202746i	-0.000115896582629109	-0.000309130450475796	182	991.395561741502
-3.72947567600562	0.000102582377554845-7.08317376535884e-05i	0.000404694225481258+0.000378905781432658i	-8.00760458921082e-05	-0.000490820619812125	182	991.395561741502
-3.72898736495147	0.00010172981009901-7.21317295226178e-05i	0.000409069615118161+0.000374002823662574i	-2.48966606896551e-05	-0.00055422825407887	182	991.395561741502
-3.72849905389733	0.000100877242643176-7.34317213916471e-05i	0.000413445004755064+0.000369099865892491i	3.63446793939244e-05	-0.000484147845498823	182	991.395561741502
-3.72801074284319	0.000100024675187342-7.47317132606764e-05i	0.000417820394391967+0.000364196908122407i	8.88797362712894e-05	-0.000297457532754662	182	991.395561741502
-3.72752243178905	9.91721077315073e-05-7.6031705129707e-05i	0.000422195784028874+0.000359293950352319i	0.000120022402775817	-3.90626859270808e-05	182	991.395561741502
-3.72703412073491	9.83195402756732e-05-7.73316969987363e-05i	0.000426571173665777+0.000354390992582235i	0.000122224989146563	0.000228883933790333	182	991.395561741502
-3.72654580968077	9.74669728198391e-05-7.86316888677656e-05i	0.00043094656330268+0.000349488034812151i	9.4902574011525e-05	0.000441902370809928	182	991.395561741502
-3.72605749862663	9.66144053640049e-05-7.9931680736795e-05i	0.000435321952939583+0.000344585077042067i	4.45855231943692e-05	0.000548670845396104	182	991.395561741502
-3.72556918757248	9.576183790817e-05-8.12316726058255e-05i	0.00043969734257649+0.000339682119271979i	-1.66390334858482e-05	0.000523364254122505	182	991.395561741502
-3.72508087651834	9.49092704523359e-05-8.25316644748548e-05i	0.000444072732213393+0.000334779161501895i	-7.40253236210815e-05	0.00037188520611673	182	991.395561741502
-3.7245925654642	9.40567029965018e-05-8.38316563438842e-05i	0.000448448121850296+0.000329876203731812i	-0.000113712967951038	0.00013048757184342	182	991.395561741502
-3.72410425441006	9.32041355406677e-05-8.51316482129135e-05i	0.000452823511487199+0.000324973245961728i	-0.000126066780606941	-0.000142886542998899	182	991.395561741502
-3.72361594335592	9.23515680848328e-05-8.6431640081944e-05i	0.000457198901124106+0.00032007028819164i	-0.000108009294825958	-0.000382489353983314	182	991.395561741502
-3.72312763230178	9.14990006289986e-05-8.77316319509734e-05i	0.000461574290761009+0.000315167330421556i	-6.37827957727661e-05	-0.000530548847793599	182	991.395561741502
-3.72263932124763	9.06464331731645e-05-8.90316238200027e-05i	0.000465949680397912+0.000310264372651472i	-3.95314293478762e-06	-0.000551167955262902	182	991.395561741502
-3.72215101019349	8.98603462126868e-05-9.00828862500823e-05i	0.000468931617665108+0.000305502568962353i	5.6853838514041e-05	-0.00043869517025179	182	991.395561741502
-3.72166269913935	8.90955759229404e-05-9.10543947083697e-05i	0.000471466750720237+0.000300786025692097i	0.000104136543596141	-0.000221476958944014	183	991.395561741502
-3.72117438808521	8.83308056331947e-05-9.20259031666562e-05i	0.000474001883775363+0.000296069482421846i	0.000126639147877306	4.82681298594938e-05	183	991.395561741502
-3.72068607703107	8.7566035343449e-05-9.29974116249427e-05i	0.00047653701683049+0.000291352939151594i	0.000118925013300683	0.000306167456656279	183	991.395561741502
-3.72019776597693	8.68012650537033e-05-9.39689200832292e-05i	0.000479072149885616+0.000286636395881343i	8.27575952530817e-05	0.000490743779568834	183	991.395561741502
-3.71970945492279	8.60364947639569e-05-9.49404285415166e-05i	0.000481607282940745+0.000281919852611087i	2.66973271772825e-05	0.000558051126906348	183	991.395561741502
-3.71922114386864	8.52717244742112e-05-9.59119369998031e-05i	0.000484142415995871+0.000277203309340835i	-3.59228343319334e-05	0.000492125314284049	183	991.395561741502
-3.7187328328145	8.45069541844655e-05-9.68834454580896e-05i	0.000486677549050998+0.000272486766070584i	-9.01648218531015e-05	0.000308766734928316	183	991.395561741502
-3.71824452176036	8.37421838947197e-05-9.78549539163761e-05i	0.000489212682106124+0.000267770222800333i	-0.000123044167266134	5.1759885375456e-05	183	991.395561741502
-3.71775621070622	8.29774136049734e-05-9.88264623746635e-05i	0.000491747815161253+0.000263053679530077i	-0.000126633271437691	-0.000217567249148931	183	991.395561741502
-3.71726789965208	8.22126433152277e-05-9.979797083295e-05i	0.000494282948216379+0.000258337136259825i	-9.9968650159019e-05	-0.000434957601185018	183	991.395561741502
-3.71677958859794	8.14478730254819e-05-0.000100769479291236i	0.000496818081271505+0.000253620592989574i	-4.9304223590764e-05	-0.000548535027580741	183	991.395561741502
-3.7162912775438	8.06831027357362e-05-0.000101740987749523i	0.000499353214326632+0.000248904049719323i	1.33548842025667e-05	-0.000531166704732742	184	991.395561741502
-3.71580296648965	7.99183324459898e-05-0.00010271249620781i	0.00050188834738176+0.000244187506449067i	7.30944259773952e-05	-0.000386935615135294	184	991.395561741502
-3.71531465543551	7.91535621562441e-05-0.000103684004666097i	0.000504423480436887+0.000239470963178815i	0.000115636735671135	-0.000150181191977598	184	991.395561741502
-3.71482634438137	7.83887918664984e-05-0.000104655513124383i	0.000506958613492013+0.000234754419908564i	0.000130748038013443	0.000122666571913409	184	991.395561741502
-3.71433803332723	7.76240215767527e-05-0.00010562702158267i	0.00050949374654714+0.000230037876638312i	0.000114695334302584	0.000366519894218437	184	991.395561741502
-3.71384972227309	7.68592512870063e-05-0.000106598530040957i	0.000512028879602268+0.000225321333368057i	7.1164100971342e-05	0.000523139089561808	184	991.395561741502
-3.71336141121895	7.60944809972606e-05-0.000107570038499244i	0.000514564012657395+0.000220604790097805i	1.04121565852065e-05	0.000555022202677942	184	991.395561741502
-3.7128731001648	7.53297107075149e-05-0.00010854154695753i	0.000517099145712521+0.000215888246827554i	-5.31460428207067e-05	0.000454370215910705	184	991.395561741502
-3.71238478911066	7.46876934913038e-05-0.000109757095924177i	0.00052028022788151+0.000212980006211259i	-0.000104591527125575	0.000246834784677598	184	991.395561741502
-3.71189647805652	7.40868878406944e-05-0.000111054575967011i	0.000523678172842733+0.000210678862275365i	-0.000131569671440337	-2.00947628235006e-05	184	991.395561741502
-3.71140816700238	7.34860821900855e-05-0.000112352056009844i	0.000527076117803953+0.000208377718339474i	-0.000127308964358635	-0.000284426915759562	185	991.395561741502
-3.71091985594824	7.28852765394767e-05-0.000113649536052677i	0.000530474062765173+0.000206076574403582i	-9.24956732313729e-05	-0.000483671777908042	185	991.395561741502
-3.7104315448941	7.22844708888678e-05-0.00011494701609551i	0.000533872007726392+0.00020377543046769i	-3.51351490295588e-05	-0.000570233532646406	185	991.395561741502
-3.70994323383996	7.16836652382584e-05-0.000116244496138344i	0.000537269952687615+0.000201474286531797i	3.12890114916272e-05	-0.000522763823376632	185	991.395561741502
-3.70945492278581	7.10828595876495e-05-0.000117541976181177i	0.000540667897648835+0.000199173142595905i	9.09829423111682e-05	-0.00035140236101116	185	991.395561741502
-3.70896661173167	7.04820539370407e-05-0.00011883945622401i	0.000544065842610055+0.000196871998660013i	0.000129593660824337	-9.56235265377205e-05	185	991.395561741502
-3.70847830067753	6.98812482864318e-05-0.000120136936266843i	0.000547463787571275+0.000194570854724122i	0.000137653405062638	0.000184856795350083	185	991.395561741502
-3.70798998962339	6.92804426358224e-05-0.000121434416309677i	0.000550861732532498+0.000192269710788228i	0.000112892084992649	0.000424019496104279	185	991.395561741502
-3.70750167856925	6.86796369852135e-05-0.00012273189635251i	0.000554259677493717+0.000189968566852337i	6.08550136523804e-05	0.000565073073290519	185	991.395561741502
-3.70701336751511	6.80788313346047e-05-0.000124029376395343i	0.000557657622454937+0.000187667422916445i	-6.33811601946248e-06	0.000573925366298341	186	991.395561741502
-3.70652505646097	6.74780256839958e-05-0.000125326856438176i	0.000561055567416157+0.000185366278980553i	-7.2815472885162e-05	0.000447403618830621	186	991.395561741502
-3.70603674540682	6.68772200333864e-05-0.00012662433648101i	0.00056445351237738+0.00018306513504466i	-0.000122699461273868	0.000214245251911289	186	991.395561741502
-3.70554843435268	6.62764143827775e-05-0.000127921816523843i	0.0005678514573386+0.000180763991108768i	-0.000143893549533602	-7.14284754988098e-05	186	991.395561741502
-3.70506012329854	6.56756087321687e-05-0.000129219296566676i	0.00057124940229982+0.000178462847172876i	-0.000131007586143404	-0.000342673982754271	186	991.395561741502
-3.7045718122444	6.50748030815598e-05-0.000130516776609509i	0.000574647347261039+0.000176161703236985i	-8.67159162930028e-05	-0.000535406820324046	186	991.395561741502
-3.70408350119026	6.44739974309504e-05-0.000131814256652343i	0.000578045292222262+0.000173860559301091i	-2.12087470150778e-05	-0.000603531010592209	186	991.395561741502
-3.70359519013612	6.38731917803415e-05-0.000133111736695176i	0.000581443237183482+0.0001715594153652i	5.01523161643278e-05	-0.000529946989393336	186	991.395561741502
-3.70310687908198	6.32723861297327e-05-0.000134409216738009i	0.000584841182144702+0.000169258271429308i	0.000110435170454188	-0.000330813119662978	186	991.395561741502
-3.70261856802783	6.22407425030613e-05-0.000135385074045151i	0.000587706949281936+0.000165070365827885i	0.000144753084532316	-5.02540977365454e-05	187	991.395561741502
-3.70213025697369	6.10578084183816e-05-0.000136247992257573i	0.000590385840073061+0.000160219916410943i	0.000144505486620401	0.000244131804681721	187	991.395561741502
-3.70164194591955	5.9874874333703e-05-0.000137110910469994i	0.000593064730864184+0.000155369466994005i	0.000109686014130857	0.000481534023239681	187	991.395561741502
-3.70115363486541	5.86919402490244e-05-0.000137973828682414i	0.000595743621655308+0.000150519017577068i	4.84820612175109e-05	0.000605127894090376	187	991.395561741502
-3.70066532381127	5.75090061643458e-05-0.000138836746894835i	0.000598422512446431+0.000145668568160131i	-2.45849261320366e-05	0.000584966330453269	187	991.395561741502
-3.70017701275713	5.63260720796662e-05-0.000139699665107257i	0.000601101403237557+0.000140818118743189i	-9.21014644936883e-05	0.000425216816629525	187	991.395561741502
-3.69968870170298	5.51431379949876e-05-0.000140562583319678i	0.00060378029402868+0.000135967669326252i	-0.000137906770978342	0.000163310743887469	187	991.395561741502
-3.69920039064884	5.3960203910309e-05-0.000141425501532098i	0.000606459184819803+0.000131117219909314i	-0.000150954869302683	-0.000138824027603692	187	991.395561741502
-3.6987120795947	5.27772698256304e-05-0.000142288419744519i	0.000609138075610926+0.000126266770492377i	-0.000127972453229667	-0.000409394537914662	187	991.395561741502
-3.69822376854056	5.15943357409507e-05-0.000143151337956941i	0.000611816966402052+0.000121416321075435i	-7.42742648277645e-05	-0.000583783722921318	187	991.395561741502
-3.69773545748642	5.04114016562721e-05-0.000144014256169361i	0.000614495857193175+0.000116565871658498i	-2.53409401104262e-06	-0.000619960218102899	187	991.395561741502
-3.69724714643228	4.92284675715935e-05-0.000144877174381782i	0.000617174747984298+0.00011171542224156i	7.02044128300593e-05	-0.000508586902397915	187	991.395561741502
-3.69675883537814	4.80455334869149e-05-0.000145740092594203i	0.000619853638775422+0.000106864972824623i	0.000126572577630814	-0.000275401871001867	187	991.395561741502
-3.69627052432399	4.68625994022352e-05-0.000146603010806625i	0.000622532529566547+0.000102014523407681i	0.000153018183744741	2.47293925244669e-05	187	991.395561741502
-3.69578221326985	4.56796653175566e-05-0.000147465929019045i	0.00062521142035767+9.71640739907437e-05i	0.00014305740682599	0.000320716200154206	187	991.395561741502
-3.69529390221571	4.4496731232878e-05-0.000148328847231466i	0.000627890311148794+9.23136245738064e-05i	9.88582564559307e-05	0.000542066682252499	187	991.395561741502
-3.69480559116157	4.33137971481994e-05-0.000149191765443887i	0.000630569201939917+8.7463175156869e-05i	3.07701729865444e-05	0.000635655468525114	187	991.395561741502
-3.69431728010743	4.21308630635198e-05-0.000150054683656308i	0.000633248092731043+8.26127257399272e-05i	-4.50985125809484e-05	0.000578451115188408	187	991.395561741502
-3.69382896905329	4.09479289788412e-05-0.000150917601868729i	0.000635926983522166+7.77622763229898e-05i	-0.000110688388101134	0.000383159178347041	187	991.395561741502
-3.69334065799915	3.97649948941626e-05-0.00015178052008115i	0.000638605874313289+7.29118269060525e-05i	-0.000150282614989731	9.540360816691e-05	187	991.395561741502
-3.692852346945	3.85206739669401e-05-0.000152269196390722i	0.000639354090966879+6.81990484530736e-05i	-0.000153902926947378	-0.000215967319242543	187	991.395561741502
-3.69236403589086	3.72538274532846e-05-0.000152620546557105i	0.000639393856666573+6.35367876528856e-05i	-0.000120812409385391	-0.000475829391151537	187	991.395561741502
-3.69187572483672	3.59869809396302e-05-0.000152971896723489i	0.000639433622366267+5.88745268527018e-05i	-5.89917730470397e-05	-0.000622871753195543	187	991.395561741502
-3.69138741378258	3.47201344259759e-05-0.000153323246889872i	0.000639473388065961+5.4212266052518e-05i	1.68901814956559e-05	-0.00062248252965569	187	991.395561741502
-3.69089910272844	3.34532879123215e-05-0.000153674597056255i	0.000639513153765655+4.95500052523342e-05i	8.88172911505782e-05	-0.000474916940129671	187	991.395561741502
-3.6904107916743	3.2186441398666e-05-0.000154025947222639i	0.000639552919465349+4.48877444521461e-05i	0.000139699105147661	-0.000215200547971995	187	991.395561741502
-3.68992248062015	3.09195948850116e-05-0.000154377297389022i	0.000639592685165043+4.02254836519623e-05i	0.000157427349417082	9.51758845081668e-05	187	991.395561741502
-3.68943416956601	2.96527483713572e-05-0.000154728647555405i	0.000639632450864736+3.55632228517785e-05i	0.000137753937423419	0.000382802510450714	187	991.395561741502
-3.68894585851187	2.83859018577029e-05-0.000155079997721789i	0.00063967221656443+3.09009620515947e-05i	8.53072040033694e-05	0.000579699277970705	187	991.395561741502
-3.68845754745773	2.71190553440474e-05-0.000155431347888172i	0.000639711982264124+2.62387012514067e-05i	1.25036326283729e-05	0.000639370640376789	187	991.395561741502
-3.68796923640359	2.5852208830393e-05-0.000155782698054555i	0.000639751747963818+2.15764404512229e-05i	-6.33891660439441e-05	0.00054777722793083	187	991.395561741502
-3.68748092534945	2.45853623167386e-05-0.000156134048220939i	0.000639791513663512+1.6914179651039e-05i	-0.000124344056017221	0.000326637227801863	187	991.395561741502
-3.68699261429531	2.33185158030843e-05-0.000156485398387322i	0.000639831279363206+1.22519188508552e-05i	-0.000155851921633871	2.82815465266137e-05	187	991.395561741502
-3.68650430324116	2.20516692894287e-05-0.000156836748553705i	0.0006398710450629+7.58965805066719e-06i	-0.000150371169310968	-0.00027671956631108	187	991.395561741502
-3.68601599218702	2.07848227757744e-05-0.000157188098720089i	0.000639910810762594+2.92739725048338e-06i	-0.000109129987596975	-0.000516235107860925	188	991.395561741502
-3.68552768113288	1.951797626212e-05-0.000157539448886472i	0.000639950576462288-1.73486354970042e-06i	-4.18513007818531e-05	-0.000633618303144671	188	991.395561741502
-3.68503937007874	1.82511297484656e-05-0.000157890799052855i	0.000639990342161982-6.39712434988423e-06i	3.55380311425352e-05	-0.000601093181979251	188	991.395561741502
-3.6845510590246	1.69842832348101e-05-0.000158242149219239i	0.000640030107861676-1.10593851500723e-05i	0.000104674360747898	-0.000426321671052617	188	991.395561741502
-3.68406274797046	1.57174367211557e-05-0.000158593499385622i	0.000640069873561369-1.57216459502561e-05i	0.000149110430211044	-0.00015059975267384	188	991.395561741502
-3.68357443691632	1.44505902075014e-05-0.000158944849552005i	0.000640109639261063-2.03839067504399e-05i	0.000158223599763466	0.00016089287394042	188	991.395561741502
-3.68308612586217	1.2889231545226e-05-0.000158950927884799i	0.000638730673285595-2.63691702740768e-05i	0.000129297630765176	0.000434574984060502	188	991.395561741502
-3.68259781480803	1.12150425600197e-05-0.000158824729390764i	0.000636808178108332-3.28612883543911e-05i	6.9393115710124e-05	0.000603474282469692	188	991.395561741502
-3.68210950375389	9.5408535748149e-06-0.000158698530896729i	0.00063488568293107-3.93534064346995e-05i	-6.92900035690171e-06	0.000627407333926887	188	991.395561741502
-3.68162119269975	7.86666458961011e-06-0.000158572332402693i	0.000632963187753807-4.58455245150079e-05i	-8.13806209586513e-05	0.000501323821969065	188	991.395561741502
-3.68113288164561	6.19247560440532e-06-0.000158446133908658i	0.000631040692576545-5.23376425953164e-05i	-0.000136167433755982	0.000255989129085721	188	991.395561741502
-3.68064457059147	4.51828661919901e-06-0.000158319935414623i	0.000629118197399282-5.88297606756307e-05i	-0.000158235560276739	-4.94972829819232e-05	188	991.395561741502
-3.68015625953733	2.84409763399422e-06-0.000158193736920587i	0.000627195702222019-6.53218787559391e-05i	-0.000142377953166769	-0.000341908452541314	188	991.395561741502
-3.67966794848318	1.16990864878943e-06-0.000158067538426552i	0.000625273207044757-7.18139968362476e-05i	-9.24621861782528e-05	-0.000551413014243059	188	991.395561741502
-3.67917963742904	-5.04280336415362e-07-0.000157941339932517i	0.000623350711867495-7.8306114916556e-05i	-2.04903173097309e-05	-0.000628228141276032	188	991.395561741502
-3.6786913263749	-2.17846932162167e-06-0.000157815141438481i	0.000621428216690231-8.47982329968703e-05i	5.62813248957662e-05	-0.000554436274080218	188	991.395561741502
-3.67820301532076	-3.85265830682646e-06-0.000157688942944446i	0.000619505721512969-9.12903510771787e-05i	0.000119472485856383	-0.000348163585220285	188	991.395561741502
-3.67771470426662	-5.52684729203125e-06-0.000157562744450411i	0.000617583226335707-9.77824691574871e-05i	0.000153972420095288	-5.91459466826845e-05	189	991.395561741502
-3.67722639321248	-7.20103627723604e-06-0.000157436545956375i	0.000615660731158445-0.000104274587237796i	0.000151547812532818	0.000243236915662855	189	991.395561741502
-3.67673808215833	-8.87522526244236e-06-0.00015731034746234i	0.000613738235981181-0.00011076670531811i	0.000112804948631466	0.000486586009871271	189	991.395561741502
-3.67624977110419	-1.05494142476471e-05-0.000157184148968305i	0.000611815740803919-0.000117258823398418i	4.7039102367494e-05	0.000612789527013779	189	991.395561741502
-3.67576146005005	-1.22236032328519e-05-0.000157057950474269i	0.000609893245626657-0.000123750941478727i	-2.99916529696325e-05	0.000591880329138869	189	991.395561741502
-3.67527314899591	-1.38977922180567e-05-0.000156931751980234i	0.000607970750449395-0.000130243059559035i	-9.98359161183008e-05	0.000429144324843432	189	991.395561741502
-3.67478483794177	-1.5571981203263e-05-0.000156805553486199i	0.000606048255272131-0.00013673517763935i	-0.000145761409218995	0.000163795219820466	189	991.395561741502
-3.67429652688763	-1.72461701884678e-05-0.000156679354992163i	0.000604125760094869-0.000143227295719658i	-0.000156756821881441	-0.000140454406933341	189	991.395561741502
-3.67380821583349	-1.89203591736726e-05-0.000156553156498128i	0.000602203264917607-0.000149719413799966i	-0.000130167392819478	-0.000410662949787834	189	991.395561741502
-3.67331990477934	-2.05359418586309e-05-0.000156416127228937i	0.00060015845035413-0.000155236097997686i	-7.23763492880544e-05	-0.000581460052762745	189	991.395561741502
-3.6728315937252	-2.21281021572363e-05-0.000156274769370512i	0.000598064750058051-0.000160362943745192i	2.7787959906265e-06	-0.000613226096443165	189	991.395561741502
-3.67234328267106	-2.37202624558403e-05-0.000156133411512088i	0.000595971049761974-0.000165489789492693i	7.73466448231647e-05	-0.000499084863266119	189	991.395561741502
-3.67185497161692	-2.53124227544442e-05-0.000155992053653664i	0.000593877349465896-0.000170616635240195i	0.000133492009953764	-0.000266467630753087	189	991.395561741502
-3.67136666056278	-2.69045830530482e-05-0.00015585069579524i	0.000591783649169819-0.000175743480987697i	0.000157762179343183	2.90982933970124e-05	189	991.395561741502
-3.67087834950864	-2.84967433516536e-05-0.000155709337936816i	0.00058968994887374-0.000180870326735203i	0.000144304878376391	0.000317225946260186	189	991.395561741502
-3.6703900384545	-3.00889036502575e-05-0.000155567980078392i	0.000587596248577663-0.000185997172482705i	9.62763264116071e-05	0.000529410401208374	190	991.395561741502
-3.66990172740035	-3.16810639488615e-05-0.000155426622219968i	0.000585502548281586-0.000191124018230206i	2.51012894557552e-05	0.000615298269033516	190	991.395561741502
-3.66941341634621	-3.32732242474655e-05-0.000155285264361543i	0.000583408847985509-0.000196250863977708i	-5.22414644047555e-05	0.000554625135378291	190	991.395561741502
-3.66892510529207	-3.48653845460709e-05-0.000155143906503119i	0.00058131514768943-0.000201377709725214i	-0.000117264018001682	0.000361993537101117	190	991.395561741502
-3.66843679423793	-3.64575448446748e-05-0.000155002548644695i	0.000579221447393352-0.000206504555472716i	-0.000154382061703318	8.33656387034903e-05	190	991.395561741502
-3.66794848318379	-3.80497051432788e-05-0.000154861190786271i	0.000577127747097275-0.000211631401220217i	-0.000154643754687494	-0.000214888550436331	190	991.395561741502
-3.66746017212965	-3.96418654418827e-05-0.000154719832927847i	0.000575034046801198-0.000216758246967719i	-0.000117883877057148	-0.000461781134598883	190	991.395561741502
-3.6669718610755	-4.12340257404882e-05-0.000154578475069422i	0.000572940346505119-0.000221885092715225i	-5.27859496994518e-05	-0.000598582249266171	190	991.395561741502
-3.66648355002136	-4.28261860390921e-05-0.000154437117210998i	0.000570846646209042-0.000227011938462727i	2.51675044448342e-05	-0.000592774474659708	190	991.395561741502
-3.66599523896722	-4.44183463376961e-05-0.000154295759352574i	0.000568752945912965-0.000232138784210228i	9.73730552900902e-05	-0.000445773687174549	191	991.395561741502
-3.66550692791308	-4.60105066363e-05-0.00015415440149415i	0.000566659245616887-0.00023726562995773i	0.000146539961062635	-0.000192585016467739	191	991.395561741502
-3.66501861685894	-4.76026669349054e-05-0.000154013043635726i	0.000564565545320808-0.000242392475705236i	0.000160823988053165	0.000106522738569278	191	991.395561741502
-3.6645303058048	-4.91948272335094e-05-0.000153871685777302i	0.000562471845024731-0.000247519321452738i	0.000136674634750694	0.000380346337352808	191	991.395561741502
-3.66404199475066	-5.07869875321134e-05-0.000153730327918878i	0.000560378144728654-0.000252646167200239i	7.97126418004555e-05	0.000563677913290685	191	991.395561741502
-3.66355368369651	-5.20419778763005e-05-0.000153407603883027i	0.000558018505270287-0.000256641195493841i	3.67658506581608e-06	0.000612176839537315	191	991.395561741502
-3.66306537264237	-5.31565003438673e-05-0.000153009321151923i	0.000555548073290378-0.000260164698989966i	-7.31731882261626e-05	0.000515692162670831	191	991.395561741502
-3.66257706158823	-5.42710228114331e-05-0.00015261103842082i	0.000553077641310471-0.000263688202486089i	-0.000132699906799743	0.000297748672858773	191	991.395561741502
-3.66208875053409	-5.53855452789989e-05-0.000152212755689716i	0.000550607209330564-0.000267211705982211i	-0.000160825920001952	1.00374239442354e-05	191	991.395561741502
-3.66160043947995	-5.65000677465646e-05-0.000151814472958613i	0.000548136777350657-0.000270735209478334i	-0.000150897756310319	-0.00027940873720427	191	991.395561741502
-3.66111212842581	-5.76145902141315e-05-0.000151416190227509i	0.000545666345370748-0.00027425871297446i	-0.000105258786960944	-0.00050228967807472	191	991.395561741502
-3.66062381737167	-5.87291126816973e-05-0.000151017907496406i	0.000543195913390842-0.000277782216470582i	-3.46964968728661e-05	-0.000606143709696879	191	991.395561741502
-3.66013550631752	-5.9843635149263e-05-0.000150619624765302i	0.000540725481410935-0.000281305719966705i	4.4105351111201e-05	-0.000566689123912219	192	991.395561741502
-3.65964719526338	-6.09581576168288e-05-0.000150221342034199i	0.000538255049431028-0.000284829223462827i	0.000112508336481453	-0.000393499755521631	192	991.395561741502
-3.65915888420924	-6.20726800843956e-05-0.000149823059303095i	0.000535784617451119-0.000288352726958953i	0.000154324249572291	-0.00012768834647493	192	991.395561741502
-3.6586705731551	-6.31872025519614e-05-0.000149424776571992i	0.000533314185471212-0.000291876230455076i	0.000159642984256263	0.000167843132777941	192	991.395561741502
-3.65818226210096	-6.43017250195272e-05-0.000149026493840888i	0.000530843753491305-0.000295399733951198i	0.000127179018567421	0.000423276323485709	192	991.395561741502
-3.65769395104682	-6.5416247487093e-05-0.000148628211109785i	0.000528373321511398-0.000298923237447321i	6.45813712227782e-05	0.000578358635725721	192	991.395561741502
-3.65720563999268	-6.65307699546598e-05-0.000148229928378681i	0.000525902889531489-0.000302446740943447i	-1.3367536672512e-05	0.000596606475892201	192	991.395561741502
-3.65671732893853	-6.76452924222256e-05-0.000147831645647578i	0.000523432457551583-0.000305970244439569i	-8.82402394945085e-05	0.000473883547815774	192	991.395561741502
-3.65622901788439	-6.87598148897914e-05-0.000147433362916474i	0.000520962025571676-0.000309493747935692i	-0.000142317182231603	0.000239338259473555	192	991.395561741502
-3.65574070683025	-6.98743373573572e-05-0.000147035080185371i	0.000518491593591769-0.000313017251431814i	-0.000162776768218633	-5.15121666040366e-05	192	991.395561741502
-3.65525239577611	-7.0988859824924e-05-0.000146636797454267i	0.00051602116161186-0.00031654075492794i	-0.000144732483694319	-0.000329911597799563	192	991.395561741502
-3.65476408472197	-7.21033822924898e-05-0.000146238514723164i	0.000513550729631953-0.000320064258424063i	-9.23983164278759e-05	-0.000530106147202724	192	991.395561741502
-3.65427577366783	-7.32179047600556e-05-0.000145840231992061i	0.000511080297652046-0.000323587761920185i	-1.81048874956794e-05	-0.000604863004166526	192	991.395561741502
-3.65378746261369	-7.40251519463479e-05-0.00014518288628953i	0.00050785660751823-0.000325121721683044i	6.03219727181282e-05	-0.00053567329140133	192	991.395561741502
-3.65329915155954	-7.4699048956787e-05-0.000144413113408821i	0.000504306021231647-0.00032579226670717i	0.000124179452392225	-0.000341703969894948	193	991.395561741502
-3.6528108405054	-7.53729459672255e-05-0.000143643340528113i	0.000500755434945068-0.000326462811731296i	0.000158596199159963	-6.98891501503096e-05	193	991.395561741502
-3.65232252945126	-7.6046842977664e-05-0.000142873567647405i	0.000497204848658489-0.000327133356755422i	0.000155623662878403	0.00021584868891775	193	991.395561741502
-3.65183421839712	-7.67207399881025e-05-0.000142103794766697i	0.00049365426237191-0.000327803901779548i	0.000116122291916995	0.000448878845006891	193	991.395561741502
-3.65134590734298	-7.73946369985416e-05-0.000141334021885988i	0.000490103676085328-0.000328474446803675i	4.95230376654323e-05	0.000575396647361179	193	991.395561741502
-3.65085759628884	-7.806853400898e-05-0.000140564249005281i	0.000486553089798749-0.000329144991827801i	-2.84211351579149e-05	0.000566846227928252	193	991.395561741502
-3.65036928523469	-7.87424310194185e-05-0.000139794476124573i	0.00048300250351217-0.000329815536851927i	-9.93583532815259e-05	0.000426363619961046	193	991.395561741502
-3.64988097418055	-7.9416328029857e-05-0.000139024703243865i	0.00047945191722559-0.000330486081876053i	-0.000146656294775525	0.000187786920236404	193	991.395561741502
-3.64939266312641	-8.00902250402961e-05-0.000138254930363156i	0.000475901330939008-0.00033115662690018i	-0.000159300362234556	-9.24771524494828e-05	194	991.395561741502
-3.64890435207227	-8.07641220507346e-05-0.000137485157482448i	0.000472350744652429-0.000331827171924306i	-0.000134458286078131	-0.00034877908178803	194	991.395561741502
-3.64841604101813	-8.14380190611731e-05-0.00013671538460174i	0.00046880015836585-0.000332497716948432i	-7.81141242317024e-05	-0.000521598925977259	194	991.395561741502
-3.64792772996399	-8.21119160716116e-05-0.000135945611721032i	0.000465249572079271-0.000333168261972558i	-3.62983922916408e-06	-0.000571366905702773	194	991.395561741502
-3.64743941890985	-8.27858130820507e-05-0.000135175838840324i	0.000461698985792689-0.000333838806996685i	7.14204518895106e-05	-0.000487523391508639	194	991.395561741502
-3.6469511078557	-8.34597100924891e-05-0.000134406065959616i	0.00045814839950611-0.000334509352020811i	0.000129394191311932	-0.000290743924219733	194	991.395561741502
-3.64646279680156	-8.41336071029276e-05-0.000133636293078908i	0.000454597813219531-0.000335179897044937i	0.000156725657377816	-2.78642905937007e-05	194	991.395561741502
-3.64597448574742	-8.48075041133661e-05-0.0001328665201982i	0.000451047226932951-0.000335850442069063i	0.000147099300610291	0.000239253732152061	195	991.395561741502
-3.64548617469328	-8.54814011238052e-05-0.000132096747317491i	0.000447496640646369-0.00033652098709319i	0.00010290905051016	0.000448271950087899	195	991.395561741502
-3.64499786363914	-8.61552981342437e-05-0.000131326974436783i	0.00044394605435979-0.000337191532117316i	3.4666407175882e-05	0.000550920446111495	195	991.395561741502
-3.644509552585	-8.68291951446822e-05-0.000130557201556075i	0.000440395468073211-0.000337862077141442i	-4.1497058179923e-05	0.000524144601040862	195	991.395561741502
-3.64402124153086	-8.78843375140777e-05-0.00012936294428094i	0.00043603476061407-0.000340487950471437i	-0.000107946344588346	0.000374159904941138	195	991.395561741502
-3.64353293047671	-8.91117170561819e-05-0.000127976915512099i	0.000431308060554531-0.000343997192506668i	-0.00014835068769698	0.00013561600076286	195	991.395561741502
-3.64304461942257	-9.0339096598285e-05-0.00012659088674326i	0.000426581360494996-0.000347506434541896i	-0.000152942615381198	-0.000134037488273919	195	991.395561741502
-3.64255630836843	-9.1566476140388e-05-0.000125204857974421i	0.000421854660435461-0.000351015676577124i	-0.000120803698913479	-0.000370285038235515	195	991.395561741502
-3.64206799731429	-9.27938556824911e-05-0.000123818829205582i	0.000417127960375926-0.000354524918612352i	-5.98204703905245e-05	-0.000516886343959425	195	991.395561741502
-3.64157968626015	-9.40212352245952e-05-0.000122432800436742i	0.000412401260316387-0.000358034160647583i	1.52430546640922e-05	-0.000539248672742395	195	991.395561741502
-3.64109137520601	-9.52486147666983e-05-0.000121046771667903i	0.000407674560256852-0.00036154340268281i	8.63105446469724e-05	-0.000432583993493934	195	991.395561741502
-3.64060306415186	-9.64759943088013e-05-0.000119660742899063i	0.000402947860197318-0.000365052644718038i	0.000136337309953105	-0.0002229286307465	195	991.395561741502
-3.64011475309772	-9.77033738509044e-05-0.000118274714130224i	0.000398221160137783-0.000368561886753266i	0.000153391136546778	3.91903396311421e-05	195	991.395561741502
-3.63962644204358	-9.89307533930085e-05-0.000116888685361384i	0.000393494460078244-0.000372071128788497i	0.000133494533883343	0.000290905941463462	195	991.395561741502
-3.63913813098944	-0.000100158132935112-0.000115502656592545i	0.000388767760018709-0.000375580370823725i	8.15522127877893e-05	0.000472063078745568	195	991.395561741502
-3.6386498199353	-0.000101385512477215-0.000114116627823706i	0.000384041059959174-0.000379089612858953i	1.01475673893976e-05	0.000539573304395782	195	991.395561741502
-3.63816150888116	-0.000102612892019318-0.000112730599054867i	0.00037931435989964-0.00038259885489418i	-6.34977070333511e-05	0.000477651776627036	195	991.395561741502
-3.63767319782702	-0.000103840271561422-0.000111344570286026i	0.0003745876598401-0.000386108096929411i	-0.000121667998976515	0.000301506900566071	195	991.395561741502
-3.63718488677287	-0.000105067651103525-0.000109958541517187i	0.000369860959780566-0.000389617338964639i	-0.000150406845446561	5.3620459854294e-05	195	991.395561741502
-3.63669657571873	-0.000106295030645628-0.000108572512748348i	0.000365134259721031-0.000393126580999867i	-0.000142859487258146	-0.000206475227148355	195	991.395561741502
-3.63620826466459	-0.000107522410187731-0.000107186483979509i	0.000360407559661496-0.000396635823035095i	-0.000100905684414987	-0.000416468068498227	195	991.395561741502
-3.63571995361045	-0.000108749789729835-0.000105800455210669i	0.000355680859601957-0.000400145065070326i	-3.46943336757744e-05	-0.000526169796313576	195	991.395561741502
-3.63523164255631	-0.000109977169271938-0.00010441442644183i	0.000350954159542422-0.000403654307105554i	3.98054870068987e-05	-0.00050949326307811	195	991.395561741502
-3.63474333150217	-0.000111204548814041-0.00010302839767299i	0.000346227459482888-0.000407163549140782i	0.000104647445785809	-0.000370648997181088	195	991.395561741502
-3.63425502044803	-0.000112319312593867-0.000101374360328624i	0.000340091821515912-0.000410596315173117i	0.000144009332109831	-0.000141836981273814	195	991.395561741502
-3.63376670939388	-0.000113381145052423-9.95943544011059e-05i	0.000333293958798856-0.000413993136185002i	0.00014831337994457	0.000120524646512359	195	991.395561741502
-3.63327839833974	-0.000114442977510978-9.78143484735894e-05i	0.000326496096081806-0.000417389957196883i	0.000116732342737072	0.00035215389119184	195	991.395561741502
-3.6327900872856	-0.000115504809969533-9.6034342546073e-05i	0.000319698233364756-0.000420786778208764i	5.70546217418065e-05	0.000497191995910444	195	991.395561741502
-3.63230177623146	-0.000116566642428088-9.42543366185566e-05i	0.000312900370647706-0.000424183599220646i	-1.61825002992929e-05	0.000520981166049256	196	991.395561741502
-3.63181346517732	-0.000117628474886644-9.24743306910386e-05i	0.00030610250793065-0.00042758042023253i	-8.52227644021814e-05	0.000418334167730971	196	991.395561741502
-3.63132515412318	-0.000118690307345199-9.06943247635222e-05i	0.0002993046452136-0.000430977241244411i	-0.000133384240872552	0.000214662109645509	196	991.395561741502
-3.63083684306903	-0.000119752139803754-8.89143188360057e-05i	0.00029250678249655-0.000434374062256293i	-0.000149080496455822	-4.0283990055316e-05	196	991.395561741502
-3.63034853201489	-0.000120813972262309-8.71343129084893e-05i	0.0002857089197795-0.000437770883268174i	-0.000128602427041364	-0.000284523369695989	196	991.395561741502
-3.62986022096075	-0.000121875804720865-8.53543069809713e-05i	0.000278911057062444-0.000441167704280058i	-7.69940775791905e-05	-0.000458868816715458	196	991.395561741502
-3.62937190990661	-0.00012293763717942-8.35743010534549e-05i	0.000272113194345394-0.00044456452529194i	-6.81579193768307e-06	-0.000521231432444234	196	991.395561741502
-3.62888359885247	-0.000123999469637975-8.17942951259385e-05i	0.000265315331628344-0.000447961346303821i	6.49032139307727e-05	-0.000456757931130274	196	991.395561741502
-3.62839528779833	-0.00012506130209653-8.0014289198422e-05i	0.000258517468911294-0.000451358167315702i	0.000120785538716173	-0.000281363983854668	196	991.395561741502
-3.62790697674419	-0.000126123134555086-7.8234283270904e-05i	0.000251719606194238-0.000454754988327587i	0.000147304945812193	-3.7824050490378e-05	196	991.395561741502
-3.62741866569004	-0.000127184967013641-7.64542773433876e-05i	0.000244921743477188-0.000458151809339468i	0.000138052013527123	0.000214625652151435	196	991.395561741502
-3.6269303546359	-0.000128246799472196-7.46742714158712e-05i	0.000238123880760138-0.000461548630351349i	9.52794802371474e-05	0.000414651382399071	196	991.395561741502
-3.62644204358176	-0.000129308631930751-7.28942654883548e-05i	0.000231326018043088-0.000464945451363231i	2.93555098918156e-05	0.000513679622808573	196	991.395561741502
-3.62595373252762	-0.000130370464389307-7.11142595608367e-05i	0.000224528155326032-0.000468342272375115i	-4.37428044677689e-05	0.00048765860834638	196	991.395561741502
-3.62546542147348	-0.000131432296847862-6.93342536333203e-05i	0.000217730292608982-0.000471739093386996i	-0.000106291230759847	0.000342883083127173	196	991.395561741502
-3.62497711041934	-0.000132494129306417-6.75542477058039e-05i	0.000210932429891932-0.000475135914398878i	-0.000143104313986561	0.00011447534194265	196	991.395561741502
-3.6244887993652	-0.000133280747816218-6.55947334219918e-05i	0.000203715073894775-0.000477380027041031i	-0.000144884708396852	-0.000141713243548571	196	991.395561741502
-3.62400048831105	-0.000133932861662742-6.35474884431009e-05i	0.000196292699937427-0.000479060779243683i	-0.000111355082322512	-0.000362297629235927	196	991.395561741502
-3.62351217725691	-0.000134584975509265-6.15002434642119e-05i	0.000188870325980086-0.000480741531446333i	-5.09222920892536e-05	-0.000493892452655776	196	991.395561741502
-3.62302386620277	-0.000135237089355789-5.9452998485323e-05i	0.000181447952022745-0.000482422283648984i	2.16715031448732e-05	-0.00050497147194342	196	991.395561741502
-3.62253555514863	-0.000135889203202312-5.7405753506434e-05i	0.000174025578065403-0.000484103035851634i	8.87840340483446e-05	-0.000393316302659635	196	991.395561741502
-3.62204724409449	-0.000136541317048836-5.53585085275431e-05i	0.000166603204108055-0.000485783788054287i	0.000134147811213436	-0.000186450912613355	196	991.395561741502
-3.62155893304035	-0.000137193430895359-5.33112635486541e-05i	0.000159180830150714-0.000487464540256937i	0.000146802616527869	6.51121791832768e-05	196	991.395561741502
-3.62107062198621	-0.000137845544741883-5.12640185697652e-05i	0.000151758456193373-0.000489145292459588i	0.000123737269099424	0.000300163421775005	196	991.395561741502
-3.62058231093206	-0.000138497658588406-4.92167735908762e-05i	0.000144336082236031-0.000490826044662238i	7.06052927309525e-05	0.000461643726726376	196	991.395561741502
-3.62009399987792	-0.00013914977243493-4.71695286119853e-05i	0.000136913708278683-0.00049250679686489i	3.44577770009159e-07	0.000510456353882064	196	991.395561741502
-3.61960568882378	-0.000139801886281454-4.51222836330963e-05i	0.000129491334321342-0.000494187549067541i	-6.99631074543932e-05	0.000434908395822345	196	991.395561741502
-3.61911737776964	-0.000140454000127977-4.30750386542074e-05i	0.000122068960364001-0.000495868301270191i	-0.000123232604871732	0.000253507158341079	196	991.395561741502
-3.6186290667155	-0.0001411061139745-4.10277936753184e-05i	0.000114646586406659-0.000497549053472842i	-0.000146514932124805	1.04436955428878e-05	196	991.395561741502
-3.61814075566136	-0.000141758227821024-3.89805486964275e-05i	0.000107224212449311-0.000499229805675494i	-0.000134135605966793	-0.000235138056970368	196	991.395561741502
-3.61765244460721	-0.000142410341667548-3.69333037175386e-05i	9.98018384919701e-05-0.000500910557878145i	-8.90731539133139e-05	-0.000423488263910679	196	991.395561741502
-3.61716413355307	-0.000143062455514071-3.48860587386496e-05i	9.23794645346289e-05-0.000502591310080795i	-2.22439054937746e-05	-0.000508743658777625	196	991.395561741502
-3.61667582249893	-0.000143714569360595-3.28388137597606e-05i	8.49570905772876e-05-0.000504272062283446i	5.01355159037196e-05	-0.000470060001102452	196	991.395561741502
-3.61618751144479	-0.000144366683207118-3.07915687808698e-05i	7.75347166199395e-05-0.000505952814486098i	0.000110472266555229	-0.000316689970144655	196	991.395561741502
-3.61569920039065	-0.000145018797053642-2.87443238019808e-05i	7.01123426625982e-05-0.000507633566688748i	0.000144060777144368	-8.57734268416658e-05	196	991.395561741502
-3.61521088933651	-0.000145670910900165-2.66970788230918e-05i	6.26899687052569e-05-0.000509314318891399i	0.000142655201139807	0.000166632972834163	196	991.395561741502
-3.61472257828237	-0.000146049273281249-2.47928819333757e-05i	5.61142734670205e-05-0.000510015828541414i	0.000106438722738542	0.000377834850318097	196	991.395561741502
-3.61423426722822	-0.00014628859161647-2.29613421344237e-05i	4.99686239071175e-05-0.000510219960593169i	4.44784846848906e-05	0.000497100053261938	196	991.395561741502
-3.61374595617408	-0.00014652790995169-2.11298023354734e-05i	4.382297434722e-05-0.000510424092644924i	-2.81778475727674e-05	0.000496492897929275	196	991.395561741502
-3.61325764511994	-0.00014676722828691-1.92982625365231e-05i	3.76773247873226e-05-0.000510628224696679i	-9.40086826374042e-05	0.000376315983153457	196	991.395561741502
-3.6127693340658	-0.000147006546622131-1.74667227375727e-05i	3.15316752274251e-05-0.000510832356748434i	-0.000137141425000672	0.000165607575642411	196	991.395561741502
-3.61228102301166	-0.000147245864957351-1.56351829386207e-05i	2.5386025667522e-05-0.00051103648880019i	-0.00014717115292872	-8.48581280416932e-05	196	991.395561741502
-3.61179271195752	-0.000147485183292571-1.38036431396704e-05i	1.92403761076246e-05-0.000511240620851945i	-0.000121664985008402	-0.000314779820160618	197	991.395561741502
-3.61130440090338	-0.000147724501627792-1.19721033407201e-05i	1.30947265477271e-05-0.0005114447529037i	-6.67505873925516e-05	-0.000468817071825183	197	991.395561741502
-3.61081608984923	-0.000147963819963012-1.01405635417698e-05i	6.94907698782965e-06-0.000511648884955455i	4.35318168682621e-06	-0.000509883182303733	197	991.395561741502
-3.61032777879509	-0.000148203138298233-8.30902374281779e-06i	8.03427427926581e-07-0.00051185301700721i	7.45117618992071e-05	-0.000428055890190155	197	991.395561741502
-3.60983946774095	-0.000148442456633453-6.47748394386746e-06i	-5.34222213197088e-06-0.000512057149058965i	0.000126795116471205	-0.000242969043727739	197	991.395561741502
-3.60935115668681	-0.000148681774968673-4.64594414491714e-06i	-1.14878716918683e-05-0.00051226128111072i	0.00014855387290534	8.90010763251154e-07	197	991.395561741502
-3.60886284563267	-0.000148921093303893-2.81440434596682e-06i	-1.76335212517658e-05-0.000512465413162475i	0.000134472018977764	0.00024485281934121	197	991.395561741502
-3.60837453457853	-0.000149160411639114-9.82864547014825e-07i	-2.37791708116689e-05-0.00051266954521423i	8.7861117556466e-05	0.000430156230382138	197	991.395561741502
-3.60788622352438	-0.000149399729974334+8.48675251935498e-07i	-2.99248203715663e-05-0.000512873677265985i	1.98819443355501e-05	0.000512066851412142	197	991.395561741502
-3.60739791247024	-0.000149639048309554+2.68021505088582e-06i	-3.60704699314638e-05-0.00051307780931774i	-5.31235926550702e-05	0.000470655094036333	197	991.395561741502
-3.6069096014161	-0.000149878366644775+4.51175484983614e-06i	-4.22161194913613e-05-0.000513281941369495i	-0.000113553376447305	0.000315629318534061	197	991.395561741502
-3.60642129036196	-0.000150117684979995+6.34329464878814e-06i	-4.83617690512643e-05-0.00051348607342125i	-0.000146779768430635	8.40607373989864e-05	197	991.395561741502
-3.60593297930782	-0.000150357003315215+8.17483444773846e-06i	-5.45074186111618e-05-0.000513690205473005i	-0.000144681322826554	-0.000168467965524804	197	991.395561741502
-3.60544466825368	-0.000150596321650436+1.00063742466888e-05i	-6.06530681710592e-05-0.00051389433752476i	-0.000107620802351604	-0.000381179850190732	197	991.395561741502
-3.60495635719954	-0.000150649591064654+1.15650568350635e-05i	-6.54920128152448e-05-0.000513307756017225i	-4.45747256876078e-05	-0.000501485984673521	197	991.395561741502
-3.60446804614539	-0.000150604699132474+1.29797771202966e-05i	-6.96415263507698e-05-0.000512303985809115i	2.91408358501047e-05	-0.000501809961888963	197	991.395561741502
-3.60397973509125	-0.000150559807200293+1.43944974055283e-05i	-7.3791039886291e-05-0.000511300215601007i	9.59757221410987e-05	-0.000383068480354751	197	991.395561741502
-3.60349142403711	-0.000150514915268113+1.58092176907601e-05i	-7.79405534218121e-05-0.000510296445392898i	0.000139983767343677	-0.000173606579369038	197	991.395561741502
-3.60300311298297	-0.000150470023335932+1.72239379759918e-05i	-8.20900669573333e-05-0.000509292675184789i	0.000150641763455182	7.67645829556734e-05	197	991.395561741502
-3.60251480192883	-0.000150425131403752+1.86386582612249e-05i	-8.62395804928583e-05-0.00050828890497668i	0.000125361964818342	0.000308599733856521	197	991.395561741502
-3.60202649087469	-0.000150380239471571+2.00533785464566e-05i	-9.03890940283795e-05-0.000507285134768571i	7.01185937895896e-05	0.000466919000765669	198	991.395561741502
-3.60153817982055	-0.000150335347539391+2.14680988316884e-05i	-9.45386075639006e-05-0.000506281364560463i	-1.96294195821013e-06	0.000514233970269046	198	991.395561741502
-3.6010498687664	-0.000150290455607211+2.28828191169202e-05i	-9.86881210994218e-05-0.000505277594352354i	-7.37212101996839e-05	0.000439416877825637	198	991.395561741502
-3.60056155771226	-0.00015024556367503+2.42975394021532e-05i	-0.000102837634634947-0.000504273824144245i	-0.000128039688120956	0.000260316327925882	198	991.395561741502
-3.60007324665812	-0.00015020067174285+2.57122596873849e-05i	-0.000106987148170468-0.000503270053936136i	-0.000151924128240908	1.95049927548382e-05	198	991.395561741502
-3.59958493560398	-0.000150155779810669+2.71269799726167e-05i	-0.000111136661705989-0.000502266283728028i	-0.000139606283064608	-0.000225828896626395	198	991.395561741502
-3.59909662454984	-0.000150110887878489+2.85417002578485e-05i	-0.00011528617524151-0.000501262513519919i	-9.39337125627836e-05	-0.000417448562042443	198	991.395561741502
-3.5986083134957	-0.000150065995946308+2.99564205430815e-05i	-0.000119435688777035-0.00050025874331181i	-2.57115261847401e-05	-0.000509878775372394	198	991.395561741502
-3.59812000244156	-0.000150021104014128+3.13711408283132e-05i	-0.000123585202312556-0.000499254973103701i	4.88517791277091e-05	-0.000481187273164367	198	991.395561741502
-3.59763169138741	-0.000149976212081948+3.2785861113545e-05i	-0.000127734715848078-0.000498251202895592i	0.000111991085830408	-0.000338183794708612	198	991.395561741502
-3.59714338033327	-0.000149931320149767+3.42005813987768e-05i	-0.000131884229383599-0.000497247432687484i	0.000148611987487966	-0.000114805459035223	198	991.395561741502
-3.59665506927913	-0.000149886428217587+3.56153016840098e-05i	-0.000136033742919124-0.000496243662479374i	0.000149893938784027	0.000135929045388107	199	991.395561741502
-3.59616675822499	-0.000149841536285406+3.70300219692416e-05i	-0.000140183256454645-0.000495239892271266i	0.000115410316623865	0.000354490746513943	199	991.395561741502
-3.59567844717085	-0.000149796644353226+3.84447422544733e-05i	-0.000144332769990166-0.000494236122063157i	5.32568041608538e-05	0.000488959184377793	199	991.395561741502
-3.59519013611671	-0.000149767695646926+3.98836495402402e-05i	-0.00014788984941943-0.000494097461879237i	-2.18705088387377e-05	0.000508132188681444	199	991.395561741502
-3.59470182506256	-0.000149747481053916+4.13358070932003e-05i	-0.000151122378055803-0.000494432731439276i	-9.21188571308786e-05	0.000407781597266503	199	991.395561741502
-3.59421351400842	-0.000149727266460906+4.2787964646159e-05i	-0.000154354906692173-0.000494768000999314i	-0.000140695796917417	0.000210792664406929	199	991.395561741502
-3.59372520295428	-0.000149707051867896+4.42401221991177e-05i	-0.000157587435328543-0.000495103270559352i	-0.000155910431204691	-3.68619993930338e-05	199	991.395561741502
-3.59323689190014	-0.000149686837274886+4.56922797520764e-05i	-0.000160819963964913-0.000495438540119391i	-0.000133975351325852	-0.000277055270407378	199	991.395561741502
-3.592748580846	-0.000149666622681877+4.71444373050364e-05i	-0.000164052492601286-0.000495773809679429i	-7.99438868207617e-05	-0.000453142629884863	199	991.395561741502
-3.59226026979186	-0.000149646408088867+4.85965948579951e-05i	-0.000167285021237656-0.000496109079239468i	-6.5459432482491e-06	-0.000523311907997983	199	991.395561741502
-3.59177195873772	-0.000149626193495857+5.00487524109538e-05i	-0.000170517549874026-0.000496444348799506i	6.88093794401198e-05	-0.000470501383681618	199	991.395561741502
-3.59128364768357	-0.000149605978902847+5.15009099639125e-05i	-0.000173750078510397-0.000496779618359544i	0.000128159029795493	-0.000306535887789581	199	991.395561741502
-3.59079533662943	-0.000149585764309837+5.29530675168725e-05i	-0.00017698260714677-0.000497114887919583i	0.000157262482770126	-6.94809438292544e-05	199	991.395561741502
-3.59030702557529	-0.000149565549716827+5.44052250698312e-05i	-0.00018021513578314-0.000497450157479621i	0.000149012570860321	0.000185193465869985	199	991.395561741502
-3.58981871452115	-0.000149545335123817+5.58573826227899e-05i	-0.00018344766441951-0.00049778542703966i	0.000105165059077034	0.000397588537569553	199	991.395561741502
-3.58933040346701	-0.000149525120530808+5.73095401757486e-05i	-0.00018668019305588-0.000498120696599698i	3.59673627441021e-05	0.000517457335895128	199	991.395561741502
-3.58884209241287	-0.000149504905937798+5.87616977287087e-05i	-0.000189912721692253-0.000498455966159736i	-4.22356703989572e-05	0.000516082176509311	199	991.395561741502
-3.58835378135873	-0.000149484691344788+6.02138552816674e-05i	-0.000193145250328623-0.000498791235719775i	-0.000110859675560135	0.000393143285307417	199	991.395561741502
-3.58786547030458	-0.000149464476751778+6.16660128346261e-05i	-0.000196377778964993-0.000499126505279813i	-0.000153492421047028	0.000176938412013888	199	991.395561741502
-3.58737715925044	-0.000149444262158768+6.31181703875848e-05i	-0.000199610307601363-0.000499461774839852i	-0.000159812996931155	-8.21306555490422e-05	199	991.395561741502
-3.5868888481963	-0.000149424047565758+6.45703279405448e-05i	-0.000202842836237736-0.00049979704439989i	-0.000128083974884224	-0.000323305426754068	199	991.395561741502
-3.58640053714216	-0.000149403832972748+6.60224854935035e-05i	-0.000206075364874106-0.000500132313959929i	-6.56161646398685e-05	-0.000489714430637365	199	991.395561741502
-3.58591222608802	-0.000149383618379738+6.74746430464622e-05i	-0.000209307893510476-0.000500467583519967i	1.29158874762725e-05	-0.000541775436040701	199	991.395561741502
-3.58542391503388	-0.000149018530387817+6.90445356149342e-05i	-0.000213702226902919-0.000500043248101376i	8.89884428935989e-05	-0.000465686797446572	199	991.395561741502
-3.58493560397973	-0.000148457352979019+7.06813704022352e-05i	-0.000218757143622057-0.000499187013621318i	0.000144010968172856	-0.000277841181461861	199	991.395561741502
-3.58444729292559	-0.000147896175570223+7.23182051895347e-05i	-0.000223812060341191-0.000498330779141261i	0.000164623752545167	-2.27851506321999e-05	199	991.395561741502
-3.58395898187145	-0.000147334998161426+7.39550399768343e-05i	-0.000228866977060325-0.000497474544661204i	0.000145806294527723	0.000238899689105936	199	991.395561741502
-3.58347067081731	-0.000146773820752629+7.55918747641338e-05i	-0.00023392189377946-0.000496618310181147i	9.19668395436648e-05	0.000444788313559725	199	991.395561741502
-3.58298235976317	-0.000146212643343832+7.72287095514348e-05i	-0.000238976810498598-0.000495762075701089i	1.59100599814568e-05	0.000545483851251287	199	991.395561741502
-3.58249404870903	-0.000145651465935035+7.88655443387343e-05i	-0.000244031727217732-0.000494905841221032i	-6.42048337639897e-05	0.000516447895778585	199	991.395561741502
-3.58200573765489	-0.000145090288526238+8.05023791260339e-05i	-0.000249086643936866-0.000494049606740975i	-0.000129193684705552	0.000363960880447819	199	991.395561741502
-3.58151742660074	-0.000144529111117442+8.21392139133334e-05i	-0.000254141560656001-0.000493193372260919i	-0.000163433748843846	0.000123768939033716	199	991.395561741502
-3.5810291155466	-0.000143967933708644+8.37760487006344e-05i	-0.000259196477375139-0.000492337137780861i	-0.000158612002531011	-0.000147292505589296	198	991.395561741502
-3.58054080449246	-0.000143406756299848+8.54128834879339e-05i	-0.000264251394094273-0.000491480903300804i	-0.000115737675594238	-0.000384736302947388	198	991.395561741502
-3.58005249343832	-0.000142845578891051+8.70497182752334e-05i	-0.000269306310813407-0.000490624668820747i	-4.4933040313524e-05	-0.000531747735269276	198	991.395561741502
-3.57956418238418	-0.000142284401482254+8.8686553062533e-05i	-0.000274361227532542-0.00048976843434069i	3.69546867366387e-05	-0.000552757711950145	198	991.395561741502
-3.57907587133004	-0.000141723224073457+9.0323387849834e-05i	-0.00027941614425168-0.000488912199860632i	0.000110357294902079	-0.000442027010812416	198	991.395561741502
-3.5785875602759	-0.00014116204666466+9.19602226371335e-05i	-0.000284471060970814-0.000488055965380575i	0.000157654829288458	-0.000225174566103101	198	991.395561741502
-3.57809924922175	-0.000140600869255864+9.3597057424433e-05i	-0.000289525977689948-0.000487199730900518i	0.00016739750482216	4.67495294061565e-05	198	991.395561741502
-3.57761093816761	-0.000140039691847067+9.52338922117325e-05i	-0.000294580894409083-0.000486343496420461i	0.000137070361064387	0.000309275144072489	198	991.395561741502
-3.57712262711347	-0.00013947851443827+9.68707269990336e-05i	-0.000299635811128221-0.000485487261940403i	7.37346576924663e-05	0.000499782882140676	198	991.395561741502
-3.57663431605933	-0.000138917337029473+9.85075617863331e-05i	-0.000304690727847355-0.000484631027460347i	-7.61596717207298e-06	0.000572420588254783	198	991.395561741502
-3.57614600500519	-0.000138356159620676+0.000100144396573633i	-0.000309745644566489-0.00048377479298029i	-8.76019565797734e-05	0.000509116742344748	198	991.395561741502
-3.57565769395105	-0.000137436634750168+0.000101427982896243i	-0.000313422807671811-0.000481445649286475i	-0.000146604575762946	0.000323223111453101	198	991.395561741502
-3.57516938289691	-0.000136305720455765+0.00010250318769695i	-0.000316287232935205-0.00047824763539428i	-0.00017036810421682	6.07981151915777e-05	198	991.395561741502
-3.57468107184276	-0.000135174806161363+0.000103578392497656i	-0.000319151658198596-0.000475049621502087i	-0.000153535490515334	-0.000215003020760653	198	991.395561741502
-3.57419276078862	-0.000134043891866961+0.000104653597298362i	-0.000322016083461987-0.000471851607609895i	-0.000100221919163631	-0.000439024963780731	198	991.395561741502
-3.57370444973448	-0.000132912977572558+0.000105728802099067i	-0.000324880508725379-0.000468653593717703i	-2.32013633234835e-05	-0.000558556306884612	198	991.395561741502
-3.57321613868034	-0.000131782063278155+0.000106804006899774i	-0.000327744933988773-0.000465455579825507i	5.91489693442608e-05	-0.000545725621797952	198	991.395561741502
-3.5727278276262	-0.000130651148983753+0.00010787921170048i	-0.000330609359252164-0.000462257565933315i	0.000127227524358074	-0.000403998967844464	198	991.395561741502
-3.57223951657206	-0.000129520234689351+0.000108954416501186i	-0.000333473784515555-0.000459059552041122i	0.000164868542805706	-0.000167264433296363	198	991.395561741502
-3.57175120551792	-0.000128389320394949+0.000110029621301891i	-0.000336338209778946-0.00045586153814893i	0.000163176770329179	0.000108258576965259	198	991.395561741502
-3.57126289446377	-0.000127258406100545+0.000111104826102598i	-0.00033920263504234-0.000452663524256735i	0.000122627977616364	0.000357356367246497	198	991.395561741502
-3.57077458340963	-0.000126127491806143+0.000112180030903304i	-0.000342067060305732-0.000449465510364542i	5.29396318320736e-05	0.000521243412795284	198	991.395561741502
-3.57028627235549	-0.000124996577511741+0.00011325523570401i	-0.000344931485569123-0.00044626749647235i	-2.92539653037983e-05	0.000561425883763286	198	991.395561741502
-3.56979796130135	-0.000123865663217339+0.000114330440504715i	-0.000347795910832514-0.000443069482580158i	-0.000104366722903931	0.000468738889654879	198	991.395561741502
-3.56930965024721	-0.000122734748922935+0.000115405645305422i	-0.000350660336095908-0.000439871468687962i	-0.000154522073970369	0.000265436702630576	198	991.395561741502
-3.56882133919307	-0.000121603834628533+0.000116480850106128i	-0.000353524761359299-0.00043667345479577i	-0.0001678025131715	-1.40726410236089e-07	198	991.395561741502
-3.56833302813892	-0.000120472920334131+0.000117556054906834i	-0.000356389186622691-0.000433475440903578i	-0.000141078292475516	-0.000265048885309641	198	991.395561741502
-3.56784471708478	-0.000119342006039729+0.000118631259707539i	-0.000359253611886082-0.000430277427011385i	-8.0744542554668e-05	-0.000466643452972837	198	991.395561741502
-3.56735640603064	-0.000118211091745326+0.000119706464508246i	-0.000362118037149476-0.00042707941311919i	-1.19331409340633e-06	-0.000557382420748576	198	991.395561741502
-3.5668680949765	-0.000117080177450923+0.000120781669308952i	-0.000364982462412867-0.000423881399226998i	7.86149231221973e-05	-0.000516030635134115	199	991.395561741502
-3.56637978392236	-0.000115949263156521+0.000121856874109658i	-0.000367846887676258-0.000420683385334805i	0.000139664595364161	-0.000352627742891386	199	991.395561741502
-3.56589147286822	-0.000114677803918075+0.00012285143211232i	-0.00037057831466242-0.000417016573199279i	0.000167260613003909	-0.00010576632587697	199	991.395561741502
-3.56540316181408	-0.000113320357827424+0.000123796649568789i	-0.000373228371925289-0.000413062945443759i	0.000154815457094255	0.000165392190049708	199	991.395561741502
-3.56491485075993	-0.000111962911736775+0.000124741867025257i	-0.000375878429188156-0.000409109317688243i	0.000105461611529574	0.000396235212637827	199	991.395561741502
-3.56442653970579	-0.000110605465646126+0.000125687084481725i	-0.000378528486451023-0.000405155689932726i	3.10562132811213e-05	0.000532214193643831	199	991.395561741502
-3.56393822865165	-0.000109248019555477+0.000126632301938193i	-0.000381178543713889-0.00040120206217721i	-5.05990947912909e-05	0.000541455848659386	199	991.395561741502
-3.56344991759751	-0.000107890573464826+0.000127577519394662i	-0.000383828600976759-0.00039724843442169i	-0.00012001062441974	0.000422230360618729	199	991.395561741502
-3.56296160654337	-0.000106533127374177+0.00012852273685113i	-0.000386478658239625-0.000393294806666174i	-0.000160639914008613	0.000203258353955922	199	991.395561741502
-3.56247329548923	-0.000105175681283528+0.000129467954307598i	-0.000389128715502492-0.000389341178910657i	-0.000162839342705174	-6.31930939682029e-05	199	991.395561741502
-3.56198498443509	-0.000103818235192879+0.000130413171764065i	-0.000391778772765359-0.000385387551155141i	-0.000126140636468397	-0.000313768998509748	199	991.395561741502
-3.56149667338094	-0.000102460789102228+0.000131358389220534i	-0.000394428830028228-0.000381433923399621i	-5.93539377824906e-05	-0.000489073726548639	199	991.395561741502
-3.5610083623268	-0.000101103343011579+0.000132303606677002i	-0.000397078887291095-0.000377480295644105i	2.15433644422408e-05	-0.000547736880973413	199	991.395561741502
-3.56052005127266	-9.97458969209299e-05+0.00013324882413347i	-0.000399728944553962-0.000373526667888588i	9.7222993830879e-05	-0.000476169680323471	199	991.395561741502
-3.56003174021852	-9.83884508302807e-05+0.000134194041589938i	-0.000402379001816828-0.000369573040133072i	0.000149617064479945	-0.000291712480924719	199	991.395561741502
-3.55954342916438	-9.70310047396303e-05+0.000135139259046407i	-0.000405029059079697-0.000365619412377552i	0.000166225616006662	-3.84444362549994e-05	199	991.395561741502
-3.55905511811024	-9.56735586489811e-05+0.000136084476502875i	-0.000407679116342564-0.000361665784622035i	0.000143094785904322	0.000223334527755182	199	991.395561741502
-3.55856680705609	-9.43161125583318e-05+0.000137029693959343i	-0.000410329173605431-0.000357712156866519i	8.57569452898179e-05	0.000431443055196748	199	991.395561741502
-3.55807849600195	-9.29586664676827e-05+0.000137974911415811i	-0.000412979230868298-0.000353758529111003i	7.90950609750362e-06	0.000536572959864332	199	991.395561741502
-3.55759018494781	-9.16012203770322e-05+0.00013892012887228i	-0.000415629288131167-0.000349804901355483i	-7.18525317096799e-05	0.000513961524702773	199	991.395561741502
-3.55710187389367	-9.0243774286383e-05+0.000139865346328748i	-0.000418279345394034-0.000345851273599966i	-0.000134471900204877	0.000369220766953862	199	991.395561741502
-3.55661356283953	-8.88863281957338e-05+0.000140810563785216i	-0.0004209294026569-0.00034189764584445i	-0.000164975736626934	0.000136952203641239	200	991.395561741502
-3.55612525178539	-8.73853152397879e-05+0.000141730268320387i	-0.000423692001034002-0.000337789975929394i	-0.000155921258396669	-0.000127695928271585	200	991.395561741502
-3.55563694073125	-8.57932331859903e-05+0.000142633789185871i	-0.000426525987873363-0.000333584592099141i	-0.000109407533379378	-0.000361639627416952	200	991.395561741502
-3.5551486296771	-8.42011511321941e-05+0.000143537310051355i	-0.000429359974712721-0.000329379208268892i	-3.66625611675925e-05	-0.000509078081309435	200	991.395561741502
-3.55466031862296	-8.26090690783978e-05+0.000144440830916838i	-0.000432193961552079-0.000325173824438642i	4.485976531066e-05	-0.000534989448643262	200	991.395561741502
-3.55417200756882	-8.10169870246016e-05+0.000145344351782322i	-0.000435027948391437-0.000320968440608393i	0.000115607544741608	-0.000433322506511155	200	991.395561741502
-3.55368369651468	-7.9424904970804e-05+0.000146247872647806i	-0.000437861935230798-0.00031676305677814i	0.000158611920342365	-0.000228409467869015	200	991.395561741502
-3.55319538546054	-7.78328229170078e-05+0.00014715139351329i	-0.000440695922070156-0.00031255767294789i	0.000163549943858228	3.08483110982923e-05	200	991.395561741502
-3.5527070744064	-7.62407408632116e-05+0.000148054914378773i	-0.000443529908909514-0.000308352289117641i	0.000129218043753861	0.000282634412213028	200	991.395561741502
-3.55221876335226	-7.46486588094153e-05+0.000148958435244257i	-0.000446363895748873-0.000304146905287392i	6.38244221535405e-05	0.000466937377197984	200	991.395561741502
-3.55173045229811	-7.30565767556177e-05+0.000149861956109742i	-0.000449197882588233-0.000299941521457139i	-1.6970447493866e-05	0.000539835731076563	200	991.395561741502
-3.55124214124397	-7.14644947018215e-05+0.000150765476975225i	-0.000452031869427591-0.000295736137626889i	-9.37980908318587e-05	0.000483951677662545	200	991.395561741502
-3.55075383018983	-6.98724126480252e-05+0.000151668997840709i	-0.000454865856266949-0.00029153075379664i	-0.000148217197390018	0.00031258834100587	200	991.395561741502
-3.55026551913569	-6.8280330594229e-05+0.000152572518706192i	-0.000457699843106308-0.000287325369966391i	-0.000167132161669933	6.65667581190329e-05	200	991.395561741502
-3.54977720808155	-6.66882485404314e-05+0.000153476039571677i	-0.000460533829945668-0.000283119986136138i	-0.000145938081134701	-0.000195486166462187	200	991.395561741502
-3.54928889702741	-6.50961664866352e-05+0.00015437956043716i	-0.000463367816785026-0.000278914602305888i	-8.96383177552744e-05	-0.000411090753645407	200	991.395561741502
-3.54880058597326	-6.3504084432839e-05+0.000155283081302644i	-0.000466201803624385-0.000274709218475639i	-1.16641652841016e-05	-0.000528791801086037	200	991.395561741502
-3.54831227491912	-6.19120023790427e-05+0.000156186602168128i	-0.000469035790463743-0.00027050383464539i	6.93251133169487e-05	-0.000520421816344244	200	991.395561741502
-3.54782396386498	-6.03199203252451e-05+0.000157090123033612i	-0.000471869777303103-0.000266298450815136i	0.000133900451169854	-0.000387831280437139	200	991.395561741502
-3.54733565281084	-5.87278382714489e-05+0.000157993643899095i	-0.000474703764142461-0.000262093066984887i	0.00016651572489011	-0.000162480172233032	200	991.395561741502
-3.5468473417567	-5.71357562176527e-05+0.000158897164764579i	-0.00047753775098182-0.000257887683154638i	0.000159242684683169	0.000102019231886056	200	991.395561741502
-3.54635903070256	-5.55929321066282e-05+0.000159386634158207i	-0.000479264083297984-0.000253621061574743i	0.00011357560667576	0.000341647099312409	200	991.395561741502
-3.54587071964842	-5.40824947253281e-05+0.000159603867799447i	-0.000480262141032357-0.000249314176631514i	4.08793504083342e-05	0.000499003443605639	200	991.395561741502
-3.54538240859427	-5.25720573440293e-05+0.000159821101440687i	-0.000481260198766729-0.000245007291688289i	-4.12986302718745e-05	0.000537607155090624	200	991.395561741502
-3.54489409754013	-5.10616199627305e-05+0.000160038335081927i	-0.000482258256501101-0.000240700406745064i	-0.000113402315521939	0.000448775462331035	200	991.395561741502
-3.54440578648599	-4.95511825814317e-05+0.000160255568723168i	-0.000483256314235473-0.000236393521801838i	-0.000158324955768919	0.000254005084186065	200	991.395561741502
-3.54391747543185	-4.80407452001316e-05+0.000160472802364408i	-0.000484254371969846-0.000232086636858609i	-0.000165463701416126	-2.166787594468e-07	200	991.395561741502
-3.54342916437771	-4.65303078188328e-05+0.000160690036005648i	-0.000485252429704218-0.000227779751915384i	-0.000133220407327211	-0.000253492136102413	200	991.395561741502
-3.54294085332357	-4.5019870437534e-05+0.000160907269646889i	-0.00048625048743859-0.000223472866972158i	-6.93591554342876e-05	-0.000445847113700628	200	991.395561741502
-3.54245254226943	-4.35094330562353e-05+0.000161124503288129i	-0.000487248545172962-0.000219165982028933i	1.08594266101601e-05	-0.000531920175809816	200	991.395561741502
-3.54196423121528	-4.19989956749351e-05+0.000161341736929369i	-0.000488246602907334-0.000214859097085704i	8.8319586217205e-05	-0.000491652898788391	200	991.395561741502
-3.54147592016114	-4.04885582936364e-05+0.000161558970570609i	-0.000489244660641706-0.000210552212142478i	0.000144599887440261	-0.000334963384239324	200	991.395561741502
-3.540987609107	-3.89781209123376e-05+0.00016177620421185i	-0.000490242718376078-0.000206245327199253i	0.00016634920904317	-9.93143083809385e-05	200	991.395561741502
-3.54049929805286	-3.74676835310388e-05+0.00016199343785309i	-0.00049124077611045-0.000201938442256028i	0.000148450884452643	0.000159230517119663	200	991.395561741502
-3.54001098699872	-3.59572461497387e-05+0.00016221067149433i	-0.000492238833844823-0.000197631557312798i	9.52257875039692e-05	0.00037932898507874	200	991.395561741502
-3.53952267594458	-3.44468087684399e-05+0.000162427905135571i	-0.000493236891579195-0.000193324672369573i	1.93916257932966e-05	0.000508900358361896	200	991.395561741502
-3.53903436489044	-3.29363713871411e-05+0.000162645138776811i	-0.000494234949313567-0.000189017787426348i	-6.09714245196349e-05	0.000517438669179487	200	991.395561741502
-3.53854605383629	-3.14259340058423e-05+0.000162862372418051i	-0.000495233007047939-0.000184710902483122i	-0.000126725740865589	0.000403190881374039	200	991.395561741502
-3.53805774278215	-2.99154966245422e-05+0.000163079606059291i	-0.000496231064782311-0.000180404017539893i	-0.000162228117739415	0.000193511685843742	200	991.395561741502
-3.53756943172801	-2.84050592432434e-05+0.000163296839700532i	-0.000497229122516683-0.000176097132596668i	-0.000159047049100363	-6.1675558509462e-05	200	991.395561741502
-3.53708112067387	-2.68946218619446e-05+0.000163514073341772i	-0.000498227180251055-0.000171790247653442i	-0.000117963048738931	-0.000301750924069549	200	991.395561741502
-3.53659280961973	-2.57563933284995e-05+0.000163574467888512i	-0.000498503447563274-0.000169844744781569i	-4.91235480401333e-05	-0.00046872752725452	200	991.395561741502
-3.53610449856559	-2.48717554640676e-05+0.000163528005945592i	-0.000498287949789583-0.000169508081846533i	3.09395851252433e-05	-0.000526297590352476	200	991.395561741502
-3.53561618751144	-2.39871175996365e-05+0.000163481544002673i	-0.000498072452015891-0.000169171418911498i	0.000103577474357862	-0.000462684918563497	200	991.395561741502
-3.5351278764573	-2.31024797352053e-05+0.000163435082059753i	-0.000497856954242199-0.000168834755976463i	0.000151777878422326	-0.000292671854432119	200	991.395561741502
-3.53463956540316	-2.22178418707742e-05+0.000163388620116833i	-0.000497641456468507-0.000168498093041428i	0.000164290326743398	-5.55088800207951e-05	200	991.395561741502
-3.53415125434902	-2.13332040063422e-05+0.000163342158173914i	-0.000497425958694815-0.000168161430106392i	0.000138251473897827	0.000194146855290197	200	991.395561741502
-3.53366294329488	-2.04485661419111e-05+0.000163295696230994i	-0.000497210460921123-0.000167824767171357i	7.98403348040289e-05	0.000398827855130046	200	991.395561741502
-3.53317463224074	-1.956392827748e-05+0.000163249234288074i	-0.000496994963147431-0.000167488104236322i	2.81346228955384e-06	0.000511484511252676	200	991.395561741502
-3.5326863211866	-1.86792904130488e-05+0.000163202772345155i	-0.00049677946537374-0.000167151441301287i	-7.47330004110738e-05	0.000506300301541596	200	991.395561741502
-3.53219801013245	-1.77946525486169e-05+0.000163156310402235i	-0.000496563967600048-0.000166814778366251i	-0.000134612685024489	0.000384607883387725	200	991.395561741502
-3.53170969907831	-1.69100146841857e-05+0.000163109848459316i	-0.000496348469826356-0.000166478115431216i	-0.000162812391304024	0.000174550366541682	199	991.395561741502
-3.53122138802417	-1.60253768197546e-05+0.000163063386516396i	-0.000496132972052664-0.000166141452496181i	-0.000152770435376584	-7.54269292637454e-05	199	991.395561741502
-3.53073307697003	-1.51407389553235e-05+0.000163016924573476i	-0.000495917474278972-0.000165804789561145i	-0.000106903231743016	-0.00030774922452796	199	991.395561741502
-3.53024476591589	-1.42561010908915e-05+0.000162970462630557i	-0.00049570197650528-0.00016546812662611i	-3.60250007491234e-05	-0.000468972842806117	199	991.395561741502
-3.52975645486175	-1.33714632264604e-05+0.000162924000687637i	-0.000495486478731588-0.000165131463691075i	4.32003011207076e-05	-0.000522079441530576	199	991.395561741502
-3.52926814380761	-1.24868253620293e-05+0.000162877538744718i	-0.000495270980957897-0.00016479480075604i	0.000112174810506808	-0.000454975737646973	199	991.395561741502
-3.52877983275346	-1.16021874975981e-05+0.000162831076801798i	-0.000495055483184205-0.000164458137821004i	0.000154730618223375	-0.000283247120579585	199	991.395561741502
-3.52829152169932	-1.07175496331662e-05+0.000162784614858878i	-0.000494839985410513-0.000164121474885969i	0.000160918144600408	-4.65382156271919e-05	199	991.395561741502
-3.52780321064518	-9.83291176873504e-06+0.000162738152915959i	-0.000494624487636821-0.000163784811950934i	0.000129331684434051	0.000200599141475728	199	991.395561741502
-3.52731489959104	-8.9482739043039e-06+0.000162691690973039i	-0.000494408989863129-0.000163448149015898i	6.74287172946692e-05	0.000401277801214347	199	991.395561741502
-3.5268265885369	-7.75557000503984e-06+0.000162407159154576i	-0.000494531914061438-0.000161552868940442i	-1.05089593960701e-05	0.000509531270570578	199	991.395561741502
-3.52633827748276	-6.34542270037981e-06+0.000161954589582493i	-0.000494893707910185-0.000158557464279995i	-8.57292537977675e-05	0.000498497768807022	198	991.395561741502
-3.52584996642861	-4.93527539572106e-06+0.00016150202001041i	-0.000495255501758931-0.00015556205961955i	-0.000140161325682235	0.000370403400514123	198	991.395561741502
-3.52536165537447	-3.52512809106231e-06+0.000161049450438327i	-0.000495617295607678-0.000152566654959105i	-0.000161025079131832	0.000155572991206797	198	991.395561741502
-3.52487334432033	-2.11498078640356e-06+0.000160596880866244i	-0.000495979089456424-0.00014957125029866i	-0.000143566827898902	-9.53649608932994e-05	198	991.395561741502
-3.52438503326619	-7.04833481743522e-07+0.000160144311294161i	-0.000496340883305171-0.000146575845638213i	-9.21423140046409e-05	-0.000323402421141159	198	991.395561741502
-3.52389672221205	7.05313822915227e-07+0.000159691741722078i	-0.000496702677153917-0.000143580440977768i	-1.91367307116305e-05	-0.000475020424459207	197	991.395561741502
-3.52340841115791	2.11546112757398e-06+0.000159239172149995i	-0.000497064471002664-0.000140585036317323i	5.80119076645063e-05	-0.000514744225811466	197	991.395561741502
-3.52292010010377	3.52560843223273e-06+0.000158786602577912i	-0.00049742626485141-0.000137589631656878i	0.000120972022329214	-0.000433440869203052	197	991.395561741502
-3.52243178904962	4.93575573689276e-06+0.000158334033005828i	-0.000497788058700157-0.000134594226996431i	0.000154869619809869	-0.000250418958328784	197	991.395561741502
-3.52194347799548	6.34590304155151e-06+0.000157881463433745i	-0.000498149852548903-0.000131598822335986i	0.000151799595634309	-8.8478677484134e-06	197	991.395561741502
-3.52145516694134	7.75605034621026e-06+0.000157428893861662i	-0.00049851164639765-0.000128603417675541i	0.000112668859359487	0.000234417918531055	197	991.395561741502
-3.5209668558872	9.16619765086901e-06+0.000156976324289579i	-0.000498873440246396-0.000125608013015097i	4.69416326799576e-05	0.000422212286732937	196	991.395561741502
-3.52047854483306	1.0576344955529e-05+0.000156523754717496i	-0.000499235234095143-0.000122612608354649i	-2.96439086207985e-05	0.000510484701294941	196	991.395561741502
-3.51999023377892	1.19864922601878e-05+0.000156071185145413i	-0.000499597027943889-0.000119617203694204i	-9.88380000923729e-05	0.000478628814967822	196	991.395561741502
-3.51950192272478	1.33966395648465e-05+0.00015561861557333i	-0.000499958821792636-0.00011662179903376i	-0.000144222574541051	0.000334291665889184	196	991.395561741502
-3.51901361167063	1.48067868695053e-05+0.000155166046001247i	-0.000500320615641382-0.000113626394373315i	-0.000155103022441601	0.000111541332461453	196	991.395561741502
-3.51852530061649	1.62169341741653e-05+0.000154713476429164i	-0.000500682409490129-0.000110630989712867i	-0.000129026774857157	-0.000137168630183112	196	991.395561741502
-3.51803698956235	1.76270814788241e-05+0.000154260906857081i	-0.000501044203338876-0.000107635585052422i	-7.23359270413099e-05	-0.000353343887154295	196	991.395561741502
-3.51754867850821	1.90372287834828e-05+0.000153808337284998i	-0.000501405997187622-0.000104640180391978i	1.37056727797481e-06	-0.00048619948907695	195	991.395561741502
-3.51706036745407	2.06256888205252e-05+0.000153137832132415i	-0.000500648330915454-0.000100673660439697i	7.45807544423597e-05	-0.000503190111499605	195	991.395561741502
-3.51657205639993	2.23445098174276e-05+0.000152307998528735i	-0.00049907224918896-9.59971770434975e-05i	0.000129499943470763	-0.00040027675161789	195	991.395561741502
-3.51608374534579	2.40633308143283e-05+0.000151478164925057i	-0.000497496167462467-9.13206936473024e-05i	0.000152943744573033	-0.000203617482271895	195	991.395561741502
-3.51559543429164	2.57821518112291e-05+0.000150648331321378i	-0.000495920085735975-8.66442102511073e-05i	0.000139502970364876	3.94138635330265e-05	195	991.395561741502
-3.5151071232375	2.75009728081299e-05+0.000149818497717699i	-0.000494344004009482-8.19677268549122e-05i	9.2643995759195e-05	0.000270883503792033	195	991.395561741502
-3.51461881218336	2.92197938050322e-05+0.00014898866411402i	-0.000492767922282989-7.72912434587128e-05i	2.38253775909529e-05	0.000436090149671758	195	991.395561741502
-3.51413050112922	3.0938614801933e-05+0.000148158830510341i	-0.000491191840556496-7.26147600625177e-05i	-5.02939956517775e-05	0.000496482321342821	195	991.395561741502
-3.51364219007508	3.26574357988338e-05+0.000147328996906663i	-0.000489615758830003-6.79382766663225e-05i	-0.000111877187065409	0.000438652392832019	195	991.395561741502
-3.51315387902094	3.43762567957346e-05+0.000146499163302984i	-0.000488039677103511-6.32617932701274e-05i	-0.0001461930014958	0.000277309525475997	195	991.395561741502
-3.51266556796679	3.60950777926369e-05+0.000145669329699305i	-0.000486463595377017-5.8585309873928e-05i	-0.00014513437881381	5.15731646315353e-05	195	991.395561741502
-3.51217725691265	3.78138987895377e-05+0.000144839496095626i	-0.000484887513650525-5.39088264777329e-05i	-0.000109132256865613	-0.000184486140115387	195	991.395561741502
-3.51168894585851	3.95327197864385e-05+0.000144009662491947i	-0.000483311431924032-4.92323430815378e-05i	-4.70134085695809e-05	-0.000374776954302716	195	991.395561741502
-3.51120063480437	4.12515407833393e-05+0.000143179828888269i	-0.00048173535019754-4.45558596853427e-05i	2.6155163993037e-05	-0.000474500827856598	195	991.395561741502
-3.51071232375023	4.29703617802416e-05+0.000142349995284589i	-0.000480159268471046-3.98793762891433e-05i	9.27106814073225e-05	-0.000460692821388647	195	991.395561741502
-3.51022401269609	4.46891827771424e-05+0.000141520161680911i	-0.000478583186744553-3.52028928929482e-05i	0.000136648546038285	-0.000337509971968741	195	991.395561741502
-3.50973570164195	4.64080037740432e-05+0.000140690328077232i	-0.000477007105018061-3.05264094967531e-05i	0.00014746341763046	-0.000135049852497419	195	991.395561741502
-3.5092473905878	4.8126824770944e-05+0.000139860494473553i	-0.000475431023291568-2.58499261005579e-05i	0.000122657211824817	9.79773009620599e-05	195	991.395561741502
-3.50875907953366	4.98456457678463e-05+0.000139030660869874i	-0.000473854941565074-2.11734427043586e-05i	6.83161080774854e-05	0.000305944380669357	195	991.395561741502
-3.50827076847952	5.15644667647471e-05+0.000138200827266195i	-0.000472278859838582-1.64969593081634e-05i	-2.37670703971105e-06	0.000439568003364265	196	991.395561741502
-3.50778245742538	5.32832877616479e-05+0.000137370993662517i	-0.000470702778112089-1.18204759119683e-05i	-7.23304135714368e-05	0.000467576880172415	196	991.395561741502
-3.50729414637124	5.51256916762511e-05+0.000136363649653851i	-0.000469111498599694-5.92010511727342e-06i	-0.000124664265371218	0.000383297125304324	196	991.395561741502
-3.5068058353171	5.70616576779566e-05+0.000135221916165787i	-0.000467508713155937+9.06845673339589e-07i	-0.000146503049245715	0.000206514687714612	196	991.395561741502
-3.50631752426296	5.89976236796604e-05+0.000134080182677723i	-0.000465905927712181+7.73379646394639e-06i	-0.000132585954121372	-1.92100167559689e-05	196	991.395561741502
-3.50582921320881	6.09335896813641e-05+0.000132938449189659i	-0.000464303142268425+1.45607472545532e-05i	-8.64225563013577e-05	-0.000238871818656284	196	991.395561741502
-3.50534090215467	6.28695556830678e-05+0.000131796715701595i	-0.000462700356824669+2.138769804516e-05i	-1.93413009435187e-05	-0.000399237682485684	196	991.395561741502
-3.50485259110053	6.48055216847733e-05+0.00013065498221353i	-0.000461097571380912+2.8214648835773e-05i	5.22792821424679e-05	-0.000461712812914889	196	991.395561741502
-3.50436428004639	6.67414876864771e-05+0.000129513248725466i	-0.000459494785937156+3.50415996263798e-05i	0.000110995760460381	-0.000411610286818528	196	991.395561741502
-3.50387596899225	6.86774536881808e-05+0.000128371515237402i	-0.000457892000493401+4.18685504169866e-05i	0.00014253469795416	-0.000261601987403619	196	991.395561741502
-3.50338765793811	7.06134196898846e-05+0.000127229781749339i	-0.000456289215049645+4.86955012075934e-05i	0.000139252055905446	-4.85403756409153e-05	196	991.395561741502
-3.50289934688396	7.254938569159e-05+0.000126088048261274i	-0.000454686429605888+5.55224519982064e-05i	0.000101980899818829	0.000175557353605956	196	991.395561741502
-3.50241103582982	7.44853516932938e-05+0.00012494631477321i	-0.000453083644162132+6.23494027888132e-05i	3.98218691978562e-05	0.000356165132829961	196	991.395561741502
-3.50192272477568	7.64213176949975e-05+0.000123804581285146i	-0.000451480858718376+6.917635357942e-05i	-3.20712815162706e-05	0.000449474164149698	196	991.395561741502
-3.50143441372154	7.83572836967013e-05+0.000122662847797082i	-0.00044987807327462+7.60033043700268e-05i	-9.61738873719692e-05	0.000432989993979118	196	991.395561741502
-3.5009461026674	8.02932496984068e-05+0.000121521114309017i	-0.000448275287830863+8.28302551606399e-05i	-0.000136848213466715	0.000310943539730716	197	991.395561741502
-3.50045779161326	8.22292157001105e-05+0.000120379380820953i	-0.000446672502387107+8.96572059512467e-05i	-0.000144145461918849	0.000113217038825589	197	991.395561741502
-3.49996948055912	8.41651817018142e-05+0.00011923764733289i	-0.000445069716943352+9.64841567418535e-05i	-0.000116230332477996	-0.000111944868460233	197	991.395561741502
-3.49948116950497	8.6101147703518e-05+0.000118095913844826i	-0.000443466931499596+0.00010331110753246i	-5.98391795926092e-05	-0.000309666941168214	197	991.395561741502
-3.49899285845083	8.80371137052235e-05+0.000116954180356761i	-0.000441864146055839+0.000110138058323073i	1.13418859292424e-05	-0.000431773767156991	197	991.395561741502
-3.49850454739669	8.99730797069272e-05+0.000115812446868697i	-0.000440261360612083+0.00011696500911368i	7.99892568511342e-05	-0.000448489979084121	197	991.395561741502
-3.49801623634255	9.19090457086309e-05+0.000114670713380633i	-0.000438658575168327+0.000123791959904287i	0.000129344866238866	-0.000355676861031636	197	991.395561741502
-3.49752792528841	9.31895134688362e-05+0.000113517426267074i	-0.00043643302976117+0.00012808421600055i	0.000146868854035615	-0.00017741823708807	197	991.395561741502
-3.49703961423427	9.39561507211665e-05+0.000112355082523181i	-0.000433719316654968+0.000130389581240895i	0.000128925071431244	4.06948445932338e-05	197	991.395561741502
-3.49655130318013	9.47227879734961e-05+0.00011119273877929i	-0.000431005603548768+0.000132694946481239i	8.04354429361349e-05	0.000247411438296564	197	991.395561741502
-3.49606299212598	9.54894252258257e-05+0.000110030395035398i	-0.000428291890442568+0.000135000311721582i	1.30758242736413e-05	0.000394244346812273	197	991.395561741502
-3.49557468107184	9.62560624781553e-05+0.000108868051291507i	-0.000425578177336369+0.000137305676961926i	-5.70529037243804e-05	0.000447163724999856	197	991.395561741502
-3.4950863700177	9.70226997304856e-05+0.000107705707547614i	-0.000422864464230166+0.000139611042202271i	-0.000113267695851413	0.000394483250185564	197	991.395561741502
-3.49459805896356	9.77893369828152e-05+0.000106543363803723i	-0.000420150751123966+0.000141916407442615i	-0.000142267532557904	0.000249436568035678	197	991.395561741502
-3.49410974790942	9.85559742351448e-05+0.000105381020059831i	-0.000417437038017767+0.000144221772682958i	-0.000137277991145853	4.68770156325035e-05	197	991.395561741502
-3.49362143685528	9.93226114874744e-05+0.00010421867631594i	-0.000414723324911567+0.000146527137923301i	-9.9633350391298e-05	-0.000165081403289987	197	991.395561741502
-3.49313312580114	0.000100089248739805+0.000103056332572047i	-0.000412009611805364+0.000148832503163647i	-3.84268362643538e-05	-0.000336480505331155	197	991.395561741502
-3.49264481474699	0.000100855885992134+0.000101893988828156i	-0.000409295898699165+0.00015113786840399i	3.16807030732638e-05	-0.000427285650777369	197	991.395561741502
-3.49215650369285	0.000101622523244464+0.000100731645084265i	-0.000406582185592965+0.000153443233644334i	9.39667513170729e-05	-0.000416734439715676	197	991.395561741502
-3.49166819263871	0.000102389160496793+9.95693013403731e-05i	-0.000403868472486765+0.000155748598884677i	0.00013363057570935	-0.000308083864972803	197	991.395561741502
-3.49117988158457	0.000103155797749124+9.84069575964806e-05i	-0.000401154759380563+0.000158053964125023i	0.000141306459551304	-0.000127670553026281	197	991.395561741502
-3.49069157053043	0.000103922435001453+9.72446138525891e-05i	-0.000398441046274363+0.000160359329365366i	0.000115273626998211	8.1455981437258e-05	198	991.395561741502
-3.49020325947629	0.000104689072253783+9.60822701086977e-05i	-0.000395727333168163+0.00016266469460571i	6.18417614928874e-05	0.000269791683911528	198	991.395561741502
-3.48971494842215	0.000105455709506113+9.49199263648062e-05i	-0.000393013620061963+0.000164970059846053i	-6.17419522926448e-06	0.000393086520077855	198	991.395561741502
-3.489226637368	0.000106222346758443+9.37575826209137e-05i	-0.000390299906955761+0.000167275425086399i	-7.25221801343379e-05	0.000422736191794332	198	991.395561741502
-3.48873832631386	0.000106988984010772+9.25952388770223e-05i	-0.000387586193849561+0.000169580790326742i	-0.000121390693051293	0.000352417724895443	198	991.395561741502
-3.48825001525972	0.000107755621263102+9.14328951331309e-05i	-0.000384872480743361+0.000171886155567086i	-0.000141172078128432	0.000199429747038936	198	991.395561741502
-3.48776170420558	0.000108419054575349+9.05182480652258e-05i	-0.000384199638066062+0.000173794781308729i	-0.000127399137035971	1.6646759146577e-06	198	991.395561741502
-3.48727339315144	0.000108998737248911+8.98046083890675e-05i	-0.000385182974423762+0.000175381450481843i	-8.36369971116107e-05	-0.00019642213324823	197	991.395561741502
-3.4867850820973	0.000109578419922472+8.90909687129098e-05i	-0.000386166310781461+0.000176968119654955i	-2.01513527759749e-05	-0.000350199348195764	197	991.395561741502
-3.48629677104315	0.000110158102596033+8.83773290367522e-05i	-0.00038714964713916+0.000178554788828068i	4.80872211160363e-05	-0.000423520285289692	197	991.395561741502
-3.48580845998901	0.000110737785269594+8.76636893605945e-05i	-0.00038813298349686+0.000180141458001181i	0.000104987851752513	-0.000398722624062703	196	991.395561741502
-3.48532014893487	0.000111317467943156+8.69500496844362e-05i	-0.00038911631985456+0.000181728127174295i	0.000137131204858047	-0.000280874107880071	196	991.395561741502
-3.48483183788073	0.000111897150616717+8.62364100082785e-05i	-0.000390099656212259+0.000183314796347408i	0.000136932213944833	-9.67529507262998e-05	196	991.395561741502
-3.48434352682659	0.000112476833290279+8.55227703321208e-05i	-0.000391082992569958+0.00018490146552052i	0.000104428757482155	0.000111236068357559	195	991.395561741502
-3.48385521577245	0.00011305651596384+8.48091306559631e-05i	-0.000392066328927658+0.000186488134693633i	4.72747585922938e-05	0.000294827768036695	195	991.395561741502
-3.48336690471831	0.000113636198637402+8.40954909798048e-05i	-0.000393049665285358+0.000188074803866747i	-2.10611217083546e-05	0.000411095768650459	195	991.395561741502
-3.48287859366416	0.000114215881310963+8.33818513036471e-05i	-0.000394033001643057+0.00018966147303986i	-8.44675040863296e-05	0.000432486368483329	194	991.395561741502
-3.48239028261002	0.000114795563984524+8.26682116274895e-05i	-0.000395016338000756+0.000191248142212972i	-0.00012798641354579	0.000353342373886414	194	991.395561741502
-3.48190197155588	0.000115375246658086+8.19545719513318e-05i	-0.000395999674358455+0.000192834811386085i	-0.000141339613733684	0.000191373580082488	194	991.395561741502
-3.48141366050174	0.000115954929331647+8.12409322751735e-05i	-0.000396983010716156+0.000194421480559199i	-0.000121354347366113	-1.63031919672066e-05	193	991.395561741502
-3.4809253494476	0.000116534612005209+8.05272925990158e-05i	-0.000397966347073855+0.000196008149732312i	-7.27163833928093e-05	-0.000221669727638539	193	991.395561741502
-3.48043703839346	0.00011711429467877+7.98136529228581e-05i	-0.000398949683431554+0.000197594818905424i	-6.87181654030608e-06	-0.000376908598716345	193	991.395561741502
-3.47994872733932	0.000117693977352331+7.91000132467004e-05i	-0.000399933019789253+0.000199181488078537i	6.06650932382621e-05	-0.000445535074558139	192	991.395561741502
-3.47946041628517	0.000118273660025893+7.83863735705421e-05i	-0.000400916356146953+0.000200768157251651i	0.000113965167727069	-0.000410967676808549	192	991.395561741502
-3.47897210523103	0.000118853342699454+7.76727338943845e-05i	-0.000401899692504653+0.000202354826424764i	0.000140438885592946	-0.000280525030242146	192	991.395561741502
-3.47848379417689	0.000119433025373015+7.69590942182268e-05i	-0.000402883028862352+0.000203941495597877i	0.000133807867824989	-8.38876848581593e-05	191	991.395561741502
-3.47799548312275	0.000119885899275453+7.61570011076266e-05i	-0.000403418534963331+0.000205762820456209i	9.54836230996445e-05	0.000133962211688856	191	991.395561741502
-3.47750717206861	0.000120232254192409+7.5280607378734e-05i	-0.000403577864998634+0.000207781255382767i	3.46346846219225e-05	0.00032187691137556	191	991.395561741502
-3.47701886101447	0.000120578609109364+7.44042136498422e-05i	-0.000403737195033937+0.000209799690309322i	-3.42297661899775e-05	0.000435380750380568	191	991.395561741502
-3.47653054996032	0.000120924964026319+7.35278199209504e-05i	-0.00040389652506924+0.000211818125235878i	-9.4869434886196e-05	0.000447585176034313	190	991.395561741502
-3.47604223890618	0.000121271318943275+7.26514261920586e-05i	-0.000404055855104544+0.000213836560162434i	-0.000133016544642199	0.000355167292747343	190	991.395561741502
-3.47555392785204	0.00012161767386023+7.1775032463166e-05i	-0.000404215185139847+0.000215854995088991i	-0.000139731057992283	0.000179252594171679	190	991.395561741502
-3.4750656167979	0.000121964028777186+7.08986387342742e-05i	-0.00040437451517515+0.000217873430015547i	-0.000113495051028872	-3.94139017890731e-05	190	991.395561741502
-3.47457730574376	0.000122310383694141+7.00222450053824e-05i	-0.000404533845210453+0.000219891864942103i	-6.0555769914985e-05	-0.000249904365748297	189	991.395561741502
-3.47408899468962	0.000122656738611096+6.91458512764905e-05i	-0.000404693175245757+0.000221910299868658i	6.56014024115617e-06	-0.000402967265744657	189	991.395561741502
-3.47360068363548	0.000123003093528052+6.82694575475979e-05i	-0.00040485250528106+0.000223928734795216i	7.20082765211956e-05	-0.000462547818348755	189	991.395561741502
-3.47311237258133	0.000123349448445007+6.73930638187061e-05i	-0.000405011835316363+0.000225947169721771i	0.000120364323268795	-0.000414275851267338	188	991.395561741502
-3.47262406152719	0.000123695803361962+6.65166700898143e-05i	-0.000405171165351667+0.000227965604648327i	0.000140256895423874	-0.000268924029990726	188	991.395561741502
-3.47213575047305	0.000124042158278917+6.56402763609225e-05i	-0.00040533049538697+0.000229984039574883i	0.000127040249601133	-6.00059017899982e-05	188	991.395561741502
-3.47164743941891	0.000124388513195873+6.47638826320299e-05i	-0.000405489825422273+0.00023200247450144i	8.38789830329869e-05	0.000163951190314589	188	991.395561741502
-3.47115912836477	0.000124734868112828+6.38874889031381e-05i	-0.000405649155457576+0.000234020909427996i	2.09915246490016e-05	0.000350676738584288	187	991.395561741502
-3.47067081731063	0.000125081223029784+6.30110951742463e-05i	-0.00040580848549288+0.000236039344354552i	-4.67670051923379e-05	0.000456353893606071	187	991.395561741502
-3.47018250625649	0.000125427577946739+6.21347014453545e-05i	-0.000405967815528183+0.000238057779281107i	-0.000103411261045799	0.000455897115008667	187	991.395561741502
-3.46969419520234	0.000125773932863694+6.12583077164619e-05i	-0.000406127145563486+0.000240076214207665i	-0.000135594358876337	0.000348900915028481	186	991.395561741502
-3.4692058841482	0.00012612028778065+6.03819139875701e-05i	-0.00040628647559879+0.000242094649134221i	-0.000135750845276968	0.000159850363099772	186	991.395561741502
-3.46871757309406	0.000126466642697605+5.95055202586782e-05i	-0.000406445805634093+0.000244113084060776i	-0.00010387426045241	-6.74819882155462e-05	186	991.395561741502
-3.46822926203992	0.000126817060440624+5.84844416395388e-05i	-0.000406181920493865+0.000246752179899622i	-4.73673435677283e-05	-0.000280752578693981	186	991.395561741502
-3.46774095098578	0.000127171010426647+5.73375731925155e-05i	-0.000405550089785885+0.000249930881700068i	2.03766312333836e-05	-0.000429300252014688	185	991.395561741502
-3.46725263993164	0.000127524960412669+5.61907047454932e-05i	-0.000404918259077904+0.000253109583500511i	8.31387528763763e-05	-0.000477093747089932	185	991.395561741502
-3.46676432887749	0.000127878910398692+5.5043836298471e-05i	-0.000404286428369924+0.000256288285300954i	0.00012602831860499	-0.000412378045955661	185	991.395561741502
-3.46627601782335	0.000128232860384714+5.38969678514487e-05i	-0.000403654597661944+0.000259466987101397i	0.000138897689050275	-0.000249913088591912	185	991.395561741502
-3.46578770676921	0.000128586810370737+5.27500994044254e-05i	-0.000403022766953963+0.000262645688901843i	0.000118741241264626	-2.76076184284796e-05	184	991.395561741502
-3.46529939571507	0.000128940760356759+5.16032309574031e-05i	-0.000402390936245983+0.000265824390702286i	7.03971487626542e-05	0.000202324243536103	184	991.395561741502
-3.46481108466093	0.000129294710342782+5.04563625103808e-05i	-0.000401759105538003+0.000269003092502729i	5.38817106747889e-06	0.000385621138538706	184	991.395561741502
-3.46432277360679	0.000129648660328804+4.93094940633585e-05i	-0.000401127274830022+0.000272181794303172i	-6.08212666409613e-05	0.000478770797549997	184	991.395561741502
-3.46383446255265	0.000130002610314827+4.81626256163352e-05i	-0.000400495444122042+0.000275360496103618i	-0.000112499548056353	0.000459328787031033	183	991.395561741502
-3.4633461514985	0.000130356560300849+4.70157571693129e-05i	-0.000399863613414061+0.000278539197904061i	-0.000137381747023039	0.000331314962015541	183	991.395561741502
-3.46285784044436	0.000130710510286871+4.58688887222906e-05i	-0.000399231782706081+0.000281717899704504i	-0.000129577574708822	0.000124392653492707	183	991.395561741502
-3.46236952939022	0.000131064460272894+4.47220202752684e-05i	-0.000398599951998101+0.000284896601504947i	-9.09645832170528e-05	-0.000113004449299833	183	991.395561741502
-3.46188121833608	0.000131418410258917+4.3575151828245e-05i	-0.00039796812129012+0.000288075303305393i	-3.0737362252775e-05	-0.000325005296848781	183	991.395561741502
-3.46139290728194	0.000131772360244939+4.24282833812228e-05i	-0.00039733629058214+0.000291254005105836i	3.6779231002969e-05	-0.000461443391675277	182	991.395561741502
-3.4609045962278	0.000132126310230961+4.12814149342005e-05i	-0.00039670445987416+0.00029443270690628i	9.55333145125364e-05	-0.000489718020370877	182	991.395561741502
-3.46041628517366	0.000132480260216984+4.01345464871782e-05i	-0.000396072629166179+0.000297611408706723i	0.000131558029277155	-0.000402572563951367	182	991.395561741502
-3.45992797411951	0.000132834210203007+3.89876780401549e-05i	-0.000395440798458198+0.000300790110507169i	0.00013628803869913	-0.00021993654318515	182	991.395561741502
-3.45943966306537	0.000133188160189029+3.78408095931326e-05i	-0.000394808967750218+0.000303968812307612i	0.000108593774395094	1.56320044282839e-05	181	991.395561741502
-3.45895135201123	0.000133542110175051+3.66939411461103e-05i	-0.000394177137042238+0.000307147514108055i	5.50508050352481e-05	0.000248861572334792	181	991.395561741502
-3.45846304095709	0.000133631392280189+3.54616760626602e-05i	-0.000392595817573562+0.000309855897397803i	-1.16111033811043e-05	0.000423967506312178	181	991.395561741502
-3.45797472990295	0.000133482534381212+3.41525737170433e-05i	-0.000390160177374225+0.000312141102583366i	-7.51731711041852e-05	0.00049848670209241	181	991.395561741502
-3.45748641884881	0.000133333676482235+3.28434713714276e-05i	-0.00038772453717489+0.000314426307768927i	-0.000120467924179027	0.000455343144441097	180	991.395561741502
-3.45699810779467	0.000133184818583258+3.15343690258119e-05i	-0.000385288896975556+0.000316711512954488i	-0.000136863298812222	0.00030491539427237	180	991.395561741502
-3.45650979674052	0.000133035960684281+3.02252666801962e-05i	-0.000382853256776221+0.000318996718140048i	-0.000120647760150194	8.28441561994627e-05	180	991.395561741502
-3.45602148568638	0.000132887102785303+2.89161643345794e-05i	-0.000380417616576884+0.000321281923325611i	-7.5870313801378e-05	-0.000158404438358359	180	991.395561741502
-3.45553317463224	0.000132738244886326+2.76070619889637e-05i	-0.000377981976377549+0.000323567128511172i	-1.33358805119681e-05	-0.00036192517678565	180	991.395561741502
-3.4550448635781	0.000132589386987349+2.6297959643348e-05i	-0.000375546336178214+0.000325852333696733i	5.19960572319412e-05	-0.00047978759529589	179	991.395561741502
-3.45455655252396	0.000132440529088372+2.49888572977323e-05i	-0.00037311069597888+0.000328137538882294i	0.000104584536513028	-0.000484317336100419	179	991.395561741502
-3.45406824146982	0.000132291671189395+2.36797549521154e-05i	-0.000370675055779543+0.000330422744067856i	0.000131999710464924	-0.000374591222948328	179	991.395561741502
-3.45357993041567	0.000132142813290418+2.23706526064997e-05i	-0.000368239415580208+0.000332707949253417i	0.000127858525432098	-0.000176622341390609	179	991.395561741502
-3.45309161936153	0.00013199395539144+2.1061550260884e-05i	-0.000365803775380873+0.000334993154438978i	9.33106342050157e-05	6.28011868877973e-05	179	991.395561741502
-3.45260330830739	0.000131845097492463+1.97524479152684e-05i	-0.000363368135181539+0.000337278359624539i	3.6728695383673e-05	0.000287165728937483	178	991.395561741502
-3.45211499725325	0.000131696239593486+1.84433455696515e-05i	-0.000360932494982202+0.000339563564810102i	-2.83153117714344e-05	0.000443562379862609	178	991.395561741502
-3.45162668619911	0.000131547381694509+1.71342432240358e-05i	-0.000358496854782867+0.000341848769995662i	-8.62998109335034e-05	0.000495155698794799	178	991.395561741502
-3.45113837514497	0.000131398523795532+1.58251408784201e-05i	-0.000356061214583532+0.000344133975181223i	-0.000123452522073879	0.000429854313397668	178	991.395561741502
-3.45065006409083	0.000131249665896555+1.45160385328044e-05i	-0.000353625574384197+0.000346419180366784i	-0.000131018171847184	0.000263143582119914	178	991.395561741502
-3.45016175303668	0.000131100807997577+1.32069361871875e-05i	-0.000351189934184861+0.000348704385552347i	-0.000107320464228535	3.44169421001787e-05	177	991.395561741502
-3.44967344198254	0.0001309519500986+1.18978338415719e-05i	-0.000348754293985526+0.000350989590737908i	-5.81329764857052e-05	-0.00020232569171423	177	991.395561741502
-3.4491851309284	0.000130803092199623+1.05887314959562e-05i	-0.000346318653786191+0.000353274795923468i	4.72296081040104e-06	-0.000391217740532259	177	991.395561741502
-3.44869681987426	0.000130483456099808+9.47919078898481e-06i	-0.000344342416068477+0.000355104794990415i	6.59527148197916e-05	-0.000487584648225603	177	991.395561741502
-3.44820850882012	0.000130004802336654+8.55546902912216e-06i	-0.000342793944358368+0.000356510935432762i	0.000110968475625537	-0.000469594607777571	177	991.395561741502
-3.44772019776598	0.000129526148573502+7.63174726926036e-06i	-0.00034124547264826+0.000357917075875107i	0.000129513026026766	-0.000341851682338777	176	991.395561741502
-3.44723188671184	0.000129047494810349+6.70802550939856e-06i	-0.000339697000938153+0.000359323216317453i	0.000117432248712862	-0.000134232931088653	176	991.395561741502
-3.44674357565769	0.000128568841047196+5.78430374953675e-06i	-0.000338148529228045+0.000360729356759799i	7.78081331055457e-05	0.000104726120909558	176	991.395561741502
-3.44625526460355	0.000128090187284042+4.86058198967411e-06i	-0.000336600057517936+0.000362135497202146i	2.01802427169064e-05	0.000319174504277096	175	991.395561741502
-3.44576695354941	0.000127611533520889+3.93686022981231e-06i	-0.000335051585807828+0.000363541637644492i	-4.17462140506192e-05	0.000458995989855416	175	991.395561741502
-3.44527864249527	0.000127132879757736+3.0131384699505e-06i	-0.00033350311409772+0.000364947778086838i	-9.3356100588117e-05	0.000491517942848006	175	991.395561741502
-3.44479033144113	0.000126654225994583+2.0894167100887e-06i	-0.000331954642387613+0.000366353918529184i	-0.000122571269721945	0.00040914398921483	175	991.395561741502
-3.44430202038699	0.00012617557223143+1.16569495022606e-06i	-0.000330406170677504+0.000367760058971531i	-0.000122676272084847	0.000231127893585583	174	991.395561741502
-3.44381370933284	0.000125696918468277+2.41973190364254e-07i	-0.000328857698967396+0.000369166199413876i	-9.38619808863758e-05	-9.25477122080216e-07	174	991.395561741502
-3.4433253982787	0.000125218264705124-6.81748569497549e-07i	-0.000327309227257289+0.000370572339856222i	-4.31323128428145e-05	-0.000232781097800139	174	991.395561741502
-3.44283708722456	0.000124739610941971-1.60547032935935e-06i	-0.000325760755547181+0.000371978480298568i	1.73931612963585e-05	-0.000410245956011734	173	991.395561741502
-3.44234877617042	0.000124260957178818-2.529192089222e-06i	-0.000324212283837072+0.000373384620740915i	7.33704559537862e-05	-0.000491832356761268	173	991.395561741502
-3.44186046511628	0.000123782303415665-3.4529138490838e-06i	-0.000322663812126964+0.000374790761183261i	0.000111627452572006	-0.00045845412453114	173	991.395561741502
-3.44137215406214	0.000123303649652512-4.3766356089456e-06i	-0.000321115340416857+0.000376196901625607i	0.00012326176665499	-0.000317890205379647	173	991.395561741502
-3.440883843008	0.000122824995889359-5.30035736880741e-06i	-0.000319566868706749+0.000377603042067952i	0.000105712011185476	-0.00010297209793611	172	991.395561741502
-3.44039553195385	0.000122346342126205-6.22407912867005e-06i	-0.00031801839699664+0.000379009182510299i	6.33206201918852e-05	0.000136082619871254	172	991.395561741502
-3.43990722089971	0.000121867688363052-7.14780088853185e-06i	-0.000316469925286532+0.000380415322952645i	6.26482163498756e-06	0.000343400919371614	172	991.395561741502
-3.43941890984557	0.000121389034599899-8.07152264839365e-06i	-0.000314921453576424+0.000381821463394991i	-5.18822280539418e-05	0.000470509592219663	172	991.395561741502
-3.43893059879143	0.000120795093199233-8.95737485933445e-06i	-0.000313209861906337+0.000383028543950547i	-9.72646827892279e-05	0.00048741192887777	171	991.395561741502
-3.43844228773729	0.000120090066709654-9.80673796962602e-06i	-0.000311341096443389+0.000384043820894721i	-0.000119191854487961	0.000390208745423307	171	991.395561741502
-3.43795397668315	0.000119385040220076-1.06561010799168e-05i	-0.000309472330980443+0.000385059097838895i	-0.000112807627899555	0.000202013259593961	171	991.395561741502
-3.43746566562901	0.000118680013730498-1.15054641902076e-05i	-0.000307603565517498+0.000386074374783068i	-7.98989884736384e-05	-3.30833349543209e-05	170	991.395561741502
-3.43697735457486	0.00011797498724092-1.23548273004984e-05i	-0.000305734800054552+0.000387089651727242i	-2.84864165614405e-05	-0.000260101999850281	170	991.395561741502
-3.43648904352072	0.000117269960751341-1.320419041079e-05i	-0.000303866034591604+0.000388104928671416i	2.91245032861732e-05	-0.00042602926650114	170	991.395561741502
-3.43600073246658	0.000116564934261763-1.40535535210808e-05i	-0.000301997269128658+0.00038912020561559i	7.9283751838622e-05	-0.000492193849892287	169	991.395561741502
-3.43551242141244	0.000115859907772184-1.49029166313716e-05i	-0.000300128503665712+0.000390135482559763i	0.000110228121014069	-0.000443277699462915	169	991.395561741502
-3.4350241103583	0.000115154881282606-1.57522797416624e-05i	-0.000298259738202767+0.000391150759503937i	0.000114838782344644	-0.000290862157778156	169	991.395561741502
-3.43453579930416	0.000114449854793028-1.66016428519539e-05i	-0.000296390972739819+0.000392166036448111i	9.22789893610321e-05	-7.0688327643317e-05	168	991.395561741502
-3.43404748825002	0.000113744828303449-1.74510059622447e-05i	-0.000294522207276873+0.000393181313392285i	4.81351571885149e-05	0.00016572080187864	168	991.395561741502
-3.43355917719587	0.000113039801813871-1.83003690725355e-05i	-0.000292653441813927+0.000394196590336458i	-6.95933179717003e-06	0.000363113410552292	168	991.395561741502
-3.43307086614173	0.000112334775324293-1.91497321828263e-05i	-0.000290784676350982+0.000395211867280632i	-5.98801011970219e-05	0.000475418318431253	168	991.395561741502
-3.43258255508759	0.000111629748834714-1.99990952931179e-05i	-0.000288915910888034+0.000396227144224806i	-9.81343309018418e-05	0.000476495412292626	167	991.395561741502
-3.43209424403345	0.000110924722345136-2.08484584034087e-05i	-0.000287047145425088+0.00039724242116898i	-0.000112807828618381	0.000366219053127453	167	991.395561741502
-3.43160593297931	0.000110219695855558-2.16978215136995e-05i	-0.000285178379962142+0.000398257698113153i	-0.000100641866773679	0.000170478935639241	167	991.395561741502
-3.43111762192517	0.00010951466936598-2.25471846239903e-05i	-0.000283309614499197+0.000399272975057327i	-6.47560104257352e-05	-6.48953593808386e-05	166	991.395561741502
-3.43062931087102	0.000108809642876401-2.33965477342819e-05i	-0.000281440849036249+0.000400288252001501i	-1.38568125527381e-05	-0.000284861022976389	166	991.395561741502
-3.43014099981688	0.000108104616386823-2.42459108445727e-05i	-0.000279572083573303+0.000401303528945675i	3.98686747143677e-05	-0.000438030076660051	166	991.395561741502
-3.42965268876274	0.000107399589897245-2.50952739548635e-05i	-0.000277703318110357+0.000402318805889848i	8.3666202366263e-05	-0.00048867136594788	165	991.395561741502
-3.4291643777086	0.0001065727764028-2.58775492883553e-05i	-0.000275593989402693+0.000403155343360984i	0.000107100176613447	-0.000424749420160953	165	991.395561741502
-3.42867606665446	0.00010562453229349-2.65929331665929e-05i	-0.000273244801419791+0.000403813664411285i	0.000104808557405906	-0.000261414347960948	165	991.395561741502
-3.42818775560032	0.000104676288184181-2.73083170448298e-05i	-0.000270895613436892+0.000404471985461584i	7.77897729556033e-05	-3.74518316927323e-05	164	991.395561741502
-3.42769944454618	0.000103728044074871-2.80237009230667e-05i	-0.000268546425453992+0.000405130306511884i	3.2746464544993e-05	0.00019457828661136	164	991.395561741502
-3.42721113349203	0.000102779799965562-2.87390848013036e-05i	-0.000266197237471093+0.000405788627562183i	-1.94425747481609e-05	0.000380386074853705	164	991.395561741502
-3.42672282243789	0.000101831555856251-2.94544686795412e-05i	-0.000263848049488191+0.000406446948612483i	-6.63436660387287e-05	0.000476650147358638	163	991.395561741502
-3.42623451138375	0.000100883311746942-3.01698525577781e-05i	-0.000261498861505292+0.000407105269662783i	-9.69267805351422e-05	0.00046111605395139	163	991.395561741502
-3.42574620032961	9.99350676376322e-05-3.0885236436015e-05i	-0.000259149673522393+0.000407763590713083i	-0.000104158196338084	0.000337740913653439	163	991.395561741502
-3.42525788927547	9.89868235283227e-05-3.16006203142519e-05i	-0.000256800485539493+0.000408421911763382i	-8.66181629122161e-05	0.000135695032003786	162	991.395561741502
-3.42476957822133	9.80385794190124e-05-3.23160041924895e-05i	-0.000254451297556592+0.000409080232813682i	-4.87715316575193e-05	-9.75296053814597e-05	162	991.395561741502
-3.42428126716719	9.70903353097029e-05-3.30313880707264e-05i	-0.000252102109573692+0.000409738553863982i	1.58052717066817e-07	-0.000307277045645572	162	991.395561741502
-3.42379295611304	9.61420912003934e-05-3.37467719489633e-05i	-0.000249752921590793+0.000410396874914281i	4.84287543543838e-05	-0.000444531151843272	161	991.395561741502
-3.4233046450589	9.51938470910839e-05-3.44621558272002e-05i	-0.000247403733607893+0.000411055195964581i	8.45932388548751e-05	-0.000477367101484194	161	991.395561741502
-3.42281633400476	9.42456029817735e-05-3.51775397054378e-05i	-0.000245054545624992+0.000411713517014881i	0.000100210801479559	-0.000398375930225643	161	991.395561741502
-3.42232802295062	9.3297358872464e-05-3.58929235836747e-05i	-0.000242705357642092+0.000412371838065181i	9.18169447983367e-05	-0.000226335684149083	160	991.395561741502
-3.42183971189648	9.23491147631545e-05-3.66083074619116e-05i	-0.000240356169659193+0.00041303015911548i	6.16909237533191e-05	-1.75237320401204e-06	160	991.395561741502
-3.42135140084234	9.1400870653845e-05-3.73236913401485e-05i	-0.000238006981676293+0.00041368848016578i	1.72514489130986e-05	0.000222671522328269	160	991.395561741502
-3.42086308978819	9.04526265445347e-05-3.80390752183861e-05i	-0.000235657793693392+0.00041434680121608i	-3.07620769985349e-05	0.000394399351824196	159	991.395561741502
-3.42037477873405	8.95043824352252e-05-3.8754459096623e-05i	-0.000233308605710492+0.00041500512226638i	-7.08786485255628e-05	0.000473354792139377	159	991.395561741502
-3.41988646767991	8.85561383259157e-05-3.94698429748599e-05i	-0.000230959417727593+0.000415663443316679i	-9.36322492243163e-05	0.000441272340592561	158	991.395561741502
-3.41939815662577	8.76501135835387e-05-3.99468451502736e-05i	-0.000229255170324713+0.000416653516063372i	-9.37885447868207e-05	0.000306620198142418	158	991.395561741502
-3.41890984557163	8.678764929877e-05-4.01778934705005e-05i	-0.000228216349924591+0.000417985878540051i	-7.19005925338655e-05	0.000100826875810464	158	991.395561741502
-3.41842153451749	8.5925185014002e-05-4.04089417907272e-05i	-0.00022717752952447+0.00041931824101673i	-3.35089264504942e-05	-0.000129055014202968	157	991.395561741502
-3.41793322346335	8.5062720729234e-05-4.0639990110954e-05i	-0.000226138709124349+0.000420650603493408i	1.21789171325463e-05	-0.000329493813064477	157	991.395561741502
-3.4174449124092	8.4200256444466e-05-4.08710384311807e-05i	-0.000225099888724229+0.000421982965970086i	5.43716359417056e-05	-0.000453674755505258	157	991.395561741502
-3.41695660135506	8.33377921596973e-05-4.11020867514076e-05i	-0.000224061068324107+0.000423315328446765i	8.32411707208196e-05	-0.000472431286514071	156	991.395561741502
-3.41646829030092	8.24753278749294e-05-4.13331350716343e-05i	-0.000223022247923986+0.000424647690923443i	9.2211571858773e-05	-0.000381092283493262	156	991.395561741502
-3.41597997924678	8.16128635901614e-05-4.1564183391861e-05i	-0.000221983427523865+0.000425980053400122i	7.94567598936072e-05	-0.000200638423283799	156	991.395561741502
-3.41549166819264	8.07503993053934e-05-4.17952317120878e-05i	-0.000220944607123744+0.0004273124158768i	4.82660727242662e-05	2.71171027795411e-05	155	991.395561741502
-3.4150033571385	7.98879350206247e-05-4.20262800323147e-05i	-0.000219905786723623+0.000428644778353479i	6.20602791702741e-06	0.000249216530937162	155	991.395561741502
-3.41451504608436	7.90254707358567e-05-4.22573283525414e-05i	-0.000218866966323502+0.000429977140830157i	-3.67101459775847e-05	0.000413869615485092	155	991.395561741502
-3.41402673503021	7.81630064510888e-05-4.24883766727681e-05i	-0.000217828145923381+0.000431309503306835i	-7.04034949151832e-05	0.00048252782080281	154	991.395561741502
-3.41353842397607	7.73005421663208e-05-4.27194249929949e-05i	-0.00021678932552326+0.000432641865783513i	-8.70953164386318e-05	0.0004389062506055	154	991.395561741502
-3.41305011292193	7.64380778815521e-05-4.29504733132218e-05i	-0.000215750505123138+0.000433974228260193i	-8.31029730628272e-05	0.000292842501695017	154	991.395561741502
-3.41256180186779	7.55756135967841e-05-4.31815216334485e-05i	-0.000214711684723018+0.000435306590736871i	-5.96509638277065e-05	7.80788817288433e-05	153	991.395561741502
-3.41207349081365	7.47131493120161e-05-4.34125699536752e-05i	-0.000213672864322897+0.000436638953213549i	-2.25189598392083e-05	-0.00015553222224153	153	991.395561741502
-3.41158517975951	7.38506850272482e-05-4.3643618273902e-05i	-0.000212634043922776+0.000437971315690227i	1.93760938510753e-05	-0.000353599275328071	153	991.395561741502
-3.41109686870537	7.29882207424795e-05-4.38746665941289e-05i	-0.000211595223522654+0.000439303678166907i	5.61173534953194e-05	-0.000469853428501686	152	991.395561741502
-3.41060855765122	7.21257564577115e-05-4.41057149143556e-05i	-0.000210556403122533+0.000440636040643585i	7.9133474155489e-05	-0.000476954179390594	152	991.395561741502
-3.41012024659708	7.12632921729435e-05-4.43367632345823e-05i	-0.000209517582722412+0.000441968403120263i	8.31977711447462e-05	-0.00037291593866986	151	991.395561741502
-3.40963193554294	7.0432493024642e-05-4.47140395175324e-05i	-0.000207179580004764+0.00044379613734231i	6.76378456111854e-05	-0.00018031920934284	151	991.395561741502
-3.4091436244888	6.96355019120856e-05-4.52474395612643e-05i	-0.000203454474399433+0.000446152766985122i	3.61771157900543e-05	5.67475894993906e-05	151	991.395561741502
-3.40865531343466	6.88385107995299e-05-4.57808396049956e-05i	-0.000199729368794105+0.000448509396627932i	-3.63887079365576e-06	0.000280855649905486	151	991.395561741502
-3.40816700238052	6.80415196869742e-05-4.6314239648727e-05i	-0.000196004263188777+0.000450866026270742i	-4.22398372710581e-05	0.000438581548456963	151	991.395561741502
-3.40767869132638	6.72445285744185e-05-4.68476396924584e-05i	-0.000192279157583449+0.000453222655913552i	-7.04217838367431e-05	0.00049217974196243	150	991.395561741502
-3.40719038027223	6.64475374618621e-05-4.73810397361902e-05i	-0.000188554051978118+0.000455579285556364i	-8.15387182710726e-05	0.000428601284701205	150	991.395561741502
-3.40670206921809	6.56505463493064e-05-4.79144397799216e-05i	-0.000184828946372791+0.000457935915199175i	-7.30689275195606e-05	0.00026266073818313	150	991.395561741502
-3.40621375816395	6.48535552367507e-05-4.8447839823653e-05i	-0.000181103840767463+0.000460292544841985i	-4.7186892144871e-05	3.35848440845708e-05	150	991.395561741502
-3.40572544710981	6.4056564124195e-05-4.89812398673844e-05i	-0.000177378735162135+0.000462649174484795i	-1.02111588031356e-05	-0.00020425313576706	150	991.395561741502
-3.40523713605567	6.32595730116386e-05-4.95146399111162e-05i	-0.000173653629556804+0.000465005804127607i	2.89328993631411e-05	-0.000394226392120288	149	991.395561741502
-3.40474882500153	6.24625818990829e-05-5.00480399548476e-05i	-0.000169928523951476+0.000467362433770417i	6.08625856808288e-05	-0.000490920572638206	149	991.395561741502
-3.40426051394738	6.16655907865272e-05-5.0581439998579e-05i	-0.000166203418346148+0.000469719063413227i	7.79830621405339e-05	-0.000470974174595764	149	991.395561741502
-3.40377220289324	6.08685996739715e-05-5.11148400423103e-05i	-0.000162478312740821+0.000472075693056037i	7.62918032840347e-05	-0.000338709307908379	149	991.395561741502
-3.4032838918391	6.00716085614151e-05-5.16482400860422e-05i	-0.00015875320713549+0.000474432322698849i	5.63140608767464e-05	-0.000125198594283266	149	991.395561741502
-3.40279558078496	5.92746174488594e-05-5.21816401297736e-05i	-0.000155028101530162+0.000476788952341659i	2.29507646880765e-05	0.000119031188965211	148	991.395561741502
-3.40230726973082	5.84776263363037e-05-5.27150401735049e-05i	-0.000151302995924834+0.000479145581984469i	-1.57189720547138e-05	0.000335946193038616	148	991.395561741502
-3.40181895867668	5.7680635223748e-05-5.32484402172363e-05i	-0.000147577890319506+0.000481502211627279i	-5.03891796345595e-05	0.000473780636234807	148	991.395561741502
-3.40133064762254	5.68836441111916e-05-5.37818402609682e-05i	-0.000143852784714175+0.000483858841270091i	-7.27619996316573e-05	0.000499373579216251	148	991.395561741502
-3.40084233656839	5.60866529986359e-05-5.43152403046995e-05i	-0.000140127679108847+0.000486215470912901i	-7.7530528423149e-05	0.000406130986547822	148	991.395561741502
-3.40035402551425	5.52896618860802e-05-5.48486403484309e-05i	-0.00013640257350352+0.000488572100555711i	-6.36364120647679e-05	0.000215704861302968	147	991.395561741502
-3.39986571446011	5.43350083570122e-05-5.5528550333831e-05i	-0.000131382294822311+0.000489997306458767i	-3.43089586282493e-05	-2.79741888015117e-05	147	991.395561741502
-3.39937740340597	5.32061561577771e-05-5.6370336799178e-05i	-0.000124931000224655+0.00049039339724095i	3.46507596823895e-06	-0.000265283973683118	147	991.395561741502
-3.39888909235183	5.2077303958543e-05-5.72121232645242e-05i	-0.000118479705627006+0.000490789488023133i	4.02332851888932e-05	-0.000437569604750503	147	991.395561741502
-3.39840078129769	5.09484517593089e-05-5.80539097298703e-05i	-0.000112028411029357+0.000491185578805316i	6.69674371167981e-05	-0.000503634483605572	147	991.395561741502
-3.39791247024355	4.98195995600748e-05-5.88956961952165e-05i	-0.000105577116431708+0.000491581669587499i	7.71263437918364e-05	-0.000447994107466597	147	991.395561741502
-3.3974241591894	4.86907473608397e-05-5.97374826605635e-05i	-9.91258218340526e-05+0.000491977760369682i	6.82504292504006e-05	-0.000284504002210623	146	991.395561741502
-3.39693584813526	4.75618951616056e-05-6.05792691259097e-05i	-9.26745272364034e-05+0.000492373851151864i	4.25556837875445e-05	-5.29299382738607e-05	146	991.395561741502
-3.39644753708112	4.64330429623714e-05-6.14210555912559e-05i	-8.62232326387541e-05+0.000492769941934047i	6.3839072763156e-06	0.000190694914961522	146	991.395561741502
-3.39595922602698	4.53041907631373e-05-6.22628420566021e-05i	-7.97719380411049e-05+0.00049316603271623i	-3.13551107362084e-05	0.000387593976262032	146	991.395561741502
-3.39547091497284	4.41753385639022e-05-6.3104628521949e-05i	-7.33206434434497e-05+0.000493562123498413i	-6.13683940526392e-05	0.000490395732103275	146	991.395561741502
-3.3949826039187	4.30464863646681e-05-6.39464149872952e-05i	-6.68693488458005e-05+0.000493958214280596i	-7.62579334207384e-05	0.00047450791738	146	991.395561741502
-3.39449429286455	4.1917634165434e-05-6.47882014526414e-05i	-6.04180542481513e-05+0.000494354305062778i	-7.2335889350808e-05	0.000343991400691532	145	991.395561741502
-3.39400598181041	4.07887819661999e-05-6.56299879179876e-05i	-5.3966759650502e-05+0.000494750395844961i	-5.05332466124945e-05	0.000130532796769772	145	991.395561741502
-3.39351767075627	3.96599297669648e-05-6.64717743833346e-05i	-4.75154650528469e-05+0.000495146486627144i	-1.6179047884442e-05	-0.000114226449289728	145	991.395561741502
-3.39302935970213	3.85310775677307e-05-6.73135608486808e-05i	-4.10641704551976e-05+0.000495542577409327i	2.22974924313499e-05	-0.000331152245249052	145	991.395561741502
-3.39254104864799	3.74022253684966e-05-6.8155347314027e-05i	-3.46128758575484e-05+0.00049593866819151i	5.54268990509975e-05	-0.000467870742235613	145	991.395561741502
-3.39205273759385	3.62733731692624e-05-6.89971337793732e-05i	-2.81615812598991e-05+0.000496334758973692i	7.50197615630776e-05	-0.000491384032495796	145	991.395561741502
-3.39156442653971	3.51445209700273e-05-6.98389202447201e-05i	-2.1710286662244e-05+0.000496730849755875i	7.61811119268436e-05	-0.000396016216361444	145	991.395561741502
-3.39107611548556	3.40156687707932e-05-7.06807067100663e-05i	-1.52589920645948e-05+0.000497126940538058i	5.85255071268562e-05	-0.00020478036607757	144	991.395561741502
-3.39058780443142	3.28868165715591e-05-7.15224931754125e-05i	-8.80769746694551e-06+0.000497523031320241i	2.629285498439e-05	3.61621395024246e-05	144	991.395561741502
-3.39009949337728	3.18349540262706e-05-7.21739905449207e-05i	-2.43984634660054e-06+0.000497527437464847i	-1.24998553851779e-05	0.00026833577583796	144	991.395561741502
-3.38961118232314	3.08711259094566e-05-7.26079003433902e-05i	3.83259066993223e-06+0.000497083968714002i	-4.81639957454448e-05	0.000435185343924871	144	991.395561741502
-3.389122871269	2.99072977926434e-05-7.30418101418592e-05i	1.01050276864593e-05+0.000496640499963158i	-7.21749341712418e-05	0.000496728620019184	144	991.395561741502
-3.38863456021486	2.89434696758302e-05-7.34757199403282e-05i	1.63774647029863e-05+0.000496197031212315i	-7.87131018942056e-05	0.000438265609224905	144	991.395561741502
-3.38814624916072	2.7979641559017e-05-7.39096297387972e-05i	2.26499017195134e-05+0.00049575356246147i	-6.61780349162111e-05	0.000274020180116533	144	991.395561741502
-3.38765793810657	2.70158134422029e-05-7.43435395372666e-05i	2.89223387360461e-05+0.000495310093710626i	-3.75786834364675e-05	4.36900595781453e-05	144	991.395561741502
-3.38716962705243	2.60519853253898e-05-7.47774493357356e-05i	3.51947757525732e-05+0.000494866624959782i	1.87554575813284e-07	-0.000197124842958205	144	991.395561741502
-3.38668131599829	2.50881572085766e-05-7.52113591342047e-05i	4.14672127691003e-05+0.000494423156208938i	3.79946150530586e-05	-0.000390312980534877	144	991.395561741502
-3.38619300494415	2.41243290917634e-05-7.56452689326737e-05i	4.77396497856273e-05+0.000493979687458094i	6.66877641084039e-05	-0.000489242385676387	144	991.395561741502
-3.38570469389001	2.31605009749493e-05-7.60791787311431e-05i	5.40120868021601e-05+0.00049353621870725i	7.92946159965879e-05	-0.00046999092696645	144	991.395561741502
-3.38521638283587	2.21966728581361e-05-7.65130885296121e-05i	6.02845238186871e-05+0.000493092749956406i	7.27144280816551e-05	-0.000337116701108819	144	991.395561741502
-3.38472807178172	2.1232844741323e-05-7.69469983280811e-05i	6.65569608352142e-05+0.000492649281205562i	4.84774673206824e-05	-0.000122579758018878	144	991.395561741502
-3.38423976072758	2.02690166245098e-05-7.73809081265501e-05i	7.28293978517412e-05+0.000492205812454718i	1.2389185659349e-05	0.00012192996880284	144	991.395561741502
-3.38375144967344	1.93051885076957e-05-7.78148179250195e-05i	7.9101834868274e-05+0.000491762343703874i	-2.68580689014637e-05	0.000337420177651766	144	991.395561741502
-3.3832631386193	1.83413603908825e-05-7.82487277234885e-05i	8.5374271884801e-05+0.00049131887495303i	-5.97743203034648e-05	0.00047179709537158	144	991.395561741502
-3.38277482756516	1.73775322740693e-05-7.86826375219576e-05i	9.16467089013281e-05+0.000490875406202186i	-7.83610060415299e-05	0.000492428264885928	144	991.395561741502
-3.38228651651102	1.64137041572562e-05-7.91165473204266e-05i	9.79191459178552e-05+0.000490431937451342i	-7.80488914840873e-05	0.000394044312290813	144	991.395561741502
-3.38179820545688	1.54498760404421e-05-7.9550457118896e-05i	0.000104191582934388+0.000489988468700498i	-5.88165758196442e-05	0.000200071281027322	144	991.395561741502
-3.38130989440273	1.44860479236289e-05-7.9984366917365e-05i	0.000110464019950915+0.000489544999949654i	-2.52168138282806e-05	-4.29405472950531e-05	144	991.395561741502
-3.38082158334859	1.35222198068157e-05-8.0418276715834e-05i	0.000116736456967442+0.00048910153119881i	1.47003147468689e-05	-0.000276467907260969	144	991.395561741502
-3.38033327229445	1.29207929521695e-05-8.06943833779283e-05i	0.000122111885936789+0.000489893519564133i	5.0952189763911e-05	-0.000444388214932496	144	991.395561741502
-3.37984496124031	1.27482543365992e-05-8.07837359738923e-05i	0.000126425739680127+0.000492147624876398i	7.49646335787103e-05	-0.000508123975538742	144	991.395561741502
-3.37935665018617	1.2575715721029e-05-8.08730885698562e-05i	0.000130739593423462+0.00049440173018866i	8.16142097350216e-05	-0.000451725256484533	144	991.395561741502
-3.37886833913203	1.24031771054588e-05-8.09624411658201e-05i	0.000135053447166796+0.000496655835500923i	6.93318645426741e-05	-0.000287123443052994	145	991.395561741502
-3.37838002807789	1.22306384898886e-05-8.10517937617841e-05i	0.00013936730091013+0.000498909940813186i	4.09397760992061e-05	-5.21255165214827e-05	145	991.395561741502
-3.37789171702374	1.20580998743183e-05-8.11411463577481e-05i	0.000143681154653469+0.000501164046125451i	3.00288782999237e-06	0.000198269734461716	145	991.395561741502
-3.3774034059696	1.18855612587481e-05-8.1230498953712e-05i	0.000147995008396803+0.000503418151437714i	-3.5689010606253e-05	0.00040473941779337	145	991.395561741502
-3.37691509491546	1.1713022643178e-05-8.13198515496759e-05i	0.000152308862140138+0.000505672256749977i	-6.61577008496621e-05	0.000517678529316635	145	991.395561741502
-3.37642678386132	1.15404840276078e-05-8.14092041456398e-05i	0.000156622715883472+0.000507926362062239i	-8.13196852038756e-05	0.000509095241424409	145	991.395561741502
-3.37593847280718	1.13679454120375e-05-8.14985567416038e-05i	0.00016093656962681+0.000510180467374504i	-7.76327736893425e-05	0.000379511937046631	145	991.395561741502
-3.37545016175304	1.11954067964673e-05-8.15879093375677e-05i	0.000165250423370145+0.000512434572686767i	-5.59234022408874e-05	0.000158178448244828	145	991.395561741502
-3.3749618506989	1.10228681808971e-05-8.16772619335317e-05i	0.000169564277113479+0.00051468867799903i	-2.12015021738374e-05	-0.000103528104665232	145	991.395561741502
-3.37447353964475	1.08503295653269e-05-8.17666145294956e-05i	0.000173878130856814+0.000516942783311293i	1.84956357455543e-05	-0.000344028070792603	145	991.395561741502
-3.37398522859061	1.06777909497566e-05-8.18559671254596e-05i	0.000178191984600152+0.000519196888623558i	5.3963707009033e-05	-0.000506021124739462	145	991.395561741502
-3.37349691753647	1.05052523341864e-05-8.19453197214235e-05i	0.000182505838343486+0.000521450993935821i	7.69653669969815e-05	-0.000550121247204411	145	991.395561741502
-3.37300860648233	1.03327137186163e-05-8.20346723173875e-05i	0.000186819692086821+0.000523705099248084i	8.21431187664184e-05	-0.00046440409186106	145	991.395561741502
-3.37252029542819	1.01601751030461e-05-8.21240249133514e-05i	0.000191133545830155+0.000525959204560346i	6.8266948982179e-05	-0.000267558646932409	145	991.395561741502
-3.37203198437405	9.98763648747577e-06-8.22133775093154e-05i	0.000195447399573493+0.000528213309872611i	3.85262167601686e-05	-4.82437237546134e-06	145	991.395561741502
-3.3715436733199	9.81509787190559e-06-8.23027301052793e-05i	0.000199761253316828+0.000530467415184874i	-2.03402472512655e-07	0.000262405833881117	145	991.395561741502
-3.37105536226576	9.64255925633542e-06-8.23920827012432e-05i	0.000204075107060162+0.000532721520497137i	-3.89494292983886e-05	0.00047092737112118	145	991.395561741502
-3.37056705121162	9.49565991453732e-06-8.26297648189915e-05i	0.000209948543660409+0.000535009413399334i	-6.88406969453005e-05	0.000571413044767399	145	991.395561741502
-3.37007874015748	9.38016864514151e-06-8.30491503812697e-05i	0.000217732466950845+0.000537338696049166i	-8.30740036058202e-05	0.00053675294131999	146	991.395561741502
-3.36959042910334	9.26467737574582e-06-8.34685359435475e-05i	0.000225516390241274+0.000539667978698996i	-7.81066588397436e-05	0.000371484680488557	146	991.395561741502
-3.3691021180492	9.14918610635012e-06-8.38879215058253e-05i	0.000233300313531703+0.000541997261348827i	-5.49111768971921e-05	0.000113423464144448	146	991.395561741502
-3.36861380699506	9.03369483695442e-06-8.43073070681031e-05i	0.000241084236822132+0.000544326543998657i	-1.87130756726226e-05	-0.000176584938473663	146	991.395561741502
-3.36812549594091	8.91820356755862e-06-8.47266926303812e-05i	0.000248868160112568+0.00054665582664849i	2.21858590946535e-05	-0.000429001262139139	146	991.395561741502
-3.36763718488677	8.80271229816292e-06-8.5146078192659e-05i	0.000256652083402997+0.00054898510929832i	5.8311523078907e-05	-0.000582238334643326	147	991.395561741502
-3.36714887383263	8.68722102876723e-06-8.55654637549368e-05i	0.000264436006693425+0.00055131439194815i	8.12120021981544e-05	-0.000597637075892943	147	991.395561741502
-3.36666056277849	8.57172975937153e-06-8.59848493172146e-05i	0.000272219929983854+0.00055364367459798i	8.54343529334201e-05	-0.000469142202196438	147	991.395561741502
-3.36617225172435	8.45623848997572e-06-8.64042348794927e-05i	0.00028000385327429+0.000555972957247813i	6.98214535136444e-05	-0.000225272159999009	147	991.395561741502
-3.36568394067021	8.34074722058003e-06-8.68236204417705e-05i	0.000287787776564719+0.000558302239897643i	3.78208506375299e-05	7.72023484158538e-05	147	991.395561741502
-3.36519562961607	8.22525595118433e-06-8.72430060040483e-05i	0.000295571699855148+0.000560631522547474i	-3.27524064034743e-06	0.000366471910416788	147	991.395561741502
-3.36470731856192	8.10976468178863e-06-8.76623915663261e-05i	0.000303355623145577+0.000562960805197304i	-4.39915473078709e-05	0.000572719016894955	148	991.395561741502
-3.36421900750778	7.99427341239283e-06-8.80817771286043e-05i	0.000311139546436013+0.000565290087847137i	-7.48543711036538e-05	0.000644930567167045	148	991.395561741502
-3.36373069645364	7.87878214299713e-06-8.85011626908821e-05i	0.000318923469726442+0.000567619370496967i	-8.85955566480865e-05	0.000563452132140051	148	991.395561741502
-3.3632423853995	7.76329087360143e-06-8.89205482531598e-05i	0.000326707393016871+0.000569948653146797i	-8.18631375869348e-05	0.000345207904340376	148	991.395561741502
-3.36275407434536	7.64779960420574e-06-8.93399338154376e-05i	0.000334491316307299+0.000572277935796628i	-5.60362631727562e-05	4.0225128955345e-05	148	991.395561741502
-3.36226576329122	7.53230833480994e-06-8.97593193777158e-05i	0.000342275239597735+0.00057460721844646i	-1.69468739805275e-05	-0.000279833362940322	148	991.395561741502
-3.36177745223707	7.41681706541424e-06-9.01787049399936e-05i	0.000350059162888164+0.00057693650109629i	2.64367871462333e-05	-0.000538499913203813	148	991.395561741502
-3.36128914118293	7.30132579601854e-06-9.05980905022714e-05i	0.000357843086178593+0.000579265783746121i	6.40677448705599e-05	-0.000672745029620817	148	991.395561741502
-3.36080083012879	7.28964771194024e-06-9.09768722116707e-05i	0.000365370355597031+0.00058107275881116i	8.70842270088167e-05	-0.000647719941390425	148	991.395561741502
-3.36031251907465	7.40961986777818e-06-9.13041623214569e-05i	0.00037257215052281+0.000582217371781853i	9.01388011126547e-05	-0.000466821257142798	149	991.395561741502
-3.35982420802051	7.529592023616e-06-9.16314524312428e-05i	0.000379773945448583+0.000583361984752545i	7.25072105878916e-05	-0.000171885268691537	149	991.395561741502
-3.35933589696637	7.64956417945383e-06-9.19587425410286e-05i	0.000386975740374355+0.000584506597723237i	3.80877665214051e-05	0.000168206637516133	149	991.395561741502
-3.35884758591223	7.76953633529165e-06-9.22860326508145e-05i	0.000394177535300128+0.000585651210693929i	-5.33448108986057e-06	0.000472896108607249	149	991.395561741502
-3.35835927485808	7.88950849112959e-06-9.26133227606007e-05i	0.000401379330225908+0.000586795823664622i	-4.78481238419322e-05	0.000669012955289374	149	991.395561741502
-3.35787096380394	8.00948064696741e-06-9.29406128703865e-05i	0.000408581125151681+0.000587940436635314i	-7.96776316841524e-05	0.00070831424559591	149	991.395561741502
-3.3573826527498	8.12945280280524e-06-9.32679029801724e-05i	0.000415782920077453+0.000589085049606006i	-9.34311246065458e-05	0.000579300339631585	150	991.395561741502
-3.35689434169566	8.24942495864307e-06-9.35951930899583e-05i	0.000422984715003226+0.000590229662576698i	-8.58168299166796e-05	0.000310424800664358	150	991.395561741502
-3.35640603064152	8.369397114481e-06-9.39224831997445e-05i	0.000430186509929005+0.000591374275547391i	-5.84296913138992e-05	-3.61698422736538e-05	150	991.395561741502
-3.35591771958738	8.48936927031883e-06-9.42497733095303e-05i	0.000437388304854778+0.000592518888518083i	-1.74204350649695e-05	-0.000379014024883527	150	991.395561741502
-3.35542940853324	8.60934142615665e-06-9.45770634193162e-05i	0.000444590099780551+0.000593663501488775i	2.78850368370294e-05	-0.00063645164979859	150	991.395561741502
-3.35494109747909	8.72931358199448e-06-9.49043535291021e-05i	0.000451791894706324+0.000594808114459467i	6.7106208766944e-05	-0.00074606441662227	150	991.395561741502
-3.35445278642495	8.84928573783241e-06-9.52316436388882e-05i	0.000458993689632103+0.00059595272743016i	9.11863420055366e-05	-0.000679764629289799	150	991.395561741502
-3.35396447537081	8.96925789367024e-06-9.55589337486741e-05i	0.000466195484557876+0.000597097340400852i	9.44837604062081e-05	-0.000450915984050353	150	991.395561741502
-3.35347616431667	9.08923004950806e-06-9.588622385846e-05i	0.000473397279483649+0.000598241953371544i	7.60931445126355e-05	-0.000111692852913011	150	991.395561741502
-3.35298785326253	9.20920220534589e-06-9.62135139682458e-05i	0.000480599074409422+0.000599386566342236i	4.0087492198893e-05	0.000258813992283738	151	991.395561741502
-3.35249954220839	9.32917436118382e-06-9.6540804078032e-05i	0.000487800869335201+0.000600531179312929i	-5.382652515769e-06	0.000573033836202577	151	991.395561741502
-3.35201123115425	9.44914651702165e-06-9.68680941878179e-05i	0.000495002664260974+0.000601675792283621i	-4.99337965131303e-05	0.000755597879410844	151	991.395561741502
-3.3515229201001	9.56911867285948e-06-9.71953842976037e-05i	0.000502204459186747+0.000602820405254313i	-8.33205590988113e-05	0.000761385533384396	151	991.395561741502
-3.35103460904596	9.55235696396213e-06-9.7555263167851e-05i	0.000510039394611817+0.000603000908383837i	-9.78197962166124e-05	0.000585636412276097	151	991.395561741502
-3.35054629799182	9.35606378622985e-06-9.79579310578083e-05i	0.000518705643069976+0.000601915535965718i	-8.9759640350117e-05	0.00026649009605506	151	991.395561741502
-3.35005798693768	9.15977060849775e-06-9.83605989477652e-05i	0.000527371891528126+0.0006008301635476i	-6.07266681816964e-05	-0.0001204118692307	151	991.395561741502
-3.34956967588354	8.96347743076565e-06-9.87632668377221e-05i	0.000536038139986276+0.000599744791129482i	-1.73232679415939e-05	-0.000483137324960603	151	991.395561741502
-3.3490813648294	8.76718425303355e-06-9.9165934727679e-05i	0.000544704388444427+0.000598659418711363i	3.04503627924081e-05	-0.000734506778858115	151	991.395561741502
-3.34859305377525	8.57089107530127e-06-9.95686026176363e-05i	0.000553370636902585+0.000597574046293244i	7.15002604526281e-05	-0.000813006435215134	151	991.395561741502
-3.34810474272111	8.37459789756916e-06-9.99712705075932e-05i	0.000562036885360735+0.000596488673875126i	9.62146540312048e-05	-0.000697785760113541	151	991.395561741502
-3.34761643166697	8.17830471983706e-06-0.00010037393839755i	0.000570703133818886+0.000595403301457008i	9.87137776653005e-05	-0.000414095088514358	151	991.395561741502
-3.34712812061283	7.98201154210496e-06-0.000100776606287507i	0.000579369382277036+0.000594317929038889i	7.82471005105028e-05	-2.77651984642084e-05	152	991.395561741502
-3.34663980955869	7.78571836437268e-06-0.000101179274177464i	0.000588035630735195+0.00059323255662077i	3.9406304086822e-05	0.000370067392106397	152	991.395561741502
-3.34615149850455	7.58942518664058e-06-0.000101581942067421i	0.000596701879193345+0.000592147184202652i	-8.90424488069806e-06	0.000684445540797355	152	991.395561741502
-3.34566318745041	7.39313200890848e-06-0.000101984609957378i	0.000605368127651495+0.000591061811784534i	-5.55088341947226e-05	0.000839225168134126	152	991.395561741502
-3.34517487639626	7.19683883117638e-06-0.000102387277847335i	0.000614034376109646+0.000589976439366415i	-8.95455811064515e-05	0.000795469541661661	152	991.395561741502
-3.34468656534212	7.0005456534441e-06-0.000102789945737292i	0.000622700624567804+0.000588891066948296i	-0.000102997462800023	0.000561171126824381	152	991.395561741502
-3.34419825428798	6.80425247571199e-06-0.000103192613627249i	0.000631366873025954+0.000587805694530178i	-9.2579534145161e-05	0.000189888982910498	152	991.395561741502
-3.34370994323384	6.60795929797989e-06-0.000103595281517206i	0.000640033121484105+0.000586720322112059i	-6.05383288716968e-05	-0.00023149412890059	152	991.395561741502
-3.3432216321797	6.41166612024779e-06-0.000103997949407163i	0.000648699369942255+0.000585634949693941i	-1.41695090842436e-05	-0.000603096443862022	152	991.395561741502
-3.34273332112556	6.21537294251551e-06-0.00010440061729712i	0.000657365618400413+0.000584549577275822i	3.5843185027259e-05	-0.000835690560719488	152	991.395561741502
-3.34224501007142	6.01907976478341e-06-0.000104803285187077i	0.000666031866858564+0.000583464204857704i	7.78895368194811e-05	-0.000872088921686593	152	991.395561741502
-3.34175669901727	5.82278658705131e-06-0.000105205953077034i	0.000674698115316714+0.000582378832439585i	0.000102127841180084	-0.000701144527000084	152	991.395561741502
-3.34126838796313	5.72233212646613e-06-0.000105388927143273i	0.000681943367772651+0.000580540754900824i	0.000102604783327515	-0.000360638411375999	152	991.395561741502
-3.34078007690899	5.75218490586275e-06-0.000105273194208189i	0.000687256561113174+0.000577679260837809i	7.92403862735284e-05	6.80996573664672e-05	152	991.395561741502
-3.34029176585485	5.78203768525934e-06-0.000105157461273104i	0.000692569754453693+0.000574817766774796i	3.7760158673569e-05	0.000482857083913578	152	991.395561741502
-3.33980345480071	5.81189046465593e-06-0.000105041728338019i	0.000697882947794212+0.000571956272711784i	-1.22870645065273e-05	0.000785626011464866	152	991.395561741502
-3.33931514374657	5.84174324405251e-06-0.000104925995402935i	0.000703196141134731+0.000569094778648771i	-5.94091016183708e-05	0.00090436980290411	152	991.395561741502
-3.33882683269242	5.87159602344913e-06-0.00010481026246785i	0.000708509334475255+0.000566233284585756i	-9.28093348783897e-05	0.000810142545858163	152	991.395561741502
-3.33833852163828	5.90144880284572e-06-0.000104694529532765i	0.000713822527815774+0.000563371790522743i	-0.000104860412153909	0.000524122034770715	152	991.395561741502
-3.33785021058414	5.93130158224231e-06-0.000104578796597681i	0.000719135721156293+0.000560510296459731i	-9.28459751757342e-05	0.000112852432784118	152	991.395561741502
-3.33736189953	5.96115436163889e-06-0.000104463063662596i	0.000724448914496812+0.000557648802396718i	-5.95727018608359e-05	-0.000327235276257717	152	991.395561741502
-3.33687358847586	5.99100714103551e-06-0.000104347330727511i	0.000729762107837335+0.000554787308333703i	-1.27148141477794e-05	-0.000692424704623086	152	991.395561741502
-3.33638527742172	6.0208599204321e-06-0.000104231597792427i	0.000735075301177854+0.000551925814270691i	3.69558991876826e-05	-0.000896142048425731	152	991.395561741502
-3.33589696636758	6.05071269982869e-06-0.000104115864857342i	0.000740388494518373+0.000549064320207678i	7.80463235829666e-05	-0.000889460578076276	152	991.395561741502
-3.33540865531343	6.08056547922527e-06-0.000104000131922257i	0.000745701687858892+0.000546202826144665i	0.000101155280238371	-0.000672829535682473	152	991.395561741502
-3.33492034425929	6.11041825862189e-06-0.000103884398987172i	0.000751014881199416+0.00054334133208165i	0.000101024401411753	-0.000296220543057304	152	991.395561741502
-3.33443203320515	6.14027103801848e-06-0.000103768666052088i	0.000756328074539935+0.000540479838018638i	7.77345353908795e-05	0.000152399502568485	152	991.395561741502
-3.33394372215101	6.17012381741507e-06-0.000103652933117003i	0.000761641267880454+0.000537618343955625i	3.6675498002791e-05	0.000567610089647738	152	991.395561741502
-3.33345541109687	6.19997659681165e-06-0.000103537200181918i	0.000766954461220973+0.000534756849892613i	-1.2701196096957e-05	0.000851297708908733	152	991.395561741502
-3.33296710004273	6.22982937620827e-06-0.000103421467246834i	0.000772267654561496+0.000531895355829598i	-5.90580029131383e-05	0.000935822474859131	152	991.395561741502
-3.33247878898859	6.25968215560486e-06-0.000103305734311749i	0.000777580847902015+0.000529033861766585i	-9.1774597496997e-05	0.000800124529813084	152	991.395561741502
-3.33199047793444	6.28953493500145e-06-0.000103190001376664i	0.000782894041242534+0.000526172367703572i	-0.000103380961839988	0.000474939633993068	152	991.395561741502
-3.3315021668803	6.40256601207412e-06-0.000103294834202014i	0.000789056458057941+0.00052335618006014i	-9.14944968113556e-05	3.54350542028797e-05	152	991.395561741502
-3.33101385582616	6.6327317528653e-06-0.000103710275646417i	0.000796414781845869+0.00052060379454262i	-5.88795161500253e-05	-0.000416736618225171	152	991.395561741502
-3.33052554477202	6.86289749365626e-06-0.000104125717090819i	0.000803773105633789+0.000517851409025103i	-1.2510705752238e-05	-0.000774446794283878	153	991.395561741502
-3.33003723371788	7.09306323444723e-06-0.000104541158535222i	0.00081113142942171+0.000515099023507585i	3.71078168262422e-05	-0.000951987229721932	153	991.395561741502
-3.32954892266374	7.32322897523819e-06-0.000104956599979624i	0.000818489753209631+0.000512346637990068i	7.86390168733268e-05	-0.000905558765319403	153	991.395561741502
-3.3290606116096	7.55339471602937e-06-0.000105372041424026i	0.000825848076997558+0.000509594252472548i	0.000102503184063698	-0.000644025980415322	153	991.395561741502
-3.32857230055545	7.78356045682033e-06-0.000105787482868429i	0.000833206400785479+0.000506841866955031i	0.000103087587496234	-0.000227294902115591	153	991.395561741502
-3.32808398950131	8.0137261976113e-06-0.000106202924312831i	0.0008405647245734+0.000504089481437514i	8.00658721647017e-05	0.000247408762965522	153	991.395561741502
-3.32759567844717	8.24389193840226e-06-0.000106618365757233i	0.000847923048361321+0.000501337095919996i	3.85171983560864e-05	0.000668217871456334	153	991.395561741502
-3.32710736739303	8.47405767919344e-06-0.000107033807201636i	0.000855281372149248+0.000498584710402477i	-1.21924001236614e-05	0.000934969925447861	153	991.395561741502
-3.32661905633889	8.7042234199844e-06-0.000107449248646038i	0.000862639695937169+0.000495832324884959i	-6.05205336198399e-05	0.000983019793343839	153	991.395561741502
-3.32613074528475	8.93438916077537e-06-0.00010786469009044i	0.000869998019725089+0.000493079939367442i	-9.53754598720134e-05	0.000798864095620749	153	991.395561741502
-3.32564243423061	9.16455490156633e-06-0.000108280131534843i	0.00087735634351301+0.000490327553849925i	-0.00010866173415594	0.0004238100391409	153	991.395561741502
-3.32515412317646	9.39472064235751e-06-0.000108695572979245i	0.000884714667300938+0.000487575168332405i	-9.71602588252886e-05	-5.52844323044083e-05	153	991.395561741502
-3.32466581212232	9.62488638314847e-06-0.000109111014423648i	0.000892072991088858+0.000484822782814888i	-6.33061652512013e-05	-0.000526124706549764	153	991.395561741502
-3.32417750106818	9.85505212393944e-06-0.00010952645586805i	0.000899431314876779+0.00048207039729737i	-1.46770063026241e-05	-0.000877290156323578	153	991.395561741502
-3.32368919001404	1.00852178647304e-05-0.000109941897312452i	0.0009067896386647+0.000479318011779853i	3.77021103625691e-05	-0.00102457903877556	154	991.395561741502
-3.3232008789599	1.03153836055216e-05-0.000110357338756855i	0.000914147962452627+0.000476565626262333i	8.185764506965e-05	-0.00093116340021462	154	991.395561741502
-3.32271256790576	1.05455493463125e-05-0.000110772780201257i	0.000921506286240548+0.000473813240744816i	0.000107604623873396	-0.000616737288018723	154	991.395561741502
-3.32222425685161	1.07757150871035e-05-0.000111188221645659i	0.000928864610028469+0.000471060855227299i	0.000108895886874115	-0.000153398535623803	154	991.395561741502
-3.32173594579747	1.09989000753673e-05-0.000111544339708787i	0.000935461099335725+0.00046746631861865i	8.51955947420176e-05	0.00035091701164879	154	991.395561741502
-3.32124763474333	1.12119011008177e-05-0.000111813913075404i	0.000940946176371756+0.000462643198793213i	4.17866361962939e-05	0.000775697484995915	154	991.395561741502
-3.32075932368919	1.14249021262679e-05-0.000112083486442022i	0.000946431253407783+0.00045782007896778i	-1.14118318968642e-05	0.00101930967484085	154	991.395561741502
-3.32027101263505	1.16379031517181e-05-0.00011235305980864i	0.00095191633044381+0.000452996959142347i	-6.22733849749254e-05	0.00102323678779203	154	991.395561741502
-3.31978270158091	1.18509041771683e-05-0.000112622633175257i	0.000957401407479836+0.000448173839316914i	-9.91429964844166e-05	0.000785293767605278	154	991.395561741502
-3.31929439052677	1.20639052026188e-05-0.000112892206541875i	0.000962886484515868+0.000443350719491476i	-0.000113507787789368	0.000360424216235378	154	991.395561741502
-3.31880607947262	1.2276906228069e-05-0.000113161779908493i	0.000968371561551895+0.000438527599666043i	-0.00010196253689986	-0.000151986391779429	154	991.395561741502
-3.31831776841848	1.24899072535192e-05-0.00011343135327511i	0.000973856638587921+0.00043370447984061i	-6.70161462708247e-05	-0.000631351816410359	154	991.395561741502
-3.31782945736434	1.27029082789694e-05-0.000113700926641728i	0.000979341715623948+0.000428881360015177i	-1.65482391937079e-05	-0.00096424720361905	154	991.395561741502
-3.3173411463102	1.29159093044198e-05-0.000113970500008346i	0.00098482679265998+0.000424058240189739i	3.79668584951299e-05	-0.00107122493286419	154	991.395561741502
-3.31685283525606	1.31289103298701e-05-0.000114240073374964i	0.000990311869696007+0.000419235120364306i	8.4068602264349e-05	-0.000925749310754459	154	991.395561741502
-3.31636452420192	1.33419113553203e-05-0.000114509646741581i	0.000995796946732033+0.000414412000538873i	0.000111158256937419	-0.000560743171148241	154	991.395561741502
-3.31587621314778	1.35549123807705e-05-0.000114779220108199i	0.00100128202376806+0.00040958888071344i	0.000112935532816956	-6.11388439533326e-05	154	991.395561741502
-3.31538790209363	1.37679134062209e-05-0.000115048793474817i	0.00100676710080409+0.000404765760888003i	8.88636503151882e-05	0.000455881527735595	154	991.395561741502
-3.31489959103949	1.39809144316711e-05-0.000115318366841434i	0.00101225217784012+0.00039994264106257i	4.43221946343132e-05	0.000868359871940289	155	991.395561741502
-3.31441127998535	1.41939154571213e-05-0.000115587940208052i	0.00101773725487615+0.000395119521237137i	-1.05941464401577e-05	0.00107831141341445	155	991.395561741502
-3.31392296893121	1.44069164825716e-05-0.00011585751357467i	0.00102322233191217+0.000390296401411704i	-6.33629483022588e-05	0.00103497643374863	155	991.395561741502
-3.31343465787707	1.4619917508022e-05-0.000116127086941287i	0.0010287074089482+0.000385473281586266i	-0.000101889327542796	0.000747062411009591	155	991.395561741502
-3.31294634682293	1.48329185334722e-05-0.000116396660307905i	0.00103419248598423+0.000380650161760833i	-0.000117278132061773	0.000281030549227037	155	991.395561741502
-3.31245803576878	1.50459195589224e-05-0.000116666233674523i	0.00103967756302026+0.0003758270419354i	-0.00010588765208711	-0.000254245627814521	155	991.395561741502
-3.31196972471464	1.53166378206576e-05-0.000116912304806976i	0.00104478701056209+0.000370987704676721i	-7.02297096507996e-05	-0.000732588038606201	155	991.395561741502
-3.3114814136605	1.56746044517905e-05-0.000117122848742702i	0.00104932863706858+0.000366123852304396i	-1.84403023825246e-05	-0.00104037588592915	155	991.395561741502
-3.31099310260636	1.60325710829231e-05-0.000117333392678428i	0.00105387026357505+0.000361259999932076i	3.7775109878166e-05	-0.00110463790749252	155	991.395561741502
-3.31050479155222	1.63905377140557e-05-0.000117543936614154i	0.00105841189008153+0.000356396147559756i	8.56326663865919e-05	-0.000909097132223256	155	991.395561741502
-3.31001648049808	1.67485043451883e-05-0.00011775448054988i	0.001062953516588+0.000351532295187436i	0.000114194934196967	-0.000498548434304558	155	991.395561741502
-3.30952816944394	1.71064709763212e-05-0.000117965024485606i	0.00106749514309449+0.000346668442815111i	0.000116870486107959	3.14030601054886e-05	155	991.395561741502
-3.30903985838979	1.74644376074538e-05-0.000118175568421332i	0.00107203676960096+0.000341804590442791i	9.29350043467229e-05	0.000556601868084612	155	991.395561741502
-3.30855154733565	1.78224042385864e-05-0.000118386112357058i	0.00107657839610744+0.000336940738070471i	4.77228908314029e-05	0.000953418406785472	155	991.395561741502
-3.30806323628151	1.8180370869719e-05-0.000118596656292784i	0.00108112002261392+0.000332076885698151i	-8.56043128915098e-06	0.00112783454976598	155	991.395561741502
-3.30757492522737	1.85383375008519e-05-0.000118807200228511i	0.0010856616491204+0.000327213033325826i	-6.31413594749648e-05	0.00103769936956362	155	991.395561741502
-3.30708661417323	1.88963041319845e-05-0.000119017744164237i	0.00109020327562687+0.000322349180953506i	-0.000103576641031015	0.00070289121370762	155	991.395561741502
-3.30659830311909	1.92542707631171e-05-0.000119228288099963i	0.00109474490213335+0.000317485328581186i	-0.000120589976126355	0.000200941512496719	155	991.395561741502
-3.30610999206495	1.96122373942497e-05-0.000119438832035689i	0.00109928652863983+0.000312621476208866i	-0.00011020009657173	-0.000350918127919621	155	991.395561741502
-3.3056216810108	1.99702040253826e-05-0.000119649375971415i	0.00110382815514631+0.000307757623836542i	-7.46521187140876e-05	-0.000823128668484822	155	991.395561741502
-3.30513336995666	2.03281706565152e-05-0.000119859919907141i	0.00110836978165278+0.000302893771464221i	-2.19343629574178e-05	-0.00110420645727332	155	991.395561741502
-3.30464505890252	2.06861372876478e-05-0.000120070463842867i	0.00111291140815926+0.000298029919091901i	3.60158518734542e-05	-0.00112704472379465	155	991.395561741502
-3.30415674784838	2.10441039187804e-05-0.000120281007778593i	0.00111745303466574+0.000293166066719581i	8.60146716558489e-05	-0.000884912786115939	155	991.395561741502
-3.30366843679424	2.14020705499133e-05-0.000120491551714319i	0.00112199466117222+0.000288302214347257i	0.000116630763605302	-0.000433343488673307	155	991.395561741502
-3.3031801257401	2.17600371810459e-05-0.000120702095650045i	0.00112653628767869+0.000283438361974937i	0.000120798814744324	0.000122603175427054	155	991.395561741502
-3.30269181468595	2.21180038121785e-05-0.000120912639585771i	0.00113107791418517+0.000278574509602617i	9.74499751393983e-05	0.000652779200149911	155	991.395561741502
-3.30220350363181	2.23981321031857e-05-0.000121136296157526i	0.00113507351076792+0.000273002822603114i	5.17108361007655e-05	0.00103205258903804	155	991.395561741502
-3.30171519257767	2.25563055836737e-05-0.000121380497219819i	0.00113821360380603+0.000266322121232305i	-6.1730025727877e-06	0.00116894687460407	155	991.395561741502
-3.30122688152353	2.27144790641615e-05-0.000121624698282112i	0.00114135369684414+0.000259641419861503i	-6.28933938143714e-05	0.00103046672897823	155	991.395561741502
-3.30073857046939	2.28726525446493e-05-0.000121868899344405i	0.00114449378988225+0.000252960718490701i	-0.000105427661576811	0.000648557694999417	155	991.395561741502
-3.30025025941525	2.30308260251372e-05-0.000122113100406698i	0.00114763388292036+0.000246280017119898i	-0.000123951784394589	0.000112628574385761	155	991.395561741502
-3.29976194836111	2.31889995056251e-05-0.000122357301468991i	0.00115077397595848+0.00023959931574909i	-0.000114109366344361	-0.000451373057008734	155	991.395561741502
-3.29927363730696	2.3347172986113e-05-0.000122601502531285i	0.00115391406899659+0.000232918614378288i	-7.80356180475312e-05	-0.000910545102292325	155	991.395561741502
-3.29878532625282	2.35053464666008e-05-0.000122845703593578i	0.0011570541620347+0.000226237913007485i	-2.3895777844222e-05	-0.0011563290607689	155	991.395561741502
-3.29829701519868	2.36635199470886e-05-0.000123089904655871i	0.00116019425507281+0.000219557211636683i	3.5962642708778e-05	-0.00113015566301969	155	991.395561741502
-3.29780870414454	2.38216934275766e-05-0.000123334105718164i	0.00116333434811092+0.000212876510265874i	8.78257524511527e-05	-0.000837384023128291	155	991.395561741502
-3.2973203930904	2.39798669080644e-05-0.000123578306780457i	0.00116647444114903+0.000206195808895072i	0.000119755177407781	-0.000346220782446588	155	991.395561741502
-3.29683208203626	2.41380403885522e-05-0.00012382250784275i	0.00116961453418714+0.00019951510752427i	0.000124336149098189	0.000228167004038773	155	991.395561741502
-3.29634377098212	2.42962138690401e-05-0.000124066708905043i	0.00117275462722525+0.000192834406153467i	0.000100399204924436	0.000750645371679979	155	991.395561741502
-3.29585545992797	2.4454387349528e-05-0.000124310909967337i	0.00117589472026337+0.000186153704782659i	5.33157658075694e-05	0.00109788885100175	155	991.395561741502
-3.29536714887383	2.46125608300159e-05-0.00012455511102963i	0.00117903481330148+0.000179473003411857i	-6.2065004760461e-06	0.0011874699277495	155	991.395561741502
-3.29487883781969	2.47707343105037e-05-0.000124799312091923i	0.00118217490633959+0.000172792302041054i	-6.45585346742141e-05	0.000997405588118196	155	991.395561741502
-3.29439052676555	2.49289077909915e-05-0.000125043513154216i	0.0011853149993777+0.000166111600670252i	-0.000108341352625467	0.00057153016779451	155	991.395561741502
-3.29390221571141	2.50870812714795e-05-0.000125287714216509i	0.00118845509241581+0.000159430899299443i	-0.000127442761378235	9.38601017559936e-06	155	991.395561741502
-3.29341390465727	2.52452547519673e-05-0.000125531915278802i	0.00119159518545392+0.000152750197928641i	-0.000117372840328854	-0.00055703661664798	155	991.395561741502
-3.29292559360313	2.54034282324551e-05-0.000125776116341095i	0.00119473527849203+0.000146069496557839i	-8.03188048634919e-05	-0.000994276630367398	155	991.395561741502
-3.29243728254898	2.52819643470154e-05-0.000125969669830816i	0.0011973189484444+0.000137885896651731i	-2.43922671997894e-05	-0.00119826229709588	155	991.395561741502
-3.29194897149484	2.47062680275036e-05-0.000126080953305967i	0.00119899878563548+0.000127261044813528i	3.76812074474726e-05	-0.00111728001305976	155	991.395561741502
-3.2914606604407	2.41305717079924e-05-0.000126192236781118i	0.00120067862282656+0.000116636192975335i	9.09333617214048e-05	-0.000770065604406553	155	991.395561741502
-3.29097234938656	2.35548753884811e-05-0.000126303520256268i	0.00120235846001764+0.000106011341137141i	0.000122901646819664	-0.00023903220834201	155	991.395561741502
-3.29048403833242	2.29791790689699e-05-0.000126414803731419i	0.00120403829720872+9.53864892989475e-05i	0.000126103583380529	0.000349589207013369	155	991.395561741502
-3.28999572727828	2.24034827494581e-05-0.00012652608720657i	0.0012057181343998+8.47616374607443e-05i	9.97875320628529e-05	0.000855722933906209	155	991.395561741502
-3.28950741622413	2.18277864299468e-05-0.000126637370681721i	0.00120739797159087+7.41367856225507e-05i	5.0109059638225e-05	0.00115874357304978	155	991.395561741502
-3.28901910516999	2.12520901104356e-05-0.000126748654156872i	0.00120907780878195+6.35119337843572e-05i	-1.13084648087615e-05	0.00118618771295723	155	991.395561741502
-3.28853079411585	2.06763937909244e-05-0.000126859937632022i	0.00121075764597303+5.28870819461636e-05i	-7.00925559899183e-05	0.000931056303158441	155	991.395561741502
-3.28804248306171	2.01006974714126e-05-0.000126971221107173i	0.00121243748316411+4.22622301079604e-05i	-0.00011248387809741	0.000453582174802048	155	991.395561741502
-3.28755417200757	1.95250011519013e-05-0.000127082504582324i	0.00121411732035519+3.16373782697669e-05i	-0.000128555773110782	-0.000132980044179958	155	991.395561741502
-3.28706586095343	1.89493048323901e-05-0.000127193788057475i	0.00121579715754626+2.10125264315733e-05i	-0.000114537957727225	-0.000689191427104145	155	991.395561741502
-3.28657754989929	1.83736085128788e-05-0.000127305071532625i	0.00121747699473734+1.03876745933798e-05i	-7.37006234265694e-05	-0.00108253986750254	155	991.395561741502
-3.28608923884514	1.77979121933671e-05-0.000127416355007776i	0.00121915683192842-2.37177244823464e-07i	-1.55917078331097e-05	-0.00121897040165319	155	991.395561741502
-3.285600927791	1.72222158738558e-05-0.000127527638482927i	0.0012208366691195-1.0862029083017e-05i	4.61948044890291e-05	-0.00106534105906955	155	991.395561741502
-3.28511261673686	1.66465195543446e-05-0.000127638921958078i	0.00122251650631058-2.14868809212106e-05i	9.71980691953806e-05	-0.000657450356032113	155	991.395561741502
-3.28462430568272	1.60708232348333e-05-0.000127750205433228i	0.00122419634350165-3.21117327594041e-05i	0.000125473772286002	-9.16971418579345e-05	155	991.395561741502
-3.28413599462858	1.54951269153215e-05-0.000127861488908379i	0.00122587618069273-4.27365845976073e-05i	0.000124390363487375	0.000497684512292104	155	991.395561741502
-3.28364768357444	1.49194305958103e-05-0.00012797277238353i	0.00122755601788381-5.33614364358009e-05i	9.41837377464573e-05	0.000970443146291593	155	991.395561741502
-3.2831593725203	1.4343734276299e-05-0.000128084055858681i	0.00122923585507489-6.39862882739945e-05i	4.19060311421473e-05	0.00121364558826524	155	991.395561741502
-3.28267106146615	1.37578992226897e-05-0.000127943301955486i	0.00122870022675989-7.49591757403658e-05i	-2.01642973436191e-05	0.00116638634597129	154	991.395561741502
-3.28218275041201	1.31549846254736e-05-0.000127377970057428i	0.0012244324619323-8.6518358263944e-05i	-7.70549974050408e-05	0.000838205755639056	154	991.395561741502
-3.28169443935787	1.2552070028258e-05-0.00012681263815937i	0.00122016469710471-9.80775407875118e-05i	-0.000115469374477465	0.000312208907694522	154	991.395561741502
-3.28120612830373	1.19491554310424e-05-0.000126247306261313i	0.00121589693227713-0.00010963672331108i	-0.000126642536088376	-0.000285361279522744	154	991.395561741502
-3.28071781724959	1.13462408338269e-05-0.000125681974363255i	0.00121162916744954-0.000121195905834647i	-0.000108231969822296	-0.000811853928589104	154	991.395561741502
-3.28022950619545	1.07433262366108e-05-0.000125116642465197i	0.00120736140262195-0.000132755088358226i	-6.48041200718752e-05	-0.00114221625314158	154	991.395561741502
-3.2797411951413	1.01404116393952e-05-0.00012455131056714i	0.00120309363779436-0.000144314270881793i	-6.70786242323267e-06	-0.00119866493927701	154	991.395561741502
-3.27925288408716	9.53749704217965e-06-0.000123985978669082i	0.00119882587296678-0.000155873453405361i	5.23885149833205e-05	-0.000968989645785775	154	991.395561741502
-3.27876457303302	8.93458244496409e-06-0.000123420646771024i	0.00119455810813919-0.000167432635928929i	9.87113201282676e-05	-0.000509183901394416	154	991.395561741502
-3.27827626197888	8.33166784774799e-06-0.000122855314872966i	0.0011902903433116-0.000178991818452507i	0.000121591089968626	7.0160950020904e-05	154	991.395561741502
-3.27778795092474	7.72875325053243e-06-0.000122289982974909i	0.00118602257848401-0.000190551000976075i	0.000115920060085245	0.000630402291848145	154	991.395561741502
-3.2772996398706	7.12583865331687e-06-0.000121724651076851i	0.00118175481365643-0.000202110183499643i	8.32914512779649e-05	0.00103797253982984	154	991.395561741502
-3.27681132881646	6.52292405610131e-06-0.000121159319178794i	0.00117748704882884-0.00021366936602321i	3.15666894259776e-05	0.00119618175322915	153	991.395561741502
-3.27632301776231	5.9200094588852e-06-0.000120593987280735i	0.00117321928400125-0.000225228548546789i	-2.70146677823066e-05	0.00106813346912689	153	991.395561741502
-3.27583470670817	5.31709486166964e-06-0.000120028655382678i	0.00116895151917366-0.000236787731070356i	-7.87287626621211e-05	0.000685327620280433	153	991.395561741502
-3.27534639565403	4.71418026445409e-06-0.00011946332348462i	0.00116468375434608-0.000248346913593924i	-0.000111581366531657	0.000139945060335167	153	991.395561741502
-3.27485808459989	4.11126566723853e-06-0.000118897991586563i	0.00116041598951849-0.000259906096117492i	-0.000118089511703905	-0.000437303701661604	153	991.395561741502
-3.27436977354575	3.50835107002242e-06-0.000118332659688505i	0.0011561482246909-0.00027146527864107i	-9.6985779086457e-05	-0.000908452686566261	153	991.395561741502
-3.27388146249161	2.90543647280686e-06-0.000117767327790447i	0.00115188045986332-0.000283024461164638i	-5.34571122926076e-05	-0.00116120645006323	153	991.395561741502
-3.27339315143747	2.3025218755913e-06-0.000117201995892389i	0.00114761269503573-0.000294583643688206i	2.12466864338551e-06	-0.00113567077850884	153	991.395561741502
-3.27290484038332	1.5408827805484e-06-0.000116628196426306i	0.00114272763877824-0.000306302083742182i	5.68044818289171e-05	-0.000837918200856508	152	991.395561741502
-3.27241652932918	5.01849040708037e-07-0.000116039598626901i	0.00113676377402376-0.000318298849994606i	9.77490005084462e-05	-0.000339593239625019	152	991.395561741502
-3.27192821827504	-5.37184699131379e-07-0.000115451000827497i	0.00113079990926928-0.000330295616247019i	0.000115118579695795	0.000238065176271989	152	991.395561741502
-3.2714399072209	-1.57621843897079e-06-0.000114862403028093i	0.00112483604451481-0.000342292382499432i	0.000105023366845955	0.000756378211567108	152	991.395561741502
-3.27095159616676	-2.61525217881021e-06-0.000114273805228689i	0.00111887217976034-0.000354289148751845i	7.01171824636707e-05	0.00109137060173697	152	991.395561741502
-3.27046328511262	-3.65428591865057e-06-0.000113685207429285i	0.00111290831500586-0.000366285915004269i	1.89109189800121e-05	0.00116337878747358	152	991.395561741502
-3.26997497405848	-4.69331965848999e-06-0.000113096609629881i	0.00110694445025139-0.000378282681256682i	-3.62957581869049e-05	0.000955974104324039	152	991.395561741502
-3.26948666300433	-5.7323533983294e-06-0.000112508011830477i	0.00110098058549691-0.000390279447509095i	-8.2363256155891e-05	0.000519710780842055	152	991.395561741502
-3.26899835195019	-6.77138713816882e-06-0.000111919414031073i	0.00109501672074244-0.000402276213761508i	-0.000108435673521911	-4.015626800961e-05	152	991.395561741502
-3.26851004089605	-7.81042087800918e-06-0.000111330816231668i	0.00108905285598796-0.000414272980013932i	-0.000108497449348828	-0.000589008592665783	152	991.395561741502
-3.26802172984191	-8.84945461784859e-06-0.000110742218432264i	0.00108308899123349-0.000426269746266345i	-8.27612826899395e-05	-0.000995169609893397	152	991.395561741502
-3.26753341878777	-9.88848835768801e-06-0.00011015362063286i	0.00107712512647901-0.000438266512518758i	-3.75671045834551e-05	-0.00116143957120554	151	991.395561741502
-3.26704510773363	-1.09275220975274e-05-0.000109565022833456i	0.00107116126172454-0.000450263278771171i	1.61726950982375e-05	-0.00104832015753278	151	991.395561741502
-3.26655679667948	-1.19665558373678e-05-0.000108976425034052i	0.00106519739697006-0.000462260045023595i	6.56020075465401e-05	-0.00068338756845243	151	991.395561741502
-3.26606848562534	-1.30055895772072e-05-0.000108387827234648i	0.00105923353221559-0.000474256811276008i	9.89917997891553e-05	-0.000154592050900483	151	991.395561741502
-3.2655801745712	-1.40446233170466e-05-0.000107799229435244i	0.00105326966746112-0.000486253577528421i	0.000108520528221267	0.00041089282626357	151	991.395561741502
-3.26509186351706	-1.5083657056886e-05-0.00010721063163584i	0.00104730580270664-0.000498250343780833i	9.21056766108029e-05	0.000877194720270202	151	991.395561741502
-3.26460355246292	-1.61226907967264e-05-0.000106622033836435i	0.00104134193795216-0.000510247110033257i	5.38576827084057e-05	0.00113232753667255	151	991.395561741502
-3.26411524140878	-1.71617245365658e-05-0.000106033436037031i	0.00103537807319769-0.00052224387628567i	3.05760339899149e-06	0.00111503594619248	151	991.395561741502
-3.26362693035464	-1.82007582764052e-05-0.000105444838237627i	0.00102941420844322-0.000534240642538083i	-4.80886774991789e-05	0.000829475377132818	151	991.395561741502
-3.26313861930049	-1.9365164886518e-05-0.000104992507831077i	0.00102344927684626-0.000546502131941558i	-8.75625995939297e-05	0.000344028508722194	151	991.395561741502
-3.26265030824635	-2.07569662915105e-05-0.000104787332138133i	0.00101748241026587-0.000559243762435407i	-0.000106155964867904	-0.000225158983608655	151	991.395561741502
-3.26216199719221	-2.21487676965016e-05-0.000104582156445189i	0.00101151554368547-0.000571985392929245i	-9.90599196002184e-05	-0.000740895230583639	151	991.395561741502
-3.26167368613807	-2.35405691014928e-05-0.000104376980752245i	0.00100554867710508-0.000584727023423083i	-6.79560875964687e-05	-0.00107880595015361	151	991.395561741502
-3.26118537508393	-2.4932370506484e-05-0.000104171805059301i	0.000999581810524692-0.000597468653916921i	-2.03289619665844e-05	-0.00115712055621426	151	991.395561741502
-3.26069706402979	-2.63241719114764e-05-0.000103966629366357i	0.000993614943944295-0.000610210284410771i	3.23314492365964e-05	-0.000956409685121945	151	991.395561741502
-3.26020875297565	-2.77159733164676e-05-0.000103761453673414i	0.000987648077363903-0.000622951914904609i	7.72953577957256e-05	-0.000524379348808202	151	991.395561741502
-3.2597204419215	-2.91077747214587e-05-0.00010355627798047i	0.000981681210783512-0.000635693545398447i	0.00010366293851588	3.54556650981341e-05	151	991.395561741502
-3.25923213086736	-3.04995761264499e-05-0.000103351102287526i	0.00097571434420312-0.000648435175892285i	0.000104999456126792	0.000588532686995687	151	991.395561741502
-3.25874381981322	-3.18913775314423e-05-0.000103145926594582i	0.000969747477622723-0.000661176806386135i	8.09002646669139e-05	0.00100152261950269	151	991.395561741502
-3.25825550875908	-3.32831789364335e-05-0.000102940750901638i	0.000963780611042332-0.000673918436879973i	3.71062078708929e-05	0.00117440133120531	151	991.395561741502
-3.25776719770494	-3.46749803414247e-05-0.000102735575208695i	0.00095781374446194-0.000686660067373811i	-1.58622498125346e-05	0.00106461176731126	151	991.395561741502
-3.2572788866508	-3.60667817464158e-05-0.000102530399515751i	0.000951846877881548-0.000699401697867649i	-6.5227568992396e-05	0.000697493901504025	151	991.395561741502
-3.25679057559665	-3.74585831514083e-05-0.000102325223822807i	0.000945880011301151-0.000712143328361499i	-9.90305566905935e-05	0.000160436251263543	151	991.395561741502
-3.25630226454251	-3.88503845563994e-05-0.000102120048129863i	0.00093991314472076-0.000724884958855337i	-0.000109019950763077	-0.000417901233109701	151	991.395561741502
-3.25581395348837	-4.02421859613906e-05-0.000101914872436919i	0.000933946278140368-0.000737626589349175i	-9.26596501650779e-05	-0.000898358533559857	151	991.395561741502
-3.25532564243423	-4.16339873663818e-05-0.000101709696743976i	0.000927979411559977-0.000750368219843013i	-5.37667964812516e-05	-0.00116469289470575	151	991.395561741502
-3.25483733138009	-4.30257887713742e-05-0.000101504521051032i	0.00092201254497958-0.000763109850336863i	-1.62136872025343e-06	-0.0011516322237373	151	991.395561741502
-3.25434902032595	-4.44175901763654e-05-0.000101299345358088i	0.000916045678399188-0.000775851480830701i	5.12450536211011e-05	-0.000860809714591392	151	991.395561741502
-3.25386070927181	-4.58093915813565e-05-0.000101094169665144i	0.000910078811818797-0.000788593111324539i	9.20551290240461e-05	-0.00036070299629093	151	991.395561741502
-3.25337239821766	-4.73845004401083e-05-0.000100899680987633i	0.000903840669157547-0.00080188035011926i	0.000110968987500844	0.000230088203310421	151	991.395561741502
-3.25288408716352	-4.93047966848757e-05-0.000100725317094169i	0.000897091684851182-0.000816195027238543i	0.00010306311732851	0.00077035037406819	151	991.395561741502
-3.25239577610938	-5.12250929296413e-05-0.000100550953200705i	0.000890342700544823-0.000830509704357813i	6.96778730867362e-05	0.00112796172566486	151	991.395561741502
-3.25190746505524	-5.3145389174407e-05-0.000100376589307242i	0.000883593716238464-0.000844824381477084i	1.87258175507185e-05	0.00121504042754547	151	991.395561741502
-3.2514191540011	-5.50656854191726e-05-0.000100202225413778i	0.000876844731932106-0.000859139058596354i	-3.74862685210293e-05	0.00100847646880713	151	991.395561741502
-3.25093084294696	-5.698598166394e-05-0.000100027861520315i	0.000870095747625741-0.000873453735715638i	-8.52229290186797e-05	0.000555954690081091	151	991.395561741502
-3.25044253189282	-5.89062779087056e-05-9.98534976268512e-05i	0.000863346763319382-0.000887768412834908i	-0.000112664431374062	-3.50529401724084e-05	151	991.395561741502
-3.24995422083867	-6.08265741534713e-05-9.96791337333877e-05i	0.000856597779013024-0.000902083089954178i	-0.000112818270833151	-0.000622784796102539	151	991.395561741502
-3.24946590978453	-6.27468703982369e-05-9.95047698399242e-05i	0.000849848794706665-0.000916397767073448i	-8.5283821688459e-05	-0.0010651335256162	151	991.395561741502
-3.24897759873039	-6.46671666430043e-05-9.93304059464605e-05i	0.0008430998104003-0.000930712444192732i	-3.64283558000438e-05	-0.00125392190935838	152	991.395561741502
-3.24848928767625	-6.658746288777e-05-9.9156042052997e-05i	0.000836350826093942-0.000945027121312002i	2.2085316874358e-05	-0.00114126180743633	152	991.395561741502
-3.24800097662211	-6.85077591325356e-05-9.89816781595335e-05i	0.000829601841787583-0.000959341798431273i	7.60791321042958e-05	-0.00075159418774136	152	991.395561741502
-3.24751266556797	-7.04280553773013e-05-9.880731426607e-05i	0.000822852857481224-0.000973656475550543i	0.000112286047171697	-0.000176405475424591	152	991.395561741502
-3.24702435451383	-7.23483516220686e-05-9.86329503726063e-05i	0.00081610387317486-0.000987971152669826i	0.000121596301192531	0.000447242103894357	152	991.395561741502
-3.24653604345968	-7.42686478668343e-05-9.84585864791428e-05i	0.000809354888868501-0.0010022858297891i	0.000101332277199611	0.000969329933556122	152	991.395561741502
-3.24604773240554	-7.61889441115999e-05-9.82842225856793e-05i	0.000802605904562142-0.00101660050690837i	5.59875005900531e-05	0.00126289822910404	152	991.395561741502
-3.2455594213514	-7.81092403563656e-05-9.81098586922158e-05i	0.000795856920255784-0.00103091518402764i	-3.76847509147737e-06	0.00125482660501545	152	991.395561741502
-3.24507111029726	-8.0029536601133e-05-9.79354947987521e-05i	0.000789107935949419-0.00104522986114692i	-6.35992363405969e-05	0.000943937668382419	152	991.395561741502
-3.24458279924312	-8.19498328458986e-05-9.77611309052886e-05i	0.00078235895164306-0.00105954453826619i	-0.000108934954029071	0.000401964519086457	152	991.395561741502
-3.24409448818898	-8.38701290906642e-05-9.75867670118251e-05i	0.000775609967336701-0.00107385921538546i	-0.00012850916510666	-0.000243000359245976	152	991.395561741502
-3.24360617713484	-8.57481125562812e-05-9.70815926804803e-05i	0.000766869010980452-0.00108759755134366i	-0.000116812996337653	-0.000836745736581745	152	991.395561741502
-3.24311786608069	-8.75433342553321e-05-9.59293689992937e-05i	0.000754231852835523-0.00110020859163387i	-7.58446114275163e-05	-0.00123195074457652	152	991.395561741502
-3.24262955502655	-8.93385559543813e-05-9.47771453181081e-05i	0.000741594694690605-0.00111281963192407i	-1.60312175028686e-05	-0.00133009981754376	152	991.395561741502
-3.24214124397241	-9.11337776534306e-05-9.36249216369225e-05i	0.000728957536545688-0.00112543067221427i	4.80696732731259e-05	-0.00110601790215328	152	991.395561741502
-3.24165293291827	-9.29289993524798e-05-9.24726979557368e-05i	0.00071632037840077-0.00113804171250446i	0.000100776567737321	-0.000612388018763653	153	991.395561741502
-3.24116462186413	-9.47242210515307e-05-9.13204742745502e-05i	0.000703683220255841-0.00115065275279467i	0.00012910620236693	3.26285764113752e-05	153	991.395561741502
-3.24067631080999	-9.65194427505799e-05-9.01682505933646e-05i	0.000691046062110924-0.00116326379308487i	0.000125957338934612	0.000673631870648445	153	991.395561741502
-3.24018799975584	-9.83146644496292e-05-8.9016026912179e-05i	0.000678408903966006-0.00117587483337506i	9.18784852288472e-05	0.00115534317094768	153	991.395561741502
-3.2396996887017	-0.000100109886148678-8.78638032309933e-05i	0.000665771745821089-0.00118848587366526i	3.49820933272439e-05	0.00136012138895857	153	991.395561741502
-3.23921137764756	-0.000101905107847729-8.67115795498067e-05i	0.00065313458767616-0.00120109691395547i	-3.09842973670813e-05	0.00123659293873855	153	991.395561741502
-3.23872306659342	-0.000103700329546779-8.55593558686211e-05i	0.000640497429531242-0.00121370795424567i	-8.99518697257412e-05	0.00081244927655109	153	991.395561741502
-3.23823475553928	-0.000105495551245828-8.44071321874355e-05i	0.000627860271386325-0.00122631899453586i	-0.000127432238546894	0.00018824323133569	153	991.395561741502
-3.23774644448514	-0.000107290772944877-8.32549085062498e-05i	0.000615223113241407-0.00123893003482606i	-0.000134062388713006	-0.000486427005696072	153	991.395561741502
-3.237258133431	-0.000109085994643928-8.21026848250632e-05i	0.000602585955096478-0.00125154107511627i	-0.000107928682714838	-0.00104871036288063	153	991.395561741502
-3.23676982237685	-0.000110881216342977-8.09504611438776e-05i	0.000589948796951561-0.00126415211540646i	-5.50962591293836e-05	-0.00136172154628252	153	991.395561741502
-3.23628151132271	-0.000112676438042026-7.9798237462692e-05i	0.000577311638806643-0.00127676315569666i	1.17984377003253e-05	-0.00134776075164521	153	991.395561741502
-3.23579320026857	-0.000114471659741076-7.86460137815064e-05i	0.000564674480661726-0.00128937419598686i	7.6565410948257e-05	-0.00100749522265954	153	991.395561741502
-3.23530488921443	-0.000116266881440126-7.74937901003197e-05i	0.000552037322516796-0.00130198523627706i	0.000123369489357382	-0.000420389931663293	153	991.395561741502
-3.23481657816029	-0.000118062103139176-7.63415664191341e-05i	0.000539400164371879-0.00131459627656726i	0.000140587993846891	0.000273845817742482	153	991.395561741502
-3.23432826710615	-0.000119857324838225-7.51893427379485e-05i	0.000526763006226961-0.00132720731685746i	0.000123680924538797	0.000908465102271271	153	991.395561741502
-3.23383995605201	-0.000121601937216104-7.39323446694273e-05i	0.000513232565620214-0.0013387600803759i	7.62625625720844e-05	0.00132861846810142	153	991.395561741502
-3.23335164499786	-0.000123243681424941-7.24623828792304e-05i	0.000497886445032731-0.00134816179757851i	9.52704510315951e-06	0.00142830640945786	153	991.395561741502
-3.23286333394372	-0.000124885425633777-7.09924210890349e-05i	0.000482540324445261-0.00135756351478111i	-6.01506642543294e-05	0.00118304820458534	153	991.395561741502
-3.23237502288958	-0.000126527169842613-6.95224592988393e-05i	0.000467194203857791-0.00136696523198371i	-0.000115782613833566	0.000650466656512985	153	991.395561741502
-3.23188671183544	-0.000128168914051449-6.80524975086437e-05i	0.000451848083270321-0.00137636694918631i	-0.000143659853558651	-4.22354497443083e-05	153	991.395561741502
-3.2313984007813	-0.000129810658260287-6.65825357184469e-05i	0.000436501962682837-0.00138576866638892i	-0.00013671529189449	-0.000728613355778742	153	991.395561741502
-3.23091008972716	-0.000131452402469123-6.51125739282513e-05i	0.000421155842095367-0.00139517038359152i	-9.6299615684719e-05	-0.00124289839627182	154	991.395561741502
-3.23042177867301	-0.000133094146677959-6.36426121380558e-05i	0.000405809721507897-0.00140457210079412i	-3.19272531765301e-05	-0.00145993933343621	154	991.395561741502
-3.22993346761887	-0.000134735890886795-6.21726503478602e-05i	0.000390463600920427-0.00141397381799672i	4.0962193798695e-05	-0.00132556376507217	154	991.395561741502
-3.22944515656473	-0.000136377635095632-6.07026885576633e-05i	0.000375117480332943-0.00142337553519933i	0.000104700638902405	-0.000870014429366458	154	991.395561741502
-3.22895684551059	-0.000138019379304468-5.92327267674677e-05i	0.000359771359745473-0.00143277725240192i	0.000143662652374022	-0.000201145778854866	154	991.395561741502
-3.22846853445645	-0.000139661123513304-5.77627649772722e-05i	0.000344425239158003-0.00144217896960452i	0.000148081046088641	0.000521089387567383	154	991.395561741502
-3.22798022340231	-0.00014130286772214-5.62928031870766e-05i	0.000329079118570533-0.00145158068680712i	0.000116478398843313	0.0011228328432058	154	991.395561741502
-3.22749191234817	-0.000142944611930978-5.48228413968797e-05i	0.000313732997983049-0.00146098240400973i	5.61127712847938e-05	0.00145808667262109	154	991.395561741502
-3.22700360129402	-0.000144586356139814-5.33528796066842e-05i	0.00029838687739558-0.00147038412121233i	-1.86892247180041e-05	0.00144403733576846	154	991.395561741502
-3.22651529023988	-0.00014622810034865-5.18829178164886e-05i	0.00028304075680811-0.00147978583841493i	-8.99291649405825e-05	0.0010814129087858	154	991.395561741502
-3.22602697918574	-0.000147869844557486-5.04129560262931e-05i	0.00026769463622064-0.00148918755561753i	-0.000140258774759172	0.000454890480187843	154	991.395561741502
-3.2255386681316	-0.000149511588766323-4.89429942360962e-05i	0.000252348515633156-0.00149858927282014i	-0.00015719119440899	-0.000286672008547553	154	991.395561741502
-3.22505035707746	-0.000151153332975159-4.74730324459006e-05i	0.000237002395045686-0.00150799099002274i	-0.000136182169252039	-0.000965565650420463	154	991.395561741502
-3.22456204602332	-0.000152795077183995-4.60030706557051e-05i	0.000221656274458216-0.00151739270722534i	-8.18244479631085e-05	-0.00141774542250793	154	991.395561741502
-3.22407373496918	-0.000154493149006061-4.4401898953642e-05i	0.000205722082303388-0.00152626102116334i	-6.70561604616981e-06	-0.00153171749320887	155	991.395561741502
-3.22358542391503	-0.000156310258801449-4.2523439415424e-05i	0.000188545109857823-0.00153400208613874i	7.14255025884814e-05	-0.00127564137393907	155	991.395561741502
-3.22309711286089	-0.000158127368596835-4.06449798772076e-05i	0.000171368137412275-0.00154174315111414i	0.000133254802430128	-0.000709636411036794	155	991.395561741502
-3.22260880180675	-0.000159944478392221-3.87665203389913e-05i	0.000154191164966726-0.00154948421608953i	0.000163428603901195	3.18888869925086e-05	155	991.395561741502
-3.22212049075261	-0.000161761588187607-3.6888060800775e-05i	0.000137014192521177-0.00155722528106493i	0.000154105211660196	0.000771330865995456	155	991.395561741502
-3.22163217969847	-0.000163578697982995-3.5009601262557e-05i	0.000119837220075613-0.00156496634604033i	0.000106965575497337	0.00133035916157962	155	991.395561741502
-3.22114386864433	-0.000165395807778381-3.31311417243406e-05i	0.000102660247630064-0.00157270741101572i	3.29330947210378e-05	0.00157282919573643	155	991.395561741502
-3.22065555759018	-0.000167212917573767-3.12526821861243e-05i	8.54832751845155e-05-0.00158044847599112i	-5.03574280542965e-05	0.00143783334947136	155	991.395561741502
-3.22016724653604	-0.000169030027369153-2.9374222647908e-05i	6.83063027389668e-05-0.00158818954096651i	-0.000122755257341461	0.000954889948845143	155	991.395561741502
-3.2196789354819	-0.000170847137164541-2.74957631096899e-05i	5.11293302934025e-05-0.00159593060594191i	-0.000166456634757391	0.000237505569785703	156	991.395561741502
-3.21919062442776	-0.000172664246959927-2.56173035714736e-05i	3.39523578478538e-05-0.00160367167091731i	-0.000170364246493681	-0.000543489392676397	156	991.395561741502
-3.21870231337362	-0.000174481356755313-2.37388440332573e-05i	1.67753854023051e-05-0.0016114127358927i	-0.000132879807680599	-0.00120057095453421	156	991.395561741502
-3.21821400231948	-0.000176298466550699-2.1860384495041e-05i	-4.01587043243577e-07-0.0016191538008681i	-6.24323093733897e-05	-0.00157446508087243	156	991.395561741502
-3.21772569126534	-0.000178115576346087-1.99819249568229e-05i	-1.75785594888079e-05-0.0016268948658435i	2.44164584300732e-05	-0.00157265118039908	156	991.395561741502
-3.21723738021119	-0.000179932686141473-1.81034654186066e-05i	-3.47555319343566e-05-0.00163463593081889i	0.000106863526353908	-0.0011921402223935	156	991.395561741502
-3.21674906915705	-0.000181749795936859-1.62250058803903e-05i	-5.19325043799053e-05-0.00164237699579429i	0.00016483951161776	-0.000520944422743405	156	991.395561741502
-3.21626075810291	-0.000183566905732245-1.4346546342174e-05i	-6.91094768254539e-05-0.00165011806076968i	0.00018387868409711	0.000282279155721635	156	991.395561741502
-3.21577244704877	-0.000185384015527632-1.24680868039559e-05i	-8.62864492710183e-05-0.00165785912574508i	0.000158705864353524	0.00102570303461331	156	991.395561741502
-3.21528413599463	-0.000187201125323018-1.05896272657396e-05i	-0.000103463421716567-0.00166560019072048i	9.46555114416619e-05	0.00153007686158165	157	991.395561741502
-3.21479582494049	-0.000189018235118404-8.71116772752326e-06i	-0.000120640394162116-0.00167334125569587i	6.54935118428623e-06	0.0016718524572787	157	991.395561741502
-3.21430751388635	-0.00019084825439323-6.83060104379871e-06i	-0.000138050659411886-0.00168047278412312i	-8.47413118566644e-05	0.00141268472840128	157	991.395561741502
-3.2138192028322	-0.000192706654253728-4.94540194837062e-06i	-0.000155973802539353-0.00168626428917407i	-0.000157249002483664	0.000810267239653917	157	991.395561741502
-3.21333089177806	-0.000194565054114225-3.06020285294424e-06i	-0.000173896945666804-0.00169205579422502i	-0.00019312470675939	7.85972275788309e-06	157	991.395561741502
-3.21284258072392	-0.000196423453974722-1.17500375751787e-06i	-0.000191820088794255-0.00169784729927596i	-0.000183056436857436	-0.000803496536052109	157	991.395561741502
-3.21235426966978	-0.000198281853835219+7.10195337908507e-07i	-0.000209743231921705-0.0017036388043269i	-0.000128649581984572	-0.00142906217383622	157	991.395561741502
-3.21186595861564	-0.000200140253695717+2.5953944333366e-06i	-0.000227666375049173-0.00170943030937785i	-4.22207860098624e-05	-0.00171705616634012	157	991.395561741502
-3.2113776475615	-0.000201998653556214+4.48059352876297e-06i	-0.000245589518176623-0.00171522181442879i	5.59896550736996e-05	-0.00159537981878938	158	991.395561741502
-3.21088933650736	-0.000203857053416711+6.36579262418934e-06i	-0.000263512661304074-0.00172101331947974i	0.000142556113301796	-0.00108954516910512	158	991.395561741502
-3.21040102545321	-0.000205715453277207+8.25099171961572e-06i	-0.000281435804431525-0.00172680482453068i	0.000196447781376405	-0.000317375244700997	158	991.395561741502
-3.20991271439907	-0.000207573853137706+1.01361908150438e-05i	-0.000299358947558992-0.00173259632958163i	0.000204123073108603	0.000538435328860186	158	991.395561741502
-3.20942440334493	-0.000209432252998203+1.20213899104702e-05i	-0.000317282090686443-0.00173838783463257i	0.00016290747027215	0.00127351021143984	158	991.395561741502
-3.20893609229079	-0.0002112906528587+1.39065890058966e-05i	-0.000335205233813894-0.00174417933968352i	8.18174512301232e-05	0.00171052934957577	158	991.395561741502
-3.20844778123665	-0.000213149052719196+1.57917881013229e-05i	-0.000353128376941345-0.00174997084473446i	-2.04069487379969e-05	0.0017419077517275	158	991.395561741502
-3.20795947018251	-0.000215007452579695+1.7676987196751e-05i	-0.000371051520068812-0.00175576234978541i	-0.000119632856955187	0.00135616371818633	158	991.395561741502
-3.20747115912836	-0.000216865852440192+1.95621862921774e-05i	-0.000388974663196263-0.00176155385483635i	-0.000192027787570922	0.000641538972625014	159	991.395561741502
-3.20698284807422	-0.000218724252300688+2.14473853876038e-05i	-0.000406897806323714-0.00176734535988729i	-0.000219773168335077	-0.00023418683117433	159	991.395561741502
-3.20649453702008	-0.000220582652161185+2.33325844830302e-05i	-0.000424820949451164-0.00177313686493824i	-0.00019543077022643	-0.00106306985098738	159	991.395561741502
-3.20600622596594	-0.000222441052021684+2.52177835784582e-05i	-0.000442744092578632-0.00177892836998919i	-0.000123896181674496	-0.00164632795589031	159	991.395561741502
-3.2055179149118	-0.00022429945188218+2.71029826738846e-05i	-0.000460667235706082-0.00178471987504013i	-2.1434298957267e-05	-0.00184192964453011	159	991.395561741502
-3.20502960385766	-0.000226157851742677+2.8988181769311e-05i	-0.000478590378833533-0.00179051138009107i	8.80184115945789e-05	-0.00159907133199062	159	991.395561741502
-3.20454129280352	-0.000227953955806405+3.07870295770294e-05i	-0.000495782846560992-0.0017951258071728i	0.000178338712406435	-0.000970838327260129	159	991.395561741502
-3.20405298174937	-0.000229607505158552+3.23882752421873e-05i	-0.000511303271770191-0.00179704666552087i	0.000227548671096424	-0.000105569936535654	159	991.395561741502
-3.20356467069523	-0.000231261054510696+3.39895209073438e-05i	-0.000526823696979375-0.00179896752386895i	0.000223559230864643	0.000790382391036386	160	991.395561741502
-3.20307635964109	-0.000232914603862841+3.55907665725002e-05i	-0.00054234412218856-0.00180088838221703i	0.000166487047298418	0.00150429223568902	160	991.395561741502
-3.20258804858695	-0.000234568153214986+3.71920122376567e-05i	-0.000557864547397744-0.0018028092405651i	6.90399496575026e-05	0.00186536137439207	160	991.395561741502
-3.20209973753281	-0.000236221702567132+3.87932579028147e-05i	-0.000573384972606942-0.00180473009891318i	-4.63096906536278e-05	0.0017855187393478	160	991.395561741502
-3.20161142647867	-0.000237875251919277+4.03945035679711e-05i	-0.000588905397816127-0.00180665095726126i	-0.000152507274937224	0.00128083073509827	160	991.395561741502
-3.20112311542453	-0.000239528801271422+4.19957492331276e-05i	-0.000604425823025311-0.00180857181560934i	-0.000224258904629304	0.000468333545197682	160	991.395561741502
-3.20063480437038	-0.000241182350623566+4.35969948982841e-05i	-0.000619946248234495-0.00181049267395741i	-0.000244048407063387	-0.000461105156434523	160	991.395561741502
-3.20014649331624	-0.000242835899975713+4.5198240563442e-05i	-0.000635466673443694-0.00181241353230549i	-0.000206398747404154	-0.00128760277359803	160	991.395561741502
-3.1996581822621	-0.000244489449327857+4.67994862285985e-05i	-0.000650987098652878-0.00181433439065357i	-0.000119344266941415	-0.00181423824949713	161	991.395561741502
-3.19916987120796	-0.000246142998680002+4.8400731893755e-05i	-0.000666507523862062-0.00181625524900164i	-2.72632978306499e-06	-0.00191391155020792	161	991.395561741502
-3.19868156015382	-0.000247796548032147+5.00019775589114e-05i	-0.000682027949071247-0.00181817610734972i	0.000116328584883058	-0.00155994850085137	161	991.395561741502
-3.19819324909968	-0.000249450097384293+5.16032232240694e-05i	-0.000697548374280445-0.0018200969656978i	0.000209717861257546	-0.000833096838495112	161	991.395561741502
-3.19770493804553	-0.000251103646736438+5.32044688892258e-05i	-0.000713068799489629-0.00182201782404588i	0.000254991682758264	9.68933285861236e-05	161	991.395561741502
-3.19721662699139	-0.000252757196088583+5.48057145543823e-05i	-0.000728589224698814-0.00182393868239395i	0.000240739303398782	0.00101090316969762	161	991.395561741502
-3.19672831593725	-0.000254410745440727+5.64069602195388e-05i	-0.000744109649907998-0.00182585954074203i	0.00016944264593469	0.00169204140863509	161	991.395561741502
-3.19624000488311	-0.000256064294792874+5.80082058846967e-05i	-0.000759630075117196-0.00182778039909011i	5.70882827627101e-05	0.00197706076521092	161	991.395561741502
-3.19575169382897	-0.000257717844145018+5.96094515498532e-05i	-0.000775150500326381-0.00182970125743818i	-7.04149397662202e-05	0.00179541710388009	161	991.395561741502
-3.19526338277483	-0.000259371393497163+6.12106972150097e-05i	-0.000790670925535565-0.00183162211578626i	-0.00018321039704424	0.00118664041068453	161	991.395561741502
-3.19477507172069	-0.000260840015062348+6.29961370529352e-05i	-0.000806707601782085-0.00183252679500747i	-0.000254423888513458	0.000290781717668981	162	991.395561741502
-3.19428676066654	-0.000261867865575617+6.5220599390525e-05i	-0.000823974750293065-0.00183100943506382i	-0.000266078503360876	-0.000681964197789312	162	991.395561741502
-3.1937984496124	-0.000262895716088885+6.74450617281127e-05i	-0.000841241898804028-0.00182949207512017i	-0.000214591209024615	-0.00149779805741774	162	991.395561741502
-3.19331013855826	-0.000263923566602154+6.96695240657005e-05i	-0.000858509047314992-0.00182797471517653i	-0.000111506213169013	-0.00196173656672794	162	991.395561741502
-3.19282182750412	-0.000264951417115422+7.18939864032883e-05i	-0.000875776195825956-0.00182645735523288i	1.92500209296315e-05	-0.0019614320681663	162	991.395561741502
-3.19233351644998	-0.000265979267628691+7.41184487408781e-05i	-0.000893043344336936-0.00182493999528924i	0.000146921669970647	-0.00149430807499636	162	991.395561741502
-3.19184520539584	-0.000267007118141959+7.63429110784659e-05i	-0.000910310492847899-0.00182342263534559i	0.000241153975417104	-0.000668759612573368	162	991.395561741502
-3.1913568943417	-0.000268034968655228+7.85673734160536e-05i	-0.000927577641358863-0.00182190527540195i	0.000279202242370683	0.0003209972754444	162	991.395561741502
-3.19086858328755	-0.000269062819168496+8.07918357536414e-05i	-0.000944844789869827-0.0018203879154583i	0.000251409122438227	0.00124059180803443	162	991.395561741502
-3.19038027223341	-0.000270090669681765+8.30162980912312e-05i	-0.000962111938380806-0.00181887055551466i	0.000163633913927229	0.00187094843860826	162	991.395561741502
-3.18989196117927	-0.000271118520195034+8.5240760428819e-05i	-0.00097937908689177-0.00181735319557101i	3.60273500737169e-05	0.00206041230735527	162	991.395561741502
-3.18940365012513	-0.000272146370708302+8.74652227664068e-05i	-0.000996646235402734-0.00181583583562737i	-0.000101594440378301	0.00176116219384417	162	991.395561741502
-3.18891533907099	-0.00027317422122157+8.96896851039945e-05i	-0.0010139133839137-0.00181431847568372i	-0.000216714793449484	0.00104118410905193	162	991.395561741502
-3.18842702801685	-0.00027420207173484+9.19141474415843e-05i	-0.00103118053242468-0.00181280111574007i	-0.000281793667985403	6.88277687060591e-05	163	991.395561741502
-3.18793871696271	-0.000275229922248108+9.41386097791721e-05i	-0.00104844768093564-0.00181128375579643i	-0.000280845812606136	-0.000926546422553528	163	991.395561741502
-3.18745040590856	-0.000276257772761376+9.63630721167599e-05i	-0.0010657148294466-0.00180976639585278i	-0.00021335094144201	-0.00170863342152937	163	991.395561741502
-3.18696209485442	-0.000277285623274644+9.85875344543477e-05i	-0.00108298197795757-0.00180824903590914i	-9.45429420250983e-05	-0.00209022589263653	163	991.395561741502
-3.18647378380028	-0.000278313473787914+0.000100811996791937i	-0.00110024912646855-0.00180673167596549i	4.80273362553708e-05	-0.00197795452288751	163	991.395561741502
-3.18598547274614	-0.000279341324301182+0.000103036459129525i	-0.00111751627497951-0.00180521431602185i	0.000180880445048798	-0.00139504963927178	163	991.395561741502
-3.185497161692	-0.00028036917481445+0.000105260921467113i	-0.00113478342349048-0.0018036969560782i	0.000272466663739762	-0.000476593486365126	163	991.395561741502
-3.18500885063786	-0.000281195681679342+0.000107531845512194i	-0.00115188476750761-0.00180056437201754i	0.000300472274510768	0.000562105296490496	163	991.395561741502
-3.18452053958371	-0.0002815220018452+0.000109918191763489i	-0.00116857421274808-0.00179341917754774i	0.000257122448995437	0.00147246010409623	163	991.395561741502
-3.18403222852957	-0.000281848322011058+0.000112304538014782i	-0.00118526365798855-0.00178627398307795i	0.000152440946714875	0.00203507336881379	163	991.395561741502
-3.18354391747543	-0.000282174642176915+0.000114690884266075i	-0.00120195310322901-0.00177912878860815i	1.07902099776767e-05	0.0021151636915305	163	991.395561741502
-3.18305560642129	-0.000282500962342773+0.000117077230517368i	-0.00121864254846947-0.00177198359413836i	-0.000134526287327131	0.0016922495871064	163	991.395561741502
-3.18256729536715	-0.000282827282508631+0.000119463576768663i	-0.00123533199370995-0.00176483839966856i	-0.000249090049192464	0.000865333446693822	163	991.395561741502
-3.18207898431301	-0.000283153602674489+0.000121849923019956i	-0.00125202143895041-0.00175769320519876i	-0.000305512460613996	-0.000170266770252059	163	991.395561741502
-3.18159067325887	-0.000283479922840346+0.000124236269271249i	-0.00126871088419087-0.00175054801072897i	-0.000289972750612954	-0.00116901806516371	163	991.395561741502
-3.18110236220472	-0.000283806243006204+0.000126622615522542i	-0.00128540032943134-0.00174340281625917i	-0.000205590496482039	-0.00189333165657748	164	991.395561741502
-3.18061405115058	-0.000284132563172062+0.000129008961773837i	-0.00130208977467181-0.00173625762178937i	-7.18125061184121e-05	-0.00217001701490619	164	991.395561741502
-3.18012574009644	-0.00028445888333792+0.00013139530802513i	-0.00131877921991228-0.00172911242731957i	8.00688756745011e-05	-0.00193163092361023	164	991.395561741502
-3.1796374290423	-0.000284785203503778+0.000133781654276422i	-0.00133546866515274-0.00172196723284978i	0.000214233197788741	-0.0012328633274938	164	991.395561741502
-3.17914911798816	-0.000285111523669635+0.000136168000527715i	-0.0013521581103932-0.00171482203837998i	0.000298774461459093	-0.000237990540136316	164	991.395561741502
-3.17866080693402	-0.000285437843835493+0.00013855434677901i	-0.00136884755563368-0.00170767684391018i	0.000313280206221728	0.0008177257533438	164	991.395561741502
-3.17817249587988	-0.000285764164001351+0.000140940693030303i	-0.00138553700087414-0.00170053164944039i	0.000253748658466069	0.0016836277553674	164	991.395561741502
-3.17768418482573	-0.000286090484167209+0.000143327039281596i	-0.00140222644611461-0.00169338645497059i	0.00013366195390525	0.00215311389965269	164	991.395561741502
-3.17719587377159	-0.000286416804333067+0.000145713385532889i	-0.00141891589135507-0.0016862412605008i	-1.90664995294624e-05	0.00211286665400666	164	991.395561741502
-3.17670756271745	-0.000286743124498925+0.000148099731784184i	-0.00143560533659555-0.001679096066031i	-0.000168579493381457	0.00157014083641128	164	991.395561741502
-3.17621925166331	-0.000287069444664782+0.000150486078035477i	-0.00145229478183601-0.0016719508715612i	-0.000279490732356658	0.00065155476023011	164	991.395561741502
-3.17573094060917	-0.00028739576483064+0.00015287242428677i	-0.00146898422707647-0.00166480567709141i	-0.000325252929378965	-0.000426443333239361	164	991.395561741502
-3.17524262955503	-0.000287518272754473+0.000155377347235154i	-0.00148584465455945-0.00165651913844379i	-0.000294303783104857	-0.00140876921922964	164	991.395561741502
-3.17475431850088	-0.000287112657572442+0.000158189528927805i	-0.0015031481352765-0.00164527512174644i	-0.000192784949479087	-0.00205948681515021	164	991.395561741502
-3.17426600744674	-0.000286707042390411+0.000161001710620454i	-0.00152045161599352-0.0016340311050491i	-4.47504724599975e-05	-0.00222057753470192	164	991.395561741502
-3.1737776963926	-0.000286301427208381+0.000163813892313103i	-0.00153775509671055-0.00162278708835177i	0.000114848006658407	-0.00185217523198484	164	991.395561741502
-3.17328938533846	-0.00028589581202635+0.000166626074005752i	-0.00155505857742757-0.00161154307165443i	0.000248107163726589	-0.00104050518963235	164	991.395561741502
-3.17280107428432	-0.000285490196844319+0.000169438255698404i	-0.00157236205814461-0.00160029905495709i	0.000323164326679333	2.22904813199224e-05	164	991.395561741502
-3.17231276323018	-0.000285084581662289+0.000172250437391053i	-0.00158966553886164-0.00158905503825975i	0.000321804455255474	0.00108359888061862	164	991.395561741502
-3.17182445217604	-0.000284678966480258+0.000175062619083702i	-0.00160696901957866-0.00157781102156241i	0.00024386819126551	0.00189031339308429	164	991.395561741502
-3.17133614112189	-0.000284273351298227+0.000177874800776351i	-0.00162427250029569-0.00156656700486508i	0.000107396931016071	0.00224911624827069	164	991.395561741502
-3.17084783006775	-0.000283867736116197+0.000180686982469002i	-0.00164157598101273-0.00155532298816773i	-5.55433444259833e-05	0.00207272667899064	165	991.395561741502
-3.17035951901361	-0.000283462120934166+0.000183499164161651i	-0.00165887946172976-0.00154407897147039i	-0.000206392843070304	0.0014010676832554	165	991.395561741502
-3.16987120795947	-0.000283056505752135+0.0001863113458543i	-0.00167618294244678-0.00153283495477306i	-0.000309215531297918	0.000392232226839527	165	991.395561741502
-3.16938289690533	-0.000282650890570105+0.000189123527546949i	-0.00169348642316381-0.00152159093807572i	-0.000339249320351565	-0.000714707441254026	165	991.395561741502
-3.16889458585119	-0.000282245275388074+0.000191935709239601i	-0.00171078990388085-0.00151034692137838i	-0.000288856903906626	-0.00165630306641026	165	991.395561741502
-3.16840627479705	-0.000281839660206043+0.00019474789093225i	-0.00172809338459788-0.00149910290468104i	-0.000169449868528334	-0.00220735626176604	165	991.395561741502
-3.1679179637429	-0.000281434045024013+0.000197560072624899i	-0.0017453968653149-0.0014878588879837i	-8.90506013037987e-06	-0.0022346962269076	165	991.395561741502
-3.16742965268876	-0.000281028429841982+0.000200372254317548i	-0.00176270034603193-0.00147661487128637i	0.000154941980694449	-0.00172928527516317	165	991.395561741502
-3.16694134163462	-0.000280622814659951+0.000203184436010199i	-0.00178000382674897-0.00146537085458902i	0.00028320821485596	-0.000808928896839137	165	991.395561741502
-3.16645303058048	-0.000280217199477921+0.000205996617702848i	-0.00179730730746599-0.00145412683789169i	0.000345181358612893	0.000309177949980702	165	991.395561741502
-3.16596471952634	-0.00027981158429589+0.000208808799395497i	-0.00181461078818302-0.00144288282119435i	0.000325661811171448	0.00135967165783995	165	991.395561741502
-3.1654764084722	-0.000279104463207331+0.000211477615092503i	-0.00183057868351959-0.00142965047708492i	0.000228411119698062	0.00209021267133433	165	991.395561741502
-3.16498809741806	-0.000277581774340935+0.000213758628481322i	-0.00184293384564844-0.00141103974491083i	7.59992200619608e-05	0.00231899293291341	165	991.395561741502
-3.16449978636391	-0.00027605908547454+0.00021603964187014i	-0.00185528900777728-0.00139242901273675i	-9.45997348877456e-05	0.00199415301648471	165	991.395561741502
-3.16401147530977	-0.000274536396608145+0.000218320655258957i	-0.00186764416990612-0.00137381828056268i	-0.000242955980219169	0.00119378364995673	165	991.395561741502
-3.16352316425563	-0.00027301370774175+0.000220601668647775i	-0.00187999933203496-0.0013552075483886i	-0.000333866894272408	0.000109222288301599	165	991.395561741502
-3.16303485320149	-0.000271491018875353+0.000222882682036594i	-0.00189235449416381-0.00133659681621451i	-0.000345701766287101	-0.00100061994539038	165	991.395561741502
-3.16254654214735	-0.000269968330008959+0.000225163695425412i	-0.00190470965629265-0.00131798608404044i	-0.0002755424740174	-0.00187098064684527	165	991.395561741502
-3.16205823109321	-0.000268445641142564+0.000227444708814229i	-0.00191706481842149-0.00129937535186636i	-0.000139899684415712	-0.0022943227347632	165	991.395561741502
-3.16156992003907	-0.000266922952276169+0.000229725722203047i	-0.00192941998055033-0.00128076461969229i	2.91704899931038e-05	-0.00216975675749895	165	991.395561741502
-3.16108160898492	-0.000265400263409772+0.000232006735591866i	-0.00194177514267918-0.0012621538875182i	0.000191636486644671	-0.00152705396608131	165	991.395561741502
-3.16059329793078	-0.000263877574543378+0.000234287748980684i	-0.00195413030480802-0.00124354315534412i	0.000308961582608681	-0.000519541485638605	165	991.395561741502
-3.16010498687664	-0.000262354885676983+0.000236568762369501i	-0.00196648546693685-0.00122493242317005i	0.000353235910584395	0.000612427186244959	165	991.395561741502
-3.1596166758225	-0.000260832196810588+0.000238849775758319i	-0.00197884062906569-0.00120632169099597i	0.000313808164211313	0.00159873424745215	165	991.395561741502
-3.15912836476836	-0.000259309507944191+0.000241130789147138i	-0.00199119579119454-0.00118771095882188i	0.000199842917439692	0.00220386709354608	165	991.395561741502
-3.15864005371422	-0.000257786819077797+0.000243411802535956i	-0.00200355095332338-0.00116910022664781i	3.81906841201919e-05	0.0022830753291492	165	991.395561741502
-3.15815174266007	-0.000256264130211402+0.000245692815924773i	-0.00201590611545222-0.00115048949447373i	-0.00013293432379159	0.0018169424021041	165	991.395561741502
-3.15766343160593	-0.000254741441345007+0.000247973829313591i	-0.00202826127758106-0.00113187876229966i	-0.000272980953902512	0.000916126668697438	165	991.395561741502
-3.15717512055179	-0.00025321875247861+0.00025025484270241i	-0.00204061643970991-0.00111326803012557i	-0.000348661696744622	-0.000204881764942312	165	991.395561741502
-3.15668680949765	-0.000251696063612215+0.000252535856091228i	-0.00205297160183875-0.00109465729795149i	-0.00034185608210838	-0.00127877068731612	165	991.395561741502
-3.15619849844351	-0.000250173374745821+0.000254816869480045i	-0.00206532676396759-0.00107604656577742i	-0.000253942325175472	-0.0020490646113197	165	991.395561741502
-3.15571018738937	-0.000248543192214382+0.000257015985755302i	-0.00207654517109218-0.00105713049517825i	-0.000105464453470248	-0.00233013936435543	165	991.395561741502
-3.15522187633523	-0.000246609213112339+0.000258983645951433i	-0.0020845509026441-0.00103735148287569i	6.83781174421922e-05	-0.00205271005639883	165	991.395561741502
-3.15473356528108	-0.000244675234010298+0.000260951306147562i	-0.00209255663419601-0.00101757247057315i	0.00022609865103389	-0.0012867904471192	165	991.395561741502
-3.15424525422694	-0.000242741254908258+0.000262918966343692i	-0.00210056236574792-0.000997793458270605i	0.000330316412918087	-0.000215306066443178	165	991.395561741502
-3.1537569431728	-0.000240807275806217+0.000264886626539821i	-0.00210856809729983-0.000978014445968062i	0.000356300778944251	0.000906332466322183	165	991.395561741502
-3.15326863211866	-0.000238873296704175+0.000266854286735953i	-0.00211657382885175-0.000958235433665501i	0.000297833926163121	0.0018110335474089	165	991.395561741502
-3.15278032106452	-0.000236939317602134+0.000268821946932082i	-0.00212457956040366-0.000938456421362958i	0.000168696370867177	0.00228354873781989	165	991.395561741502
-3.15229201001038	-0.000235005338500093+0.000270789607128212i	-0.00213258529195557-0.000918677409060415i	-5.79050845152235e-07	0.00221162575450832	165	991.395561741502
-3.15180369895624	-0.000233071359398052+0.000272757267324341i	-0.00214059102350748-0.000898898396757871i	-0.000169920608274823	0.00161264716808761	165	991.395561741502
-3.15131538790209	-0.00023113738029601+0.000274724927520473i	-0.0021485967550594-0.00087911938445531i	-0.000299195588077635	0.000629439450309224	165	991.395561741502
-3.15082707684795	-0.000229203401193969+0.000276692587716602i	-0.00215660248661131-0.000859340372152767i	-0.000357712743213663	-0.000503739398387284	165	991.395561741502
-3.15033876579381	-0.000227269422091929+0.000278660247912732i	-0.00216460821816322-0.000839561359850224i	-0.000331501271878964	-0.00151694389238235	165	991.395561741502
-3.14985045473967	-0.000225335442989888+0.000280627908108861i	-0.00217261394971513-0.000819782347547681i	-0.000226641643086403	-0.00216876744097674	165	991.395561741502
-3.14936214368553	-0.000223401463887845+0.000282595568304993i	-0.00218061968126705-0.00080000333524512i	-6.78551872158689e-05	-0.00230378782342742	165	991.395561741502
-3.14887383263139	-0.000221467484785805+0.000284563228501122i	-0.00218862541281896-0.000780224322942577i	0.000107320421400766	-0.0018895779471846	165	991.395561741502
-3.14838552157724	-0.000219533505683764+0.000286530888697252i	-0.00219663114437087-0.000760445310640034i	0.000257398320814461	-0.00102447923492077	165	991.395561741502
-3.1478972105231	-0.000217599526581723+0.000288498548893381i	-0.00220463687592278-0.000740666298337491i	0.000346759192845597	8.57226102344015e-05	165	991.395561741502
-3.14740889946896	-0.000215665547479681+0.000290466209089513i	-0.0022126426074747-0.00072088728603493i	0.000354096628113654	0.00117669283118184	165	991.395561741502
-3.14692058841482	-0.00021373156837764+0.000292433869285642i	-0.00222064833902661-0.000701108273732387i	0.000277490610721371	0.00198840866316455	165	991.395561741502
-3.14643227736068	-0.000211797589275599+0.000294401529481772i	-0.00222865407057852-0.000681329261429843i	0.000134902491526999	0.00232705417718079	165	991.395561741502
-3.14594396630654	-0.000209719773642854+0.000296347625603603i	-0.00223592916823477-0.000660917798794405i	-4.01278305699322e-05	0.00211026699571636	165	991.395561741502
-3.1454556552524	-0.000207216842395508+0.000298229988092168i	-0.00224104484313465-0.000638637099528629i	-0.000206095136717852	0.00138728732877922	165	991.395561741502
-3.14496734419825	-0.000204713911148165+0.000300112350580731i	-0.00224616051803452-0.000616356400262874i	-0.000323134508695468	0.000333716812534926	165	991.395561741502
-3.14447903314411	-0.000202210979900822+0.000301994713069294i	-0.0022512761929344-0.000594075700997119i	-0.000363382261499488	-0.000798707919207048	165	991.395561741502
-3.14399072208997	-0.000199708048653479+0.000303877075557856i	-0.00225639186783427-0.000571795001731364i	-0.000317204141565774	-0.00173963167772295	165	991.395561741502
-3.14350241103583	-0.000197205117406134+0.000305759438046421i	-0.00226150754273415-0.000549514302465589i	-0.000195497840475054	-0.00226453524625561	165	991.395561741502
-3.14301409998169	-0.000194702186158791+0.000307641800534984i	-0.00226662321763403-0.000527233603199834i	-2.71229802571066e-05	-0.0022482364106704	165	991.395561741502
-3.14252578892755	-0.000192199254911448+0.000309524163023547i	-0.0022717388925339-0.000504952903934079i	0.000147935734009201	-0.00169470476227388	165	991.395561741502
-3.14203747787341	-0.000189696323664105+0.00031140652551211i	-0.00227685456743377-0.000482672204668324i	0.000288053990957553	-0.000736097974069335	165	991.395561741502
-3.14154916681926	-0.00018719339241676+0.000313288888000675i	-0.00228197024233365-0.000460391505402549i	0.000359853955741336	0.000398747146345699	165	991.395561741502
-3.14106085576512	-0.000184690461169417+0.000315171250489238i	-0.00228708591723353-0.000438110806136794i	0.000346145400452506	0.00143886625640718	165	991.395561741502
-3.14057254471098	-0.000182187529922074+0.000317053612977801i	-0.0022922015921334-0.000415830106871039i	0.000250034745608147	0.00213577415874765	165	991.395561741502
-3.14008423365684	-0.000179684598674731+0.000318935975466364i	-0.00229731726703328-0.000393549407605284i	9.42212730101933e-05	0.00232274233219083	165	991.395561741502
-3.1395959226027	-0.000177181667427386+0.000320818337954928i	-0.00230243294193316-0.000371268708339509i	-8.43600738432455e-05	0.00195462528789316	165	991.395561741502
-3.13910761154856	-0.000174678736180043+0.000322700700443491i	-0.00230754861683303-0.000348988009073754i	-0.000243285831703774	0.00111873610212919	165	991.395561741502
-3.13861930049441	-0.0001721758049327+0.000324583062932054i	-0.00231266429173291-0.000326707309807999i	-0.000344711366839332	1.41567551968861e-05	165	991.395561741502
-3.13813098944027	-0.000169672873685357+0.000326465425420617i	-0.00231777996663278-0.000304426610542244i	-0.000364371764862405	-0.00109561856226228	165	991.395561741502
-3.13764267838613	-0.000167169942438011+0.000328347787909182i	-0.00232289564153266-0.000282145911276468i	-0.000297377940690991	-0.00194545510277318	165	991.395561741502
-3.13715436733199	-0.000164667011190668+0.000330230150397745i	-0.00232801131643253-0.000259865212010713i	-0.000159425450104276	-0.00233182884465471	165	991.395561741502
-3.13666605627785	-0.000162164079943325+0.000332112512886308i	-0.00233312699133241-0.000237584512744958i	1.68813873771936e-05	-0.00216148826592901	165	991.395561741502
-3.13617774522371	-0.00015938329025127+0.000333961832909457i	-0.00233775152007281-0.000214469421888902i	0.000189855796553424	-0.00147294252490416	165	991.395561741502
-3.13568943416957	-0.000155742806251727+0.000335708919511376i	-0.00234085644210166-0.000188772722612967i	0.000317981464205793	-0.000427663068475647	165	991.395561741502
-3.13520112311542	-0.000152102322252187+0.000337456006113293i	-0.00234396136413051-0.000163076023337056i	0.000369824287574142	0.000721228262888029	165	991.395561741502
-3.13471281206128	-0.000148461838252647+0.00033920309271521i	-0.00234706628615936-0.000137379324061145i	0.000332923391612241	0.00169814458858235	165	991.395561741502
-3.13422450100714	-0.000144821354253107+0.000340950179317127i	-0.00235017120818821-0.000111682624785234i	0.00021607497211521	0.00226845234386426	165	991.395561741502
-3.133736189953	-0.000141180870253564+0.000342697265919046i	-0.00235327613021706-8.59859255092992e-05i	4.72382152269792e-05	0.00229472024312301	165	991.395561741502
-3.13324787889886	-0.000137540386254024+0.000344444352520963i	-0.00235638105224591-6.0289226233388e-05i	-0.000133144253644215	0.00176976612389284	165	991.395561741502
-3.13275956784472	-0.000133899902254484+0.00034619143912288i	-0.00235948597427476-3.45925269574768e-05i	-0.000281817929268686	0.000818570759194845	165	991.395561741502
-3.13227125679058	-0.000130259418254944+0.000347938525724798i	-0.00236259089630361-8.89582768156561e-06i	-0.000363070626054329	-0.000331441684765239	165	991.395561741502
-3.13178294573643	-0.000126618934255401+0.000349685612326716i	-0.00236569581833246+1.68008715943689e-05i	-0.000357294696203258	-0.00140469739284916	165	991.395561741502
-3.13129463468229	-0.000122978450255861+0.000351432698928634i	-0.00236880074036131+4.24975708702801e-05i	-0.000265707947131754	-0.0021433971839756	165	991.395561741502
-3.13080632362815	-0.000119337966256321+0.000353179785530551i	-0.00237190566239016+6.81942701461913e-05i	-0.00011009895718731	-0.00236932493956916	165	991.395561741502
-3.13031801257401	-0.000115697482256781+0.000354926872132468i	-0.00237501058441901+9.38909694221025e-05i	7.2350468490981e-05	-0.00202674678858713	165	991.395561741502
-3.12982970151987	-0.000112056998257238+0.000356673958734387i	-0.00237811550644786+0.000119587668698037i	0.000237936707849121	-0.00119609574831432	165	991.395561741502
-3.12934139046573	-0.000108416514257698+0.000358421045336304i	-0.00238122042847671+0.000145284367973948i	0.000346885782474838	-7.50955207412571e-05	165	991.395561741502
-3.12885307941159	-0.000104776030258158+0.000360168131938221i	-0.00238432535050556+0.000170981067249859i	0.00037288926353923	0.0010682485463025	165	991.395561741502
-3.12836476835744	-0.000101135546258618+0.000361915218540138i	-0.00238743027253441+0.000196677766525771i	0.00030944229045542	0.00195962731607198	165	991.395561741502
-3.1278764573033	-9.74950622590751e-05+0.000363662305142057i	-0.00239053519456327+0.000222374465801705i	0.000171460033523635	0.00238412305455379	165	991.395561741502
-3.12738814624916	-9.38545782595352e-05+0.000365409391743974i	-0.00239364011659212+0.000248071165077616i	-8.2268216924797e-06	0.00223791406622217	165	991.395561741502
-3.12689983519502	-9.02140942599952e-05+0.000367156478345891i	-0.00239674503862096+0.000273767864353528i	-0.000186674530652667	0.00155357461316592	165	991.395561741502
-3.12641152414088	-8.64208831051974e-05+0.000368569674974214i	-0.00239773335642789+0.000300209727513612i	-0.000320807845079708	0.000491435142320034	165	991.395561741502
-3.12592321308674	-8.21324542797523e-05+0.000368900233647974i	-0.00239185858685075+0.000329067783932507i	-0.000377151312051184	-0.00069380687607028	165	991.395561741502
-3.12543490203259	-7.78440254543112e-05+0.000369230792321733i	-0.00238598381727362+0.000357925840351377i	-0.000342826145130859	-0.00171005435357476	165	991.395561741502
-3.12494659097845	-7.355559662887e-05+0.000369561350995493i	-0.00238010904769648+0.000386783896770246i	-0.000226324509591188	-0.00231288900442054	165	991.395561741502
-3.12445827992431	-6.92671678034288e-05+0.000369891909669253i	-0.00237423427811935+0.000415641953189115i	-5.58030372999452e-05	-0.00235759329277002	165	991.395561741502
-3.12396996887017	-6.49787389779838e-05+0.000370222468343013i	-0.00236835950854221+0.000444500009608011i	0.000127705794709835	-0.00183382834803298	165	991.395561741502
-3.12348165781603	-6.06903101525426e-05+0.000370553027016772i	-0.00236248473896507+0.00047335806602688i	0.000280147361241775	-0.000868024966612425	165	991.395561741502
-3.12299334676189	-5.64018813271015e-05+0.000370883585690532i	-0.00235660996938794+0.000502216122445749i	0.000365001729755164	0.000307065229446578	165	991.395561741502
-3.12250503570775	-5.21134525016603e-05+0.000371214144364291i	-0.0023507351998108+0.000531074178864619i	0.000362018141711683	0.00140834069508758	165	991.395561741502
-3.1220167246536	-4.78250236762152e-05+0.000371544703038051i	-0.00234486043023366+0.000559932235283514i	0.000272041298934095	0.00217040975498193	165	991.395561741502
-3.12152841359946	-4.35365948507741e-05+0.000371875261711811i	-0.00233898566065653+0.000588790291702384i	0.000116780689595315	0.00240940892091142	165	991.395561741502
-3.12104010254532	-3.92481660253329e-05+0.000372205820385571i	-0.00233311089107939+0.000617648348121253i	-6.64156339438355e-05	0.00206726353390957	165	991.395561741502
-3.12055179149118	-3.49597371998918e-05+0.00037253637905933i	-0.00232723612150226+0.000646506404540122i	-0.000233527279582535	0.00122575792856085	165	991.395561741502
-3.12006348043704	-3.06713083744467e-05+0.00037286693773309i	-0.00232136135192512+0.000675364460959018i	-0.000344419127261014	8.70152513230341e-05	164	991.395561741502
-3.1195751693829	-2.63828795490055e-05+0.00037319749640685i	-0.00231548658234798+0.000704222517377887i	-0.000372462662318416	-0.00107496043243891	164	991.395561741502
-3.11908685832876	-2.20944507235644e-05+0.00037352805508061i	-0.00230961181277085+0.000733080573796756i	-0.000310918506406427	-0.00198008214038275	164	991.395561741502
-3.11859854727461	-1.78060218981232e-05+0.000373858613754369i	-0.00230373704319372+0.000761938630215626i	-0.000174552923682296	-0.00240954682455517	164	991.395561741502
-3.11811023622047	-1.35175930726781e-05+0.000374189172428129i	-0.00229786227361658+0.000790796686634521i	3.89875336565244e-06	-0.00225859998948122	164	991.395561741502
-3.11762192516633	-9.22916424723699e-06+0.000374519731101889i	-0.00229198750403944+0.000819654743053391i	0.000181576140596799	-0.00156200191732828	164	991.395561741502
-3.11713361411219	-4.94073542179583e-06+0.000374850289775649i	-0.00228611273446231+0.00084851279947226i	0.000315768826981369	-0.000486023045821751	164	991.395561741502
-3.11664530305805	-5.34539322391231e-07+0.000375062867350008i	-0.00227916147158048+0.000877073479047892i	0.000374054151304413	0.000710968973723187	164	991.395561741502
-3.11615699200391	4.27231702938904e-06+0.000374874057208836i	-0.00226854783234724+0.000904622442235364i	0.000341769292363001	0.0017376289972632	164	991.395561741502
-3.11566868094976	9.07917338116494e-06+0.000374685247067664i	-0.002257934193114+0.00093217140542281i	0.000226909568296467	0.00234562150266217	164	991.395561741502
-3.11518036989562	1.38860297329408e-05+0.000374496436926492i	-0.00224732055388077+0.000959720368610256i	5.72442717899867e-05	0.00238834442116372	164	991.395561741502
-3.11469205884148	1.86928860847167e-05+0.00037430762678532i	-0.00223670691464753+0.000987269331797703i	-0.00012625120440907	0.00185512698208558	164	991.395561741502
-3.11420374778734	2.3499742436497e-05+0.000374118816644148i	-0.00222609327541429+0.00101481829498517i	-0.00027926804722107	0.000873877920229784	164	991.395561741502
-3.1137154367332	2.83065987882729e-05+0.000373930006502975i	-0.00221547963618105+0.00104236725817262i	-0.000364838404595313	-0.000319543429916016	164	991.395561741502
-3.11322712567906	3.31134551400488e-05+0.000373741196361803i	-0.00220486599694782+0.00106991622136007i	-0.000362245364336046	-0.0014379106673122	164	991.395561741502
-3.11273881462492	3.79203114918247e-05+0.000373552386220631i	-0.00219425235771458+0.00109746518454751i	-0.000272025687021421	-0.00221161786500992	164	991.395561741502
-3.11225050357077	4.2727167843605e-05+0.000373363576079459i	-0.00218363871848134+0.00112501414773498i	-0.000115860046629348	-0.00245353218630192	164	991.395561741502
-3.11176219251663	4.75340241953809e-05+0.000373174765938287i	-0.00217302507924811+0.00115256311092243i	6.86271215510814e-05	-0.00210414255645126	164	991.395561741502
-3.11127388146249	5.23408805471568e-05+0.000372985955797115i	-0.00216241144001487+0.00118011207410988i	0.000236913080836747	-0.00124613609131962	164	991.395561741502
-3.11078557040835	5.71477368989326e-05+0.000372797145655943i	-0.00215179780078164+0.00120766103729732i	0.000348297123920117	-8.48455827780149e-05	164	991.395561741502
-3.11029725935421	6.19545932507129e-05+0.00037260833551477i	-0.00214118416154839+0.0012352100004848i	0.00037571984899226	0.00110081214546628	164	991.395561741502
-3.10980894830007	6.67614496024888e-05+0.000372419525373598i	-0.00213057052231516+0.00126275896367224i	0.000312317747482438	0.00202520142576664	164	991.395561741502
-3.10932063724593	7.15683059542647e-05+0.000372230715232426i	-0.00211995688308192+0.00129030792685969i	0.000173129555148285	0.00246463417567092	164	991.395561741502
-3.10883232619178	7.63751623060406e-05+0.000372041905091254i	-0.00210934324384869+0.00131785689004714i	-8.46742927602315e-06	0.00231136221378162	164	991.395561741502
-3.10834401513764	8.11820186578209e-05+0.000371853094950082i	-0.00209872960461544+0.00134540585323461i	-0.000188747351691266	0.0015998930176416	164	991.395561741502
-3.1078557040835	8.59888750095968e-05+0.00037166428480891i	-0.00208811596538221+0.00137295481642205i	-0.000324142505691211	0.00049922410817083	164	991.395561741502
-3.10736739302936	9.07957313613727e-05+0.000371475474667738i	-0.00207750232614898+0.0014005037796095i	-0.000381746908303648	-0.000727257141411814	164	991.395561741502
-3.10687908197522	9.57056065460924e-05+0.000371099337470218i	-0.00206577873688767+0.00142816045568623i	-0.000347086898641876	-0.001784603788573	164	991.395561741502
-3.10639077092108	0.000100983701792433+0.000370053637453359i	-0.0020500878548892+0.00145620212978321i	-0.00022747833607569	-0.00241417873464568	164	991.395561741502
-3.10590245986694	0.000106261797038768+0.000369007937436502i	-0.00203439697289074+0.00148424380388017i	-5.23424724291802e-05	-0.00246127355597449	164	991.395561741502
-3.10541414881279	0.000111539892285104+0.000367962237419645i	-0.00201870609089229+0.00151228547797713i	0.000135923230757827	-0.00191293601263374	164	991.395561741502
-3.10492583775865	0.000116817987531439+0.000366916537402788i	-0.00200301520889383+0.00154032715207409i	0.000291650896139829	-0.000899900763468516	164	991.395561741502
-3.10443752670451	0.00012209608277778+0.000365870837385929i	-0.00198732432689536+0.00156836882617107i	0.000376949342252128	0.000334539844853401	164	991.395561741502
-3.10394921565037	0.000127374178024115+0.000364825137369072i	-0.00197163344489691+0.00159641050026803i	0.000370895283564061	0.00149285696234043	164	991.395561741502
-3.10346090459623	0.000132652273270451+0.000363779437352215i	-0.00195594256289845+0.00162445217436499i	0.000274645282656897	0.00229484167098463	164	991.395561741502
-3.10297259354209	0.000137930368516787+0.000362733737335358i	-0.0019402516809+0.00165249384846195i	0.000111223906612968	0.00254522111876556	164	991.395561741502
-3.10248428248794	0.000143208463763127+0.0003616880373185i	-0.00192456079890153+0.00168053552255893i	-7.99756270629124e-05	0.00218105512947771	164	991.395561741502
-3.1019959714338	0.000148486559009463+0.000360642337301642i	-0.00190886991690307+0.00170857719665589i	-0.000252666685623263	0.00128744168020614	164	991.395561741502
-3.10150766037966	0.000153764654255798+0.000359596637284785i	-0.00189317903490462+0.00173661887075284i	-0.000364845780646139	7.76367056893935e-05	164	991.395561741502
-3.10101934932552	0.000159042749502134+0.000358550937267928i	-0.00187748815290616+0.0017646605448498i	-0.000388977989551582	-0.00115776867667266	164	991.395561741502
-3.10053103827138	0.000164320844748474+0.00035750523725107i	-0.00186179727090769+0.00179270221894679i	-0.000318728119502183	-0.00212051692767349	164	991.395561741502
-3.10004272721724	0.00016959893999481+0.000356459537234212i	-0.00184610638890924+0.00182074389304374i	-0.000170598019591131	-0.00257652450002076	164	991.395561741502
-3.0995544161631	0.000174877035241145+0.000355413837217355i	-0.00183041550691078+0.0018487855671407i	1.99479256515187e-05	-0.00241262631227204	164	991.395561741502
-3.09906610510895	0.000180155130487481+0.000354368137200498i	-0.00181472462491232+0.00187682724123766i	0.000206959825200639	-0.00166450589570407	164	991.395561741502
-3.09857779405481	0.000185433225733821+0.00035332243718364i	-0.00179903374291386+0.00190486891533464i	0.000345058581719462	-0.000508950466272673	164	991.395561741502
-3.09808948300067	0.000190711320980157+0.000352276737166782i	-0.0017833428609154+0.0019329105894316i	0.000400416490839441	0.000777893905344488	164	991.395561741502
-3.09760117194653	0.000195989416226492+0.000351231037149925i	-0.00176765197891694+0.00196095226352856i	0.000359011814769485	0.00188641684256304	164	991.395561741502
-3.09711286089239	0.000201220839843224+0.000350097284862286i	-0.0017512867052631+0.00198810841291989i	0.000230090326627983	0.00254679633421973	164	991.395561741502
-3.09662454983825	0.000206276755937119+0.000348632414161667i	-0.00173238539826589+0.00201193456829092i	4.42834430794128e-05	0.00259324648142869	165	991.395561741502
-3.09613623878411	0.000211332672031009+0.000347167543461049i	-0.0017134840912687+0.00203576072366193i	-0.000153435008733165	0.00201541629183922	165	991.395561741502
-3.09564792772996	0.000216388588124899+0.000345702672760431i	-0.0016945827842715+0.00205958687903294i	-0.000315293167887667	0.000949708288303456	165	991.395561741502
-3.09515961667582	0.000221444504218789+0.000344237802059813i	-0.00167568147727431+0.00208341303440394i	-0.000401897986348019	-0.000349675538627067	165	991.395561741502
-3.09467130562168	0.000226500420312683+0.000342772931359193i	-0.0016567801702771+0.00210723918977497i	-0.000391792951330204	-0.00157128739384975	165	991.395561741502
-3.09418299456754	0.000231556336406573+0.000341308060658575i	-0.00163787886327991+0.00213106534514598i	-0.000286746131270479	-0.00242095769505195	165	991.395561741502
-3.0936946835134	0.000236612252500463+0.000339843189957957i	-0.00161897755628272+0.00215489150051698i	-0.000111471221280373	-0.00269248503312083	165	991.395561741502
-3.09320637245926	0.000241668168594353+0.000338378319257339i	-0.00160007624928553+0.00217871765588799i	9.21835778287792e-05	-0.00231753736289881	165	991.395561741502
-3.09271806140511	0.000246724084688248+0.00033691344855672i	-0.00158117494228832+0.00220254381125902i	0.000275213132178583	-0.0013827188266965	165	991.395561741502
-3.09222975035097	0.000251780000782138+0.000335448577856101i	-0.00156227363529113+0.00222636996663003i	0.000393223613484628	-0.000109566724210037	165	991.395561741502
-3.09174143929683	0.000256835916876028+0.000333983707155483i	-0.00154337232829394+0.00225019612200103i	0.000417170565665743	0.0011979013694524	165	991.395561741502
-3.09125312824269	0.000261891832969918+0.000332518836454865i	-0.00152447102129674+0.00227402227737204i	0.00034047591317471	0.00222568188074755	165	991.395561741502
-3.09076481718855	0.000266947749063812+0.000331053965754246i	-0.00150556971429953+0.00229784843274307i	0.000180786696773017	0.00272505700501493	165	991.395561741502
-3.09027650613441	0.000272003665157702+0.000329589095053628i	-0.00148666840730234+0.00232167458811408i	-2.40854130165232e-05	0.00257263084620615	165	991.395561741502
-3.08978819508027	0.000277059581251592+0.00032812422435301i	-0.00146776710030515+0.00234550074348508i	-0.000225109530594922	0.00180067150153	165	991.395561741502
-3.08929988402612	0.000282115497345482+0.000326659353652392i	-0.00144886579330796+0.00236932689885609i	-0.0003737513352815	0.00059033008333722	165	991.395561741502
-3.08881157297198	0.000287171413439377+0.000325194482951772i	-0.00142996448631075+0.00239315305422712i	-0.000433663850824072	-0.000770850825073149	165	991.395561741502
-3.08832326191784	0.000292227329533267+0.000323729612251154i	-0.00141106317931356+0.00241697920959813i	-0.000389543122588238	-0.00195717636605409	165	991.395561741502
-3.0878349508637	0.000297283245627157+0.000322264741550536i	-0.00139216187231637+0.00244080536496913i	-0.000250998115249739	-0.0026826079940127	166	991.395561741502
-3.08734663980956	0.000302342439941292+0.000320602485039014i	-0.00137238072126698+0.00246408253114936i	-5.03113380633937e-05	-0.00276859301949582	166	991.395561741502
-3.08685832875542	0.000307414623876141+0.000318158106941627i	-0.00134911327592794+0.00248518438242454i	0.000164848670150228	-0.00218620690757212	166	991.395561741502
-3.08637001770128	0.000312486807810985+0.000315713728844242i	-0.00132584583058892+0.0025062862336997i	0.000341794818915896	-0.00107502949657968	166	991.395561741502
-3.08588170664713	0.00031755899174583+0.000313269350746857i	-0.0013025783852499+0.00252738808497485i	0.000437464489766874	0.000300647598185958	166	991.395561741502
-3.08539339559299	0.000322631175680674+0.000310824972649473i	-0.00127931093991089+0.00254848993625001i	0.000428100330364481	0.0016117381954395	166	991.395561741502
-3.08490508453885	0.000327703359615523+0.000308380594552086i	-0.00125604349457185+0.00256959178752519i	0.000315117078119669	0.00254296327390365	166	991.395561741502
-3.08441677348471	0.000332775543550367+0.000305936216454701i	-0.00123277604923283+0.00259069363880034i	0.000124945879869463	0.00286851765616387	166	991.395561741502
-3.08392846243057	0.000337847727485212+0.000303491838357317i	-0.00120950860389381+0.0026117954900755i	-9.714705814088e-05	0.00250667437856731	166	991.395561741502
-3.08344015137643	0.000342919911420056+0.000301047460259932i	-0.00118624115855479+0.00263289734135065i	-0.000297822314184498	0.00154015479691122	166	991.395561741502
-3.08295184032229	0.000347992095354905+0.000298603082162545i	-0.00116297371321575+0.00265399919262583i	-0.000428453850392223	0.000197218103304269	166	991.395561741502
-3.08246352926814	0.00035306427928975+0.00029615870406516i	-0.00113970626787673+0.00267510104390099i	-0.000456880375190202	-0.00120220684448975	166	991.395561741502
-3.081975218214	0.000358136463224594+0.000293714325967776i	-0.00111643882253771+0.00269620289517614i	-0.000375288364882148	-0.0023226434329222	166	991.395561741502
-3.08148690715986	0.000363208647159438+0.000291269947870391i	-0.00109317137719869+0.0027173047464513i	-0.000202302062349862	-0.00289335202182363	166	991.395561741502
-3.08099859610572	0.000368280831094287+0.000288825569773004i	-0.00106990393185965+0.00273840659772648i	2.12675056718655e-05	-0.0027735943636357	166	991.395561741502
-3.08051028505158	0.000373353015029132+0.000286381191675619i	-0.00104663648652063+0.00275950844900163i	0.000242044252033194	-0.00198717929109122	166	991.395561741502
-3.08002197399744	0.000378425198963976+0.000283936813578235i	-0.00102336904118161+0.00278061030027679i	0.000406812489649416	-0.000717844496403249	167	991.395561741502
-3.0795336629433	0.000383497382898821+0.00028149243548085i	-0.00100010159584259+0.00280171215155195i	0.000475316175193244	0.000733660396362989	167	991.395561741502
-3.07904535188915	0.00038856956683367+0.000279048057383463i	-0.000976834150503553+0.00282281400282712i	0.000430059596483118	0.00202076764495352	167	991.395561741502
-3.07855704083501	0.000393641750768514+0.000276603679286078i	-0.000953566705164534+0.00284391585410228i	0.000280730927967657	0.00283372332521694	167	991.395561741502
-3.07806872978087	0.000398713934703358+0.000274159301188694i	-0.000930299259825515+0.00286501770537743i	6.21394860334718e-05	0.00297398119341498	167	991.395561741502
-3.07758041872673	0.000403614379795241+0.000271550519233948i	-0.000906379128161786+0.00288475897783947i	-0.000173851038076263	0.00240120772496758	167	991.395561741502
-3.07709210767259	0.000407796566890187+0.000268254156163355i	-0.000879729286875384+0.00289880994404266i	-0.00036990186270293	0.00124530770353442	167	991.395561741502
-3.07660379661845	0.00041197875398513+0.000264957793092766i	-0.000853079445589006+0.00291286091024585i	-0.000478399563002682	-0.0002129509921101	167	991.395561741502
-3.0761154855643	0.000416160941080073+0.000261661430022176i	-0.000826429604302628+0.00292691187644903i	-0.000472720763485477	-0.00162590702565911	167	991.395561741502
-3.07562717451016	0.000420343128175016+0.000258365066951587i	-0.00079977976301625+0.00294096284265222i	-0.000353454437558499	-0.00265547449142842	167	991.395561741502
-3.07513886345602	0.000424525315269962+0.000255068703880994i	-0.000773129921729848+0.00295501380885542i	-0.000148431130841653	-0.00305391230365629	167	991.395561741502
-3.07465055240188	0.000428707502364905+0.000251772340810405i	-0.000746480080443471+0.0029690647750586i	9.37697539060029e-05	-0.00272331701404144	167	991.395561741502
-3.07416224134774	0.000432889689459848+0.000248475977739815i	-0.000719830239157093+0.00298311574126179i	0.000315320231014711	-0.00173957877532244	167	991.395561741502
-3.0736739302936	0.000437071876554791+0.000245179614669226i	-0.000693180397870715+0.00299716670746497i	0.000462931408570079	-0.000334960319782296	167	991.395561741502
-3.07318561923946	0.000441254063649737+0.000241883251598634i	-0.000666530556584313+0.00301121767366817i	0.000500645513572898	0.0011567019568401	167	991.395561741502
-3.07269730818531	0.00044543625074468+0.000238586888528044i	-0.000639880715297936+0.00302526863987135i	0.000418567110495038	0.00237925450579814	167	991.395561741502
-3.07220899713117	0.000449618437839623+0.000235290525457455i	-0.000613230874011558+0.00303931960607454i	0.000235419485609953	0.00303914358014972	168	991.395561741502
-3.07172068607703	0.000453800624934566+0.000231994162386865i	-0.00058658103272518+0.00305337057227772i	-5.72617010671144e-06	0.00297577244707346	168	991.395561741502
-3.07123237502289	0.000457982812029512+0.000228697799316273i	-0.000559931191438779+0.00306742153848092i	-0.000247574653322712	0.00220046456277389	168	991.395561741502
-3.07074406396875	0.000462164999124455+0.000225401436245683i	-0.000533281350152401+0.00308147250468411i	-0.000432205270983838	0.000894605949558046	168	991.395561741502
-3.07025575291461	0.000466347186219398+0.000222105073175094i	-0.000506631508866023+0.00309552347088729i	-0.000514920742018151	-0.000632777461346148	168	991.395561741502
-3.06976744186047	0.00047052937331434+0.000218808710104504i	-0.000479981667579645+0.00310957443709047i	-0.000475040179197547	-0.0020180886781682	168	991.395561741502
-3.06927913080632	0.000474711560409287+0.000215512347033912i	-0.000453331826293243+0.00312362540329367i	-0.000321036051237849	-0.00292961121548179	168	991.395561741502
-3.06879081975218	0.00047889374750423+0.000212215983963322i	-0.000426681985006866+0.00313767636949686i	-8.87462787938527e-05	-0.0031468109658673	168	991.395561741502
-3.06830250869804	0.000483075934599173+0.000208919620892733i	-0.000400032143720488+0.00315172733570004i	0.000166964235933523	-0.00261355840829303	168	991.395561741502
-3.0678141976439	0.000487104217483971+0.000205421713354367i	-0.000372709113740383+0.00316464771177704i	0.000385078725914456	-0.00145143133054908	168	991.395561741502
-3.06732588658976	0.000490451855319505+0.000201032470588254i	-0.000342408890666061+0.00317256802598815i	0.000512158674306596	6.67075080361374e-05	168	991.395561741502
-3.06683757553562	0.000493799493155035+0.000196643227822145i	-0.000312108667591766+0.00318048834019925i	0.000517082999095176	0.0015732153926913	168	991.395561741502
-3.06634926448147	0.000497147130990565+0.000192253985056036i	-0.000281808444517471+0.00318840865441035i	0.000398036630572419	0.00270798255514761	168	991.395561741502
-3.06586095342733	0.000500494768826096+0.000187864742289927i	-0.000251508221443176+0.00319632896862145i	0.000182875499722171	0.00319867325790953	168	991.395561741502
-3.06537264237319	0.000503842406661629+0.000183475499523814i	-0.000221207998368854+0.00320424928283256i	-7.73894625865189e-05	0.00292596694103176	168	991.395561741502
-3.06488433131905	0.00050719004449716+0.000179086256757705i	-0.000190907775294559+0.00321216959704366i	-0.000320674775674947	0.00195248580470557	168	991.395561741502
-3.06439602026491	0.00051053768233269+0.000174697013991596i	-0.000160607552220264+0.00322008991125476i	-0.000488613986950239	0.000508414734118435	168	991.395561741502
-3.06390770921077	0.000513885320168221+0.000170307771225487i	-0.000130307329145969+0.00322801022546587i	-0.000540535573237953	-0.00106288430698142	168	991.395561741502
-3.06341939815663	0.000517232958003754+0.000165918528459374i	-0.000100007106071647+0.00323593053967697i	-0.000463287117021348	-0.00238642334125204	168	991.395561741502
-3.06293108710248	0.000520580595839284+0.000161529285693265i	-6.97068829973517e-05+0.00324385085388808i	-0.000274538330125862	-0.00314495619625101	169	991.395561741502
-3.06244277604834	0.000523928233674815+0.000157140042927156i	-3.94066599230568e-05+0.00325177116809918i	-1.87393971073492e-05	-0.00315489187694778	169	991.395561741502
-3.0619544649942	0.000527275871510345+0.000152750800161047i	-9.10643684876193e-06+0.00325969148231028i	0.000243340919900994	-0.00241061673207993	169	991.395561741502
-3.06146615394006	0.000530623509345879+0.000148361557394934i	2.11937862255605e-05+0.00326761179652139i	0.000449036444924487	-0.00108654994035561	169	991.395561741502
-3.06097784288592	0.000533971147181409+0.000143972314628825i	5.14940092998554e-05+0.00327553211073249i	0.000548745114229033	0.000503715970269921	169	991.395561741502
-3.06048953183178	0.00053731878501694+0.000139583071862716i	8.17942323741502e-05+0.00328345242494359i	0.000517863802431468	0.00198162125621978	169	991.395561741502
-3.06000122077764	0.00054066642285247+0.000135193829096607i	0.000112094455448445+0.0032913727391547i	0.000362830568455302	0.00299364672522088	169	991.395561741502
-3.05951290972349	0.000544014060688004+0.000130804586330494i	0.000142394678522768+0.0032992930533658i	0.000119796532082452	0.00329574644210508	169	991.395561741502
-3.05902459866935	0.000547361698523534+0.000126415343564385i	0.000172694901597063+0.00330721336757691i	-0.000153802200815452	0.00281206862732456	169	991.395561741502
-3.05853628761521	0.000550709336359064+0.000122026100798275i	0.000202995124671357+0.00331513368178801i	-0.000392808086080011	0.0016538641031434	169	991.395561741502
-3.05804797656107	0.000553871761020312+0.00011743455267909i	0.000234019224386768+0.00332177837754113i	-0.000539675960196909	9.30519385920859e-05	169	991.395561741502
-3.05755966550693	0.000556166251003495+0.000111894973556308i	0.000268435510656443+0.00332244534789781i	-0.000557389857909848	-0.0014990276380906	169	991.395561741502
-3.05707135445279	0.000558460740986676+0.000106355394433531i	0.000302851796926086+0.00332311231825449i	-0.000441423034896221	-0.00273511924193955	169	991.395561741502
-3.05658304339864	0.000560755230969856+0.000100815815310754i	0.00033726808319573+0.00332377928861118i	-0.000219050549861214	-0.00331854018259295	169	991.395561741502
-3.0560947323445	0.000563049720953037+9.52762361879765e-05i	0.000371684369465373+0.00332444625896786i	5.68589790109012e-05	-0.0031081399041489	169	991.395561741502
-3.05560642129036	0.00056534421093622+8.97366570651943e-05i	0.000406100655735047+0.00332511322932454i	0.00032039880792305	-0.00215236375298627	169	991.395561741502
-3.05511811023622	0.0005676387009194+8.41970779424171e-05i	0.000440516942004691+0.00332578019968122i	0.00050834466749459	-0.000678098319088878	169	991.395561741502
-3.05462979918208	0.000569933190902581+7.86574988196399e-05i	0.000474933228274334+0.0033264471700379i	0.000575295723699132	0.000963133270926799	169	991.395561741502
-3.05414148812794	0.000572227680885761+7.31179196968627e-05i	0.000509349514543977+0.00332711414039458i	0.000504615838856367	0.00237887883395958	169	991.395561741502
-3.0536531770738	0.000574522170868944+6.75783405740805e-05i	0.000543765800813652+0.00332778111075127i	0.00031254403747093	0.00322945855389417	169	991.395561741502
-3.05316486601965	0.000576816660852125+6.20387614513033e-05i	0.000578182087083295+0.00332844808110795i	4.44635169165921e-05	0.00330931966143074	169	991.395561741502
-3.05267655496551	0.000579111150835305+5.64991823285261e-05i	0.000612598373352938+0.00332911505146463i	-0.000235813585436927	0.00259659145036738	169	991.395561741502
-3.05218824391137	0.000581405640818486+5.09596032057489e-05i	0.000647014659622581+0.00332978202182131i	-0.000461217533668788	0.00125891988916581	169	991.395561741502
-3.05169993285723	0.000583700130801669+4.54200240829667e-05i	0.000681430945892256+0.00333044899217799i	-0.000577445468022107	-0.000385944843542329	169	991.395561741502
-3.05121162180309	0.000585994620784849+3.98804449601895e-05i	0.000715847232161899+0.00333111596253468i	-0.000556015960666394	-0.00194554694968207	170	991.395561741502
-3.05072331074895	0.00058828911076803+3.43408658374123e-05i	0.000750263518431542+0.00333178293289136i	-0.000401221382797064	-0.00304623620358603	170	991.395561741502
-3.05023499969481	0.000590583600751211+2.88012867146351e-05i	0.000784679804701186+0.00333244990324804i	-0.000149286806920338	-0.00342253868713058	170	991.395561741502
-3.04974668864066	0.000592878090734393+2.32617075918529e-05i	0.00081909609097086+0.00333311687360472i	0.000140104664805703	-0.00298104387145669	170	991.395561741502
-3.04925837758652	0.000595172580717574+1.77221284690757e-05i	0.000853512377240503+0.0033337838439614i	0.000397938156044347	-0.00182346458233284	170	991.395561741502
-3.04877006653238	0.000597467070700754+1.21825493462985e-05i	0.000887928663510147+0.00333445081431808i	0.00056230415945129	-0.000223204250998492	170	991.395561741502
-3.04828175547824	0.000599581212903252+6.60367641907852e-06i	0.000922170891211665+0.00333376793328028i	0.000593052277707107	0.00143878435545088	170	991.395561741502
-3.0477934444241	0.000600797832398107+8.29253085724373e-07i	0.000955546895238266+0.00332636735228571i	0.000481230167212004	0.00275971029038077	170	991.395561741502
-3.04730513336996	0.000602014451892962-4.94517024762452e-06i	0.000988922899264837+0.00331896677129115i	0.000253831395744751	0.00342225227342699	170	991.395561741502
-3.04681682231582	0.000603231071387816-1.07195935809734e-05i	0.00102229890329141+0.00331156619029659i	-3.52321605514564e-05	0.00326727239375011	170	991.395561741502
-3.04632851126167	0.00060444769088267-1.64940169143223e-05i	0.00105567490731798+0.00330416560930203i	-0.000317111692962068	0.00233064462091545	170	991.395561741502
-3.04584020020753	0.000605664310377526-2.22684402476764e-05i	0.00108905091134458+0.00329676502830746i	-0.000524399591562118	0.000834951301633036	170	991.395561741502
-3.04535188915339	0.00060688092987238-2.80428635810253e-05i	0.00112242691537115+0.0032893644473129i	-0.000607224584391163	-0.000863354509247463	170	991.395561741502
-3.04486357809925	0.000608097549367235-3.38172869143742e-05i	0.00115580291939772+0.00328196386631834i	-0.000545226197590079	-0.00235879075951291	170	991.395561741502
-3.04437526704511	0.000609314168862089-3.95917102477231e-05i	0.00118917892342429+0.00327456328532378i	-0.000352538657781606	-0.00329352236963218	170	991.395561741502
-3.04388695599097	0.000610530788356945-4.53661335810773e-05i	0.00122255492745089+0.00326716270432922i	-7.45688194419163e-05	-0.00344285175618676	170	991.395561741502
-3.04339864493682	0.000611747407851799-5.11405569144262e-05i	0.00125593093147747+0.00325976212333466i	0.00022269742002744	-0.00276912890041633	170	991.395561741502
-3.04291033388268	0.000612964027346654-5.69149802477751e-05i	0.00128930693550404+0.0032523615423401i	0.000468343282331012	-0.00143116964062201	170	991.395561741502
-3.04242202282854	0.000614180646841508-6.26894035811239e-05i	0.00132268293953061+0.00324496096134554i	0.000603416518300895	0.000253158266323711	170	991.395561741502
-3.0419337117744	0.000615397266336363-6.84638269144781e-05i	0.00135605894355721+0.00323756038035097i	0.000595051887126638	0.00188237258397108	170	991.395561741502
-3.04144540072026	0.000616613885831218-7.4238250247827e-05i	0.00138943494758378+0.00323015979935641i	0.000444443142619967	0.00306695236458498	170	991.395561741502
-3.04095708966612	0.000617830505326072-8.00126735811759e-05i	0.00142281095161035+0.00322275921836185i	0.0001867361334705	0.00352232677853005	170	991.395561741502
-3.04046877861198	0.000619047124820927-8.57870969145248e-05i	0.00145618695563692+0.00321535863736729i	-0.000117170898016847	0.00313710903479903	170	991.395561741502
-3.03998046755783	0.000620263744315782-9.15615202478789e-05i	0.00148956295966352+0.00320795805637272i	-0.000395007214373539	0.00200024259482469	171	991.395561741502
-3.03949215650369	0.000621480363810637-9.73359435812278e-05i	0.0015229389636901+0.00320055747537816i	-0.000580296578388597	0.000380465334632988	171	991.395561741502
-3.03900384544955	0.000622696983305491-0.000103110366914577i	0.00155631496771667+0.0031931568943836i	-0.000628237847612991	-0.001337166999564	171	991.395561741502
-3.03851553439541	0.000623729645396997-0.000108884813047i	0.00158915951115287+0.00318480928200853i	-0.000526342664619663	-0.0027418464877204	171	991.395561741502
-3.03802722334127	0.000623787615977413-0.00011465937997948i	0.00161918813026925+0.00317144385882222i	-0.000297573314148478	-0.0034912364275429	171	991.395561741502
-3.03753891228713	0.00062384558655783-0.000120433946911954i	0.00164921674938561+0.00315807843563593i	2.96529167104124e-06	-0.00340863511337231	171	991.395561741502
-3.03705060123299	0.000623903557138246-0.000126208513844429i	0.00167924536850196+0.00314471301244964i	0.000303869675481544	-0.00251288917329598	171	991.395561741502
-3.03656229017884	0.000623961527718663-0.000131983080776904i	0.00170927398761832+0.00313134758926335i	0.000533411614383674	-0.00101656438237288	171	991.395561741502
-3.0360739791247	0.000624019498299079-0.000137757647709384i	0.0017393026067347+0.00311798216607705i	0.000636614365621236	0.000724447254148091	171	991.395561741502
-3.03558566807056	0.000624077468879495-0.000143532214641859i	0.00176933122585105+0.00310461674289075i	0.000588398408486545	0.00229547797759411	171	991.395561741502
-3.03509735701642	0.000624135439459912-0.000149306781574334i	0.0017993598449674+0.00309125131970446i	0.000399658112623369	0.00332172676001908	171	991.395561741502
-3.03460904596228	0.000624193410040328-0.000155081348506809i	0.00182938846408376+0.00307788589651817i	0.000114800883527659	0.0035575553649694	171	991.395561741502
-3.03412073490814	0.000624251380620744-0.000160855915439289i	0.00185941708320014+0.00306452047333187i	-0.000198695518078539	0.00294518989395851	171	991.395561741502
-3.03363242385399	0.000624309351201161-0.000166630482371763i	0.00188944570231649+0.00305115505014558i	-0.000466253085340932	0.00162882016982692	171	991.395561741502
-3.03314411279985	0.000624367321781577-0.000172405049304238i	0.00191947432143284+0.00303778962695928i	-0.000623914590090638	-7.93322268294076e-05	171	991.395561741502
-3.03265580174571	0.000624425292361993-0.000178179616236713i	0.0019495029405492+0.00302442420377299i	-0.000633609234982889	-0.00177299648715623	171	991.395561741502
-3.03216749069157	0.00062448326294241-0.000183954183169193i	0.00197953155966558+0.00301105878058669i	-0.000492324271937045	-0.00304837101759428	171	991.395561741502
-3.03167917963743	0.000624541233522826-0.000189728750101668i	0.00200956017878193+0.0029976933574004i	-0.000232977737987434	-0.00360027215726845	171	991.395561741502
-3.03119086858329	0.000624599204103242-0.000195503317034143i	0.00203958879789828+0.0029843279342141i	8.3249710895118e-05	-0.00329504705267351	171	991.395561741502
-3.03070255752915	0.000624657174683659-0.000201277883966617i	0.00206961741701464+0.00297096251102781i	0.00038133791163181	-0.00220285597000551	171	991.395561741502
-3.030214246475	0.000624715145264075-0.000207052450899098i	0.00209964603613102+0.00295759708784151i	0.000590207205031306	-0.000581544975682744	171	991.395561741502
-3.02972593542086	0.000624773115844491-0.000212827017831572i	0.00212967465524737+0.00294423166465522i	0.000659645298645939	0.00118418392490843	171	991.395561741502
-3.02923762436672	0.000624831086424908-0.000218601584764047i	0.00215970327436372+0.00293086624146893i	0.000572354948649507	0.00267396406737457	171	991.395561741502
-3.02874931331258	0.000624634349510097-0.000224368264264631i	0.00218925492511465+0.00291624790918696i	0.000348042841581104	0.00353056596271052	171	991.395561741502
-3.02826100225844	0.000622996747722343-0.000230090325040755i	0.00221610839471224+0.0028945419460391i	3.91263459518337e-05	0.00354039771130398	171	991.395561741502
-3.0277726912043	0.00062135914593459-0.000235812385816874i	0.00224296186430979+0.00287283598289125i	-0.000279522325919836	0.00270557205180263	171	991.395561741502
-3.02728438015016	0.000619721544146838-0.000241534446592992i	0.00226981533390735+0.00285113001974341i	-0.000532030768051709	0.0012254589112457	172	991.395561741502
-3.02679606909601	0.000618083942359086-0.000247256507369111i	0.00229666880350491+0.00282942405659557i	-0.000658163675546328	-0.00054687265437626	172	991.395561741502
-3.02630775804187	0.000616446340571332-0.000252978568145235i	0.00232352227310249+0.0028077180934477i	-0.000627672604844974	-0.00218876365173223	172	991.395561741502
-3.02581944698773	0.00061480873878358-0.000258700628921353i	0.00235037574270005+0.00278601213029986i	-0.000447537378256002	-0.00330862649405262	172	991.395561741502
-3.02533113593359	0.000613171136995827-0.000264422689697472i	0.0023772292122976+0.00276430616715201i	-0.000160368332418583	-0.00363921419265755	172	991.395561741502
-3.02484282487945	0.000611533535208075-0.00027014475047359i	0.00240408268189516+0.00274260020400417i	0.000165664853683618	-0.00310130971481684	172	991.395561741502
-3.02435451382531	0.000609895933420321-0.000275866811249714i	0.00243093615149274+0.00272089424085631i	0.000452999197494842	-0.00182267657599075	172	991.395561741502
[truncated: 14,385 more rows]
