# Supplementary material for: Amplitude, relative phase, and polarization characterization during ultrashort pulse of hybrid mode-locked thulium-doped all-fiber laser
Source: Sci Rep. 2026 Apr 4;16:16226. doi: 10.1038/s41598-026-45251-4 (PMC13201540; doi:10.1038/s41598-026-45251-4)
Supplement: Supplementary file 1 — Supplementary Information. [file 41598_2026_45251_MOESM1_ESM.zip › SM/datafiles laser/Data_File_2.csv]

Time_ps	Ex_sqrtW	Ey_sqrtW	Ex_field_sqrtW	Ey_field_sqrtW	color_index_arb_un	w0_2pi_THz
-4	0.00509649926160776+0.00486065408915437i	0.00849384566481301+0.00810251458459161i	-0.000340317675748981	-0.000568482478601704	129	1002.38241156987
-3.99951168894586	0.00506105775250879+0.00488893802259104i	0.00843442281017666+0.0081494256525777i	0.00296376305371203	0.00493854665818192	129	1002.38241156987
-3.99902337789172	0.00502561624340978+0.00491722195602773i	0.00837499995554025+0.00819633672056383i	0.00558466262574673	0.00930686870564071	129	1002.38241156987
-3.99853506683758	0.00499017473431081+0.0049455058894644i	0.00831557710090389+0.00824324778854991i	0.00692450112022802	0.0115401275998433	129	1002.38241156987
-3.99804675578343	0.00495473322521184+0.00497378982290107i	0.00825615424626753+0.008290158856536i	0.00667909422530459	0.0111314915713097	129	1002.38241156987
-3.99755844472929	0.00491929171611286+0.00500207375633774i	0.00819673139163118+0.00833706992452208i	0.00490693066952338	0.00817853805842687	129	1002.38241156987
-3.99707013367515	0.00488325079954378+0.00502818738476114i	0.00813628748018821+0.00838036111817369i	0.00201363171195878	0.00335729533402647	129	1002.38241156987
-3.99658182262101	0.00484720933356367+0.00505429902390403i	0.00807584263285454+0.00842364899388361i	-0.00133490663691692	-0.00222255688662432	129	1002.38241156987
-3.99609351156687	0.00481116786758356+0.00508041066304691i	0.00801539778552088+0.00846693686959354i	-0.00437222631612644	-0.00728387409195835	129	1002.38241156987
-3.99560520051273	0.00477512640160344+0.0051065223021898i	0.00795495293818721+0.00851022474530346i	-0.00640442456047612	-0.0106704869723897	129	1002.38241156987
-3.99511688945858	0.0047390849356233+0.00513263394133271i	0.00789450809085349+0.00855351262101342i	-0.00696855652944118	-0.0116110969729681	129	1002.38241156987
-3.99462857840444	0.00470304346964318+0.00515874558047559i	0.00783406324351983+0.00859680049672334i	-0.00593799586637598	-0.00989476869779474	129	1002.38241156987
-3.9941402673503	0.00466700200366307+0.00518485721961848i	0.00777361839618616+0.00864008837243327i	-0.00355079678815426	-0.00591812757294305	129	1002.38241156987
-3.99365195629616	0.00463096053768296+0.00521096885876137i	0.0077131735488525+0.00868337624814319i	-0.000354720019967493	-0.000593728019019323	129	1002.38241156987
-3.99316364524202	0.00459491907170281+0.00523708049790428i	0.00765272870151878+0.00872666412385316i	0.00291838585398955	0.00485924405246805	129	1002.38241156987
-3.99267533418788	0.0045588776057227+0.00526319213704716i	0.00759228385418512+0.00876995199956308i	0.00552005596403658	0.00919395878264022	129	1002.38241156987
-3.99218702313374	0.00452100103789308+0.00528683376791174i	0.00752875972642595+0.00880912331747541i	0.0068532486328806	0.0114158265480903	129	1002.38241156987
-3.99169871207959	0.00448311941468646+0.00531046859434581i	0.0074652271158006+0.00884828329500814i	0.00661684701877073	0.0110232425653742	129	1002.38241156987
-3.99121040102545	0.00444523779147981+0.00533410342077989i	0.00740169450517518+0.0088874432725409i	0.00486794427857991	0.00811122107391435	129	1002.38241156987
-3.99072208997131	0.0044073561682732+0.00535773824721396i	0.00733816189454983+0.00892660325007363i	0.00200910083922374	0.00335016526171772	129	1002.38241156987
-3.99023377891717	0.00436947454506658+0.00538137307364802i	0.00727462928392448+0.00896576322760635i	-0.00130427219055387	-0.0021683996505325	129	1002.38241156987
-3.98974546786303	0.00433159292185997+0.00540500790008208i	0.00721109667329912+0.00900492320513908i	-0.00431408179851223	-0.00718192258719014	129	1002.38241156987
-3.98925715680889	0.00429371129865332+0.00542864272651617i	0.00714756406267371+0.00904408318267184i	-0.00633288225753357	-0.0105454737266899	129	1002.38241156987
-3.98876884575475	0.0042558296754467+0.00545227755295023i	0.00708403145204836+0.00908324316020457i	-0.00690076416689501	-0.0114930002364759	129	1002.38241156987
-3.9882805347006	0.00421794805224008+0.0054759123793843i	0.00702049884142301+0.00912240313773729i	-0.00589002821159653	-0.00981162671745146	129	1002.38241156987
-3.98779222364646	0.00418006642903347+0.00549954720581836i	0.00695696623079765+0.00916156311527002i	-0.00353384439044086	-0.0058893826031916	129	1002.38241156987
-3.98730391259232	0.00414192730328921+0.00552093001171859i	0.00689298417784267+0.00919697256922826i	-0.00037122960604237	-0.00062361558851239	129	1002.38241156987
-3.98681560153818	0.00410378699308068+0.00554230245873869i	0.00682900005753571+0.0092323647714681i	0.00287094323651492	0.00477548223374755	129	1002.38241156987
-3.98632729048404	0.00406564668287216+0.0055636749057588i	0.00676501593722876+0.00926775697370794i	0.00545116277553338	0.00907324625649556	129	1002.38241156987
-3.9858389794299	0.00402750637266364+0.00558504735277891i	0.00670103181692181+0.00930314917594777i	0.00678050102403904	0.0112889345486203	129	1002.38241156987
-3.98535066837576	0.00398936606245509+0.00560641979979904i	0.00663704769661481+0.00933854137818764i	0.00655691325397434	0.0109193265774223	129	1002.38241156987
-3.98486235732161	0.00395122575224656+0.00562779224681915i	0.00657306357630786+0.00937393358042748i	0.00483378959523041	0.00805288101180879	129	1002.38241156987
-3.98437404626747	0.00391308544203804+0.00564916469383925i	0.0065090794560009+0.00940932578266731i	0.0020072095862949	0.00334857227045224	129	1002.38241156987
-3.98388573521333	0.00387494513182952+0.00567053714085936i	0.00644509533569395+0.00944471798490715i	-0.00127505849727831	-0.00211553261536088	129	1002.38241156987
-3.98339742415919	0.00383680482162097+0.00569190958787949i	0.00638111121538695+0.00948011018714702i	-0.00426191605789255	-0.00708917872815489	129	1002.38241156987
-3.98290911310505	0.00379866451141244+0.0057132820348996i	0.00631712709508+0.00951550238938686i	-0.00627069366010122	-0.0104357985745161	129	1002.38241156987
-3.98242080205091	0.00375902430263535+0.00573213092679471i	0.00625062450359328+0.00954669443882408i	-0.00684012755412841	-0.0113871435916039	129	1002.38241156987
-3.98193249099677	0.00371937441709329+0.00575096353768902i	0.00618410566390541+0.00957785939050129i	-0.00584437990647559	-0.0097331751055286	129	1002.38241156987
-3.98144417994262	0.00367972453155119+0.00576979614858335i	0.00611758682421747+0.00960902434217853i	-0.00351386442710327	-0.00585674921413885	129	1002.38241156987
-3.98095586888848	0.00364007464600914+0.00578862875947766i	0.0060510679845296+0.00964018929385574i	-0.000383575162047823	-0.000647754674202959	129	1002.38241156987
-3.98046755783434	0.00360042476046708+0.00580746137037197i	0.00598454914484173+0.00967135424553296i	0.00282964509198713	0.00470103759666092	129	1002.38241156987
-3.9799792467802	0.00356077487492502+0.00582629398126628i	0.00591803030515385+0.00970251919721017i	0.00539115661204494	0.00896692003533516	129	1002.38241156987
-3.97949093572606	0.00352112498938293+0.0058451265921606i	0.00585151146546592+0.00973368414888741i	0.00671635980472714	0.0111765447728557	129	1002.38241156987
-3.97900262467192	0.00348147510384087+0.00586395920305491i	0.00578499262577805+0.00976484910056461i	0.00650400303584903	0.0108278229994471	129	1002.38241156987
-3.97851431361777	0.00344182521829882+0.00588279181394922i	0.00571847378609017+0.00979601405224183i	0.00480458977669738	0.00800388562398871	129	1002.38241156987
-3.97802600256363	0.00340217533275676+0.00590162442484353i	0.0056519549464023+0.00982717900391904i	0.00200836957262564	0.0033532702941523	129	1002.38241156987
-3.97753769150949	0.00336258364564503+0.00591817105566842i	0.00558551537612495+0.00985454254006756i	-0.00124503371950114	-0.00206026073166746	129	1002.38241156987
-3.97704938045535	0.00332299244217681+0.00593469868942901i	0.00551907646459622+0.0098818744855053i	-0.00420859632285946	-0.0069938687517328	129	1002.38241156987
-3.97656106940121	0.00328340123870858+0.0059512263231896i	0.00545263755306749+0.00990920643094304i	-0.00620497470562836	-0.0103201752364515	129	1002.38241156987
-3.97607275834707	0.00324381003524035+0.00596775395695019i	0.00538619864153876+0.00993653837638078i	-0.00677900332280596	-0.0112810320059091	129	1002.38241156987
-3.97558444729293	0.00320421883177209+0.0059842815907108i	0.00531975973000997+0.00996387032181854i	-0.00580136260724454	-0.00966013945940377	129	1002.38241156987
-3.97509613623878	0.00316462762830387+0.00600080922447139i	0.00525332081848124+0.00999120226725628i	-0.00349766020784253	-0.00583164709208533	129	1002.38241156987
-3.97460782518464	0.00312503642483564+0.00601733685823197i	0.00518688190695252+0.010018534212694i	-0.000396384302505323	-0.000673814898933911	129	1002.38241156987
-3.9741195141305	0.00308544522136741+0.00603386449199256i	0.00512044299542379+0.0100458661581318i	0.00279226794829727	0.00463234710097749	129	1002.38241156987
-3.97363120307636	0.00304585401789915+0.00605039212575317i	0.005054004083895+0.0100731981035695i	0.0053389209852089	0.00887332211545218	129	1002.38241156987
-3.97314289202222	0.00300626281443093+0.00606691975951376i	0.00498756517236627+0.0101005300490073i	0.00666174035433316	0.011080417249222	129	1002.38241156987
-3.97265458096808	0.00296548873083947+0.00608093263669324i	0.00491913913468769+0.010123682212515i	0.00645659765269273	0.0107464198373204	129	1002.38241156987
-3.97216626991394	0.00292470261054001+0.0060949199243053i	0.00485069287648401+0.0101467918435517i	0.00477505089005363	0.00795557993962741	129	1002.38241156987
-3.97167795885979	0.0028839164902405+0.00610890721191737i	0.00478224661828025+0.0101699014745884i	0.00200392559896051	0.00334992194149573	129	1002.38241156987
-3.97118964780565	0.00284313036994104+0.00612289449952943i	0.00471380036007657+0.0101930111056251i	-0.00122157037121036	-0.0020149410247829	129	1002.38241156987
-3.97070133675151	0.00280234424964158+0.00613688178714149i	0.00464535410187288+0.0102161207366618i	-0.00416333649187165	-0.00691156003822993	129	1002.38241156987
-3.97021302569737	0.00276155812934211+0.00615086907475355i	0.00457690784366919+0.0102392303676985i	-0.0061491650783702	-0.0102212873533247	129	1002.38241156987
-3.96972471464323	0.00272077200904261+0.00616485636236562i	0.00450846158546544+0.0102623399987352i	-0.00672622591367772	-0.0111896352000332	129	1002.38241156987
-3.96923640358909	0.00267998588874315+0.00617884364997768i	0.00444001532726175+0.0102854496297719i	-0.00576423344948151	-0.00959811272380178	129	1002.38241156987
-3.96874809253494	0.00263919976844369+0.00619283093758973i	0.00437156906905806+0.0103085592608086i	-0.0034848145200194	-0.00581344255854883	129	1002.38241156987
-3.9682597814808	0.00259841364814422+0.00620681822520179i	0.00430312281085437+0.0103316688918453i	-0.000410468365613594	-0.000703090724360925	129	1002.38241156987
-3.96777147042666	0.00255798701564897+0.00621856009292064i	0.00423526143134286+0.0103510503681756i	0.00275541880177905	0.00456390635322582	129	1002.38241156987
-3.96728315937252	0.00251756471433211+0.00623027490738776i	0.00416740709856265+0.0103703869269793i	0.00528646461711539	0.00877935515192891	129	1002.38241156987
-3.96679484831838	0.00247714241301526+0.00624198972185487i	0.00409955276578244+0.010389723485783i	0.00660452371218383	0.010980611130582	129	1002.38241156987
-3.96630653726424	0.00243672011169841+0.00625370453632199i	0.00403169843300223+0.0104090600445868i	0.00640963456594001	0.0106669021065143	129	1002.38241156987
-3.9658182262101	0.00239629781038152+0.00626541935078911i	0.00396384410022196+0.0104283966033905i	0.00474819887042724	0.0079131058941508	129	1002.38241156987
-3.96532991515595	0.00235587550906466+0.00627713416525622i	0.00389598976744175+0.0104477331621942i	0.00200193568672539	0.00335188269155641	129	1002.38241156987
-3.96484160410181	0.00231545320774781+0.00628884897972334i	0.00382813543466153+0.010467069720998i	-0.00119977647792312	-0.00197160138572257	129	1002.38241156987
-3.96435329304767	0.00227503090643095+0.00630056379419045i	0.00376028110188132+0.0104864062798017i	-0.00412405023748341	-0.00683901727122349	129	1002.38241156987
-3.96386498199353	0.00223460860511406+0.00631227860865758i	0.00369242676910105+0.0105057428386054i	-0.00610213801409512	-0.0101375085367783	129	1002.38241156987
-3.96337667093939	0.00219418630379721+0.00632399342312469i	0.00362457243632084+0.0105250793974092i	-0.00668225621921726	-0.0111139406736069	129	1002.38241156987
-3.96288835988525	0.00215287698033713+0.00633327069476129i	0.00355522804262434+0.010540370428828i	-0.00573049465727116	-0.00954308603703823	129	1002.38241156987
-3.96240004883111	0.0021115553028082+0.00634251401733341i	0.00348586289599029+0.0105556051158544i	-0.00346906698324652	-0.00579176162211244	129	1002.38241156987
-3.96191173777696	0.00207023362527923+0.00635175733990553i	0.00341649774935618+0.0105708398028807i	-0.000416963069276656	-0.000720758309896172	129	1002.38241156987
-3.96142342672282	0.0020289119477503+0.00636100066247764i	0.00334713260272213+0.0105860744899071i	0.00272681685496426	0.00450878072591785	129	1002.38241156987
-3.96093511566868	0.00198759027022137+0.00637024398504975i	0.00327776745608808+0.0106013091769334i	0.00524320960955755	0.00870100094412866	129	1002.38241156987
-3.96044680461454	0.00194626859269245+0.00637948730762186i	0.00320840230945403+0.0106165438639597i	0.00655743975121111	0.0108985972430127	129	1002.38241156987
-3.9599584935604	0.00190494691516348+0.00638873063019398i	0.00313903716281992+0.0106317785509861i	0.00637020148785058	0.0106012408165828	129	1002.38241156987
-3.95947018250626	0.00186362523763455+0.00639797395276609i	0.00306967201618587+0.0106470132380124i	0.00472575706337547	0.00787937654137939	129	1002.38241156987
-3.95898187145211	0.00182230356010562+0.0064072172753382i	0.00300030686955182+0.0106622479250388i	0.00200147382461793	0.0033575355821361	129	1002.38241156987
-3.95849356039797	0.00178098188257669+0.00641646059791031i	0.00293094172291778+0.0106774826120651i	-0.0011787268541408	-0.00192888407098521	129	1002.38241156987
-3.95800524934383	0.0017402945947948+0.00642356181916869i	0.00286262413317005+0.0106891667680181i	-0.00408692674452477	-0.00677013905536617	129	1002.38241156987
-3.95751693828969	0.0016996173392229+0.00643062916533652i	0.00279432310943827+0.0107007947760378i	-0.00605627415024404	-0.0100564161841048	129	1002.38241156987
-3.95702862723555	0.00165894008365099+0.00643769651150434i	0.00272602208570649+0.0107124227840575i	-0.00663719983551383	-0.0110377125801564	129	1002.38241156987
-3.95654031618141	0.00161826282807909+0.00644476385767217i	0.00265772106197471+0.0107240507920772i	-0.00569825915562354	-0.00949204083692041	129	1002.38241156987
-3.95605200512727	0.00157758557250715+0.00645183120384i	0.00258942003824287+0.0107356788000969i	-0.00345581790113741	-0.00577555204361232	129	1002.38241156987
-3.95556369407312	0.00153690831693525+0.00645889855000783i	0.00252111901451109+0.0107473068081166i	-0.000424212026604878	-0.000740502266239252	129	1002.38241156987
-3.95507538301898	0.00149623106136335+0.00646596589617566i	0.0024528179907793+0.0107589348161363i	0.00270215542098887	0.00446007138024175	129	1002.38241156987
-3.95458707196484	0.00145555380579145+0.00647303324234348i	0.00238451696704752+0.010770562824156i	0.00520776899651883	0.00863622709778741	129	1002.38241156987
-3.9540987609107	0.00141487655021951+0.00648010058851131i	0.00231621594331568+0.0107821908321757i	0.0065196455383671	0.0108331995508948	129	1002.38241156987
-3.95361044985656	0.0013741992946476+0.00648716793467914i	0.0022479149195839+0.0107938188401954i	0.0063382687537394	0.010549519799432	129	1002.38241156987
-3.95312213880242	0.00133289939506414+0.00649193029313571i	0.0021785695277713+0.0108016274855883i	0.0047043277292927	0.00784875729556651	129	1002.38241156987
-3.95263382774828	0.00129158847009743+0.00649665183633923i	0.00210920564295449+0.0108093685001425i	0.00199566766248273	0.00335533771880308	129	1002.38241156987
-3.95214551669413	0.00125027754513069+0.00650137337954276i	0.0020398417581376+0.0108171095146967i	-0.00116684432390473	-0.00190102728531176	129	1002.38241156987
-3.95165720563999	0.00120896662016398+0.00650609492274629i	0.00197047787332078+0.0108248505292509i	-0.00405927632120531	-0.00671739784958993	129	1002.38241156987
-3.95116889458585	0.00116765569519728+0.00651081646594981i	0.00190111398850396+0.0108325915438051i	-0.00602019633052087	-0.00999264937448268	129	1002.38241156987
-3.95068058353171	0.00112634477023057+0.00651553800915334i	0.00183175010368714+0.0108403325583593i	-0.00660181653030816	-0.010979026744369	129	1002.38241156987
-3.95019227247757	0.00108503384526383+0.00652025955235687i	0.00176238621887026+0.0108480735729135i	-0.00567216586854354	-0.00945272040773126	129	1002.38241156987
-3.94970396142343	0.00104372292029712+0.00652498109556039i	0.00169302233405344+0.0108558145874677i	-0.00344499797556533	-0.00576458671028995	129	1002.38241156987
-3.94921565036929	0.00100241199533041+0.00652970263876392i	0.00162365844923662+0.0108635556020219i	-0.000430665429154126	-0.000759533212021046	129	1002.38241156987
-3.94872733931514	0.000961101070363706+0.00653442418196745i	0.0015542945644198+0.0108712966165761i	0.0026807547279807	0.00441691757321113	129	1002.38241156987
-3.948239028261	0.000920663833385809+0.00653715450621329i	0.00148638269657632+0.0108757435807337i	0.00517659512128467	0.00857940781675898	129	1002.38241156987
-3.94775071720686	0.000880243727544986+0.00653984578695016i	0.00141849929965395+0.0108801259556678i	0.00648482545037318	0.0107741441371134	129	1002.38241156987
-3.94726240615272	0.000839823621704162+0.00654253706768703i	0.00135061590273157+0.0108845083306019i	0.00630703577398055	0.0105005717055856	129	1002.38241156987
-3.94677409509858	0.000799403515863338+0.0065452283484239i	0.0012827325058092+0.0108888907055361i	0.00468513906368113	0.00782326887871156	129	1002.38241156987
-3.94628578404444	0.000758983410022477+0.00654791962916077i	0.00121484910888676+0.0108932730804702i	0.00199148457338014	0.00335669342975486	129	1002.38241156987
-3.94579747299029	0.000718563304181653+0.00655061090989763i	0.00114696571196438+0.0108976554554043i	-0.00115657984068885	-0.00187576319951577	129	1002.38241156987
-3.94530916193615	0.000678143198340829+0.0065533021906345i	0.00107908231504201+0.0109020378303384i	-0.00403810909131901	-0.00667611154355803	129	1002.38241156987
-3.94482085088201	0.000637723092500005+0.00655599347137137i	0.00101119891811964+0.0109064202052725i	-0.0059935591522295	-0.00994586674600609	129	1002.38241156987
-3.94433253982787	0.000597302986659145+0.00655868475210824i	0.000943315521197199+0.0109108025802067i	-0.00657564586700989	-0.010937246563627	129	1002.38241156987
-3.94384422877373	0.000556882880818321+0.00656137603284511i	0.000875432124274824+0.0109151849551408i	-0.00565158264626787	-0.00942406330854809	129	1002.38241156987
-3.94335591771959	0.000516065439806115+0.00656193381845946i	0.000806886062995779+0.0109160385206532i	-0.00343241558175886	-0.00575175128095791	129	1002.38241156987
-3.94286760666545	0.000475239449954861+0.00656244570099821i	0.000738325744204851+0.0109168161622959i	-0.000429279069302249	-0.000765872967111067	129	1002.38241156987
-3.9423792956113	0.000434413460103571+0.00656295758353696i	0.00066976542541386+0.0109175938039386i	0.00266988097368689	0.00439174534048415	129	1002.38241156987
-3.94189098455716	0.000393587470252317+0.00656346946607572i	0.000601205106622932+0.0109183714455812i	0.00515573045850256	0.00854091423432704	129	1002.38241156987
-3.94140267350302	0.000352761480401064+0.00656398134861447i	0.000532644787832004+0.0109191490872239i	0.00645975153437464	0.0107328888464055	129	1002.38241156987
-3.94091436244888	0.00031193549054981+0.00656449323115322i	0.000464084469041076+0.0109199267288666i	0.0062841698926726	0.0104671494063514	129	1002.38241156987
-3.94042605139474	0.00027110950069852+0.00656500511369197i	0.000395524150250086+0.0109207043705093i	0.00466989687237915	0.00780559835484522	129	1002.38241156987
-3.9399377403406	0.000230283510847266+0.00656551699623072i	0.000326963831459157+0.010921482012152i	0.0019869975192089	0.00335814148888558	129	1002.38241156987
-3.93944942928646	0.000189457520996013+0.00656602887876947i	0.000258403512668229+0.0109222596537947i	-0.00115009469285715	-0.00185698852221544	129	1002.38241156987
-3.93896111823231	0.000148631531144759+0.00656654076130822i	0.000189843193877301+0.0109230372954374i	-0.00402320354994609	-0.00664619919607376	129	1002.38241156987
-3.93847280717817	0.000108876953227219+0.00656524238484393i	0.000123071167135381+0.0109208268952496i	-0.00597353973761635	-0.00991160313445054	129	1002.38241156987
-3.93798449612403	6.91474786821084e-05+0.00656390159368884i	5.63410403946703e-05+0.0109185464847097i	-0.0065542286138564	-0.0109050826655392	129	1002.38241156987
-3.93749618506989	2.94180041369976e-05+0.00656256080253375i	-1.03890863460402e-05+0.0109162660741698i	-0.00563310122469951	-0.00940039563407402	129	1002.38241156987
-3.93700787401575	-1.03114704081132e-05+0.00656122001137867i	-7.71192130867507e-05+0.0109139856636299i	-0.0034218920995738	-0.00574321744415426	129	1002.38241156987
-3.93651956296161	-5.00409449532601e-05+0.00655987922022358i	-0.000143849339827522+0.01091170525309i	-0.000427596819597154	-0.000771775387668785	129	1002.38241156987
-3.93603125190746	-8.9770419498371e-05+0.00655853842906849i	-0.000210579466568232+0.0109094248425501i	0.00266370587385509	0.00437515721836591	129	1002.38241156987
-3.93554294085332	-0.000129499894043482+0.0065571976379134i	-0.000277309593308943+0.0109071444320102i	0.00514395668623439	0.00851894593156078	129	1002.38241156987
-3.93505462979918	-0.000169229368588593+0.00655585684675832i	-0.000344039720049653+0.0109048640214703i	0.00644519226142611	0.0107108237844844	129	1002.38241156987
-3.93456631874504	-0.00020895884313374+0.00655451605560323i	-0.000410769846790425+0.0109025836109304i	0.00626952081645205	0.0104489789380584	129	1002.38241156987
-3.9340780076909	-0.00024868831767885+0.00655317526444814i	-0.000477499973531135+0.0109003032003905i	0.00465727304189307	0.00779336398956747	129	1002.38241156987
-3.93358969663676	-0.000288633052813016+0.00654989336544106i	-0.000544582062008091+0.010894818658276i	0.00197745230717176	0.00335148707106014	129	1002.38241156987
-3.93310138558262	-0.00032858324525789+0.00654656225524901i	-0.000611673073458642+0.0108892528846568i	-0.00115401477575269	-0.00185608535623819	129	1002.38241156987
-3.93261307452847	-0.000368533437702801+0.00654323114505695i	-0.000678764084909255+0.0108836871110376i	-0.00401988053027101	-0.00663688186175171	129	1002.38241156987
-3.93212476347433	-0.000408483630147675+0.00653990003486489i	-0.000745855096359806+0.0108781213374185i	-0.00596403082353069	-0.00989656531038774	129	1002.38241156987
-3.93163645242019	-0.00044843382259255+0.00653656892467283i	-0.000812946107810357+0.0108725555637993i	-0.00654156713856688	-0.0108892120842178	129	1002.38241156987
-3.93114814136605	-0.000488384015037424+0.00653323781448078i	-0.000880037119260908+0.0108669897901801i	-0.00562054696442239	-0.00938788652083571	129	1002.38241156987
-3.93065983031191	-0.000528334207482335+0.00652990670428872i	-0.00094712813071152+0.0108614240165609i	-0.00341210352899504	-0.00573648376108478	129	1002.38241156987
-3.93017151925777	-0.000568284399927209+0.00652657559409666i	-0.00101421914216207+0.0108558582429418i	-0.000422074844650754	-0.000771006919123798	129	1002.38241156987
-3.92968320820363	-0.000608234592372083+0.0065232444839046i	-0.00108131015361262+0.0108502924693226i	0.00266478302383531	0.00437171264276838	129	1002.38241156987
-3.92919489714948	-0.000648184784816958+0.00651991337371254i	-0.00114840116506317+0.0108447266957034i	0.00514151263370816	0.00851411709733286	129	1002.38241156987
-3.92870658609534	-0.000686909745034584+0.00651496477776924i	-0.00121343980631857+0.0108364977734811i	0.0064392448585983	0.0107048867995821	129	1002.38241156987
-3.9282182750412	-0.000725601279349456+0.00650997205474525i	-0.00127842245628918+0.0108281961971576i	0.00626065797532979	0.0104419774698325	129	1002.38241156987
-3.92772996398706	-0.000764292813664327+0.00650497933172125i	-0.00134340510625979+0.0108198946208342i	0.00464706319483599	0.00778603700367042	129	1002.38241156987
-3.92724165293292	-0.000802984347979198+0.00649998660869725i	-0.0014083877562304+0.0108115930445107i	0.00196847291398914	0.00334576794719495	129	1002.38241156987
-3.92675334187878	-0.000841675882294104+0.00649499388567324i	-0.00147337040620107+0.0108032914681873i	-0.00116117809879421	-0.00186146226781916	129	1002.38241156987
-3.92626503082464	-0.000880367416608975+0.00649000116264925i	-0.00153835305617168+0.0107949898918638i	-0.00402466180428772	-0.00664257840451828	129	1002.38241156987
-3.92577671977049	-0.000919058950923846+0.00648500843962525i	-0.00160333570614229+0.0107866883155404i	-0.00596572485693019	-0.00990198317100622	129	1002.38241156987
-3.92528840871635	-0.000957750485238718+0.00648001571660125i	-0.0016683183561129+0.0107783867392169i	-0.00653939705514308	-0.01089245964526	129	1002.38241156987
-3.92480009766221	-0.000996442019553624+0.00647502299357725i	-0.00173330100608357+0.0107700851628935i	-0.00561393566078867	-0.0093863685213613	129	1002.38241156987
-3.92431178660807	-0.0010351335538685+0.00647003027055325i	-0.00179828365605418+0.01076178358657i	-0.00340106440783342	-0.00572794113571331	129	1002.38241156987
-3.92382347555393	-0.00107390194489906+0.00646329168298184i	-0.00186337948584781+0.0107506064008077i	-0.000407824988054724	-0.000755067985589192	129	1002.38241156987
-3.92333516449979	-0.00111267258150756+0.00645650208523045i	-0.00192847862249772+0.0107393451962965i	0.00267857952955692	0.00439087531555086	129	1002.38241156987
-3.92284685344564	-0.0011514432181161+0.00644971248747905i	-0.00199357775914769+0.0107280839917853i	0.0051509872886862	0.0085310288450646	129	1002.38241156987
-3.9223585423915	-0.0011902138547246+0.00644292288972766i	-0.0020586768957976+0.010716822787274i	0.00644291241980504	0.0107168046777822	129	1002.38241156987
-3.92187023133736	-0.0012289844913331+0.00643613329197627i	-0.0021237760324475+0.0107055615827628i	0.00625824209421646	0.0104470622702371	129	1002.38241156987
-3.92138192028322	-0.0012677551279416+0.00642934369422488i	-0.00218887516909741+0.0106943003782516i	0.00463906535444124	0.00778293899961346	129	1002.38241156987
-3.92089360922908	-0.00130652576455014+0.00642255409647348i	-0.00225397430574738+0.0106830391737404i	0.00195608926849887	0.00333401140633845	129	1002.38241156987
-3.92040529817494	-0.00134529640115864+0.00641576449872209i	-0.00231907344239729+0.0106717779692292i	-0.00117617745447945	-0.00188108478755743	129	1002.38241156987
-3.9199169871208	-0.00138406703776714+0.00640897490097069i	-0.0023841725790472+0.010660516764718i	-0.00404008125727307	-0.00666772993314361	129	1002.38241156987
-3.91942867606665	-0.00142283767437564+0.0064021853032193i	-0.00244927171569711+0.0106492555602067i	-0.00597914730041223	-0.00992879777678039	129	1002.38241156987
-3.91894036501251	-0.00146027172894587+0.00639396536101839i	-0.00251212446849458+0.0106356456780628i	-0.00654672058583717	-0.0109130859801313	129	1002.38241156987
-3.91845205395837	-0.00149766413365084+0.00638570084717742i	-0.00257490722066203+0.0106219626076639i	-0.0056127563323233	-0.00939476308125386	129	1002.38241156987
-3.91796374290423	-0.00153505653835581+0.00637743633333645i	-0.00263768997282947+0.0106082795372651i	-0.00339126622637251	-0.00572138119492837	129	1002.38241156987
-3.91747543185009	-0.00157244894306079+0.00636917181949548i	-0.00270047272499692+0.0105945964668663i	-0.000391409403228067	-0.000734503588148118	129	1002.38241156987
-3.91698712079595	-0.00160984134776579+0.00636090730565451i	-0.00276325547716443+0.0105809133964675i	0.00269909945644566	0.00442291696612153	129	1002.38241156987
-3.91649880974181	-0.00164723375247077+0.00635264279181354i	-0.00282603822933188+0.0105672303260687i	0.00517155438331773	0.00856833482739443	129	1002.38241156987
-3.91601049868766	-0.00168462615717574+0.00634437827797257i	-0.00288882098149933+0.0105535472556699i	0.00645868212074621	0.0107505986905486	129	1002.38241156987
-3.91552218763352	-0.00172201856188071+0.0063361137641316i	-0.00295160373366678+0.0105398641852711i	0.00626472357483073	0.0104680692669186	129	1002.38241156987
-3.91503387657938	-0.00175941096658572+0.00632784925029062i	-0.00301438648583428+0.0105261811148723i	0.00463336107779797	0.00778387775793871	129	1002.38241156987
-3.91454556552524	-0.0017968033712907+0.00631958473644965i	-0.00307716923800173+0.0105124980444735i	0.00193789844949903	0.00331185583971479	129	1002.38241156987
-3.9140572544711	-0.00183417463513917+0.00630975599730748i	-0.00313989318784565+0.0104962440490212i	-0.00120341753023778	-0.00192263098888134	129	1002.38241156987
-3.91356894341696	-0.00187154519895928+0.00629987546262554i	-0.00320261519059277+0.0104799049236004i	-0.004069652171319	-0.00671844978744294	129	1002.38241156987
-3.91308063236281	-0.00190891576277943+0.00628999492794358i	-0.00326533719333994+0.0104635657981795i	-0.00600353272486613	-0.00997585217961182	129	1002.38241156987
-3.91259232130867	-0.00194628632659954+0.00628011439326164i	-0.00332805919608706+0.0104472266727586i	-0.00656125577088822	-0.0109471357405136	129	1002.38241156987
-3.91210401025453	-0.00198365689041965+0.00627023385857969i	-0.00339078119883418+0.0104308875473378i	-0.00561427777718617	-0.0094081758508786	129	1002.38241156987
-3.91161569920039	-0.00202102745423977+0.00626035332389775i	-0.00345350320158129+0.0104145484219169i	-0.0033789310977195	-0.0057101264306729	129	1002.38241156987
-3.91112738814625	-0.00205839801805991+0.0062504727892158i	-0.00351622520432847+0.010398209296496i	-0.000367042661571483	-0.000699363331716282	129	1002.38241156987
-3.91063907709211	-0.00209576858188003+0.00624059225453385i	-0.00357894720707558+0.0103818701710752i	0.00273118192440486	0.00447609469994171	129	1002.38241156987
-3.91015076603797	-0.00213313914570014+0.00623071171985191i	-0.0036416692098227+0.0103655310456543i	0.00520522902932999	0.00862944476820343	129	1002.38241156987
-3.90966245498382	-0.00217050970952025+0.00622083118516996i	-0.00370439121256982+0.0103491919202335i	0.00648712450114799	0.0108070918138448	129	1002.38241156987
-3.90917414392968	-0.00220646981058868+0.00620968667464849i	-0.00376473492756885+0.0103307826654125i	0.00627989688563727	0.0105043896799068	129	1002.38241156987
-3.90868583287554	-0.00224238044519091+0.00619849783511654i	-0.00382499523342405+0.010312300808897i	0.00463110378926035	0.00779039226916495	129	1002.38241156987
-3.9081975218214	-0.00227829107979313+0.00618730899558459i	-0.00388525553927926+0.0102938189523814i	0.00191843296286213	0.00328640276919647	129	1002.38241156987
-3.90770921076726	-0.00231420171439535+0.00617612015605264i	-0.00394551584513446+0.0102753370958659i	-0.00123620194991558	-0.00197527586821229	129	1002.38241156987
-3.90722089971312	-0.00235011234899761+0.00616493131652068i	-0.00400577615098972+0.0102568552393503i	-0.00410910685351943	-0.00678771379159348	129	1002.38241156987
-3.90673258865898	-0.00238602298359983+0.00615374247698873i	-0.00406603645684492+0.0102383733828348i	-0.00604073428431181	-0.0100460444137747	129	1002.38241156987
-3.90624427760483	-0.00242193361820205+0.00614255363745678i	-0.00412629676270013+0.0102198915263192i	-0.00658701946447544	-0.0110009930476892	129	1002.38241156987
-3.90575596655069	-0.00245784425280427+0.00613136479792483i	-0.00418655706855533+0.0102014096698037i	-0.00562141973443505	-0.00943109988167817	129	1002.38241156987
-3.90526765549655	-0.00249375488740653+0.00612017595839287i	-0.00424681737441059+0.0101829278132881i	-0.00336422157743339	-0.00569406997423959	129	1002.38241156987
-3.90477934444241	-0.00252966552200875+0.00610898711886092i	-0.00430707768026579+0.0101644459567726i	-0.000332329118421242	-0.000645345672451325	129	1002.38241156987
-3.90429103338827	-0.00256549080689888+0.00609638858630404i	-0.00436716340984931+0.0101436512347795i	0.0027780468603533	0.00455598907805124	129	1002.38241156987
-3.90380272233413	-0.00260131293068855+0.00608373784289439i	-0.00442724267364498+0.010122770851102i	0.00525289708884084	0.00871590534386808	129	1002.38241156987
-3.90331441127999	-0.00263713505447826+0.00607108709948473i	-0.0044873219374407+0.0101018904674246i	0.00652386129626202	0.0108788753862717	129	1002.38241156987
-3.90282610022584	-0.00267295717826794+0.00605843635607507i	-0.00454740120123638+0.0100810100837471i	0.00629830950316756	0.0105465938645156	129	1002.38241156987
-3.9023377891717	-0.00270877930205761+0.00604578561266542i	-0.00460748046503205+0.0100601297000696i	0.00462670556559451	0.00779275713415971	129	1002.38241156987
-3.90184947811756	-0.00274460142584729+0.00603313486925577i	-0.00466755972882772+0.0100392493163922i	0.00189134445228544	0.0032467748091559	129	1002.38241156987
-3.90136116706342	-0.002780423549637+0.00602048412584611i	-0.00472763899262344+0.0100183689327147i	-0.0012810153943777	-0.00204997773658878	129	1002.38241156987
-3.90087285600928	-0.00281624567342667+0.00600783338243645i	-0.00478771825641912+0.00999748854903725i	-0.00416267328098708	-0.00688256243206962	129	1002.38241156987
-3.90038454495514	-0.00285206779721635+0.0059951826390268i	-0.00484779752021479+0.00997660816535979i	-0.0060918176388715	-0.0101409956538863	129	1002.38241156987
-3.899896233901	-0.00288788992100603+0.00598253189561715i	-0.00490787678401046+0.00995572778168233i	-0.00662444275727562	-0.0110750691404948	129	1002.38241156987
-3.89940792284685	-0.00292225709988427+0.00596875116876375i	-0.00496549500332949+0.00993300025903038i	-0.00563466510017278	-0.00946394036174258	129	1002.38241156987
-3.89891961179271	-0.00295656752068315+0.0059549263607294i	-0.00502301721615603+0.00991020067862587i	-0.00334966044198585	-0.0056769716058088	129	1002.38241156987
-3.89843130073857	-0.00299087794148204+0.00594110155269505i	-0.00508053942898258+0.00988740109822137i	-0.000293158472091042	-0.000581845621173466	129	1002.38241156987
-3.89794298968443	-0.00302518836228092+0.00592727674466069i	-0.00513806164180912+0.00986460151781687i	0.00283355402973867	0.0046525339985736	129	1002.38241156987
-3.89745467863029	-0.00305949878307984+0.00591345193662633i	-0.00519558385463572+0.00984180193741234i	0.00531238144020608	0.00882394769800475	129	1002.38241156987
-3.89696636757615	-0.00309380920387873+0.00589962712859197i	-0.00525310606746226+0.00981900235700784i	0.00657325680160987	0.0109728433274258	129	1002.38241156987
-3.896478056522	-0.00312811962467761+0.00588580232055762i	-0.00531062828028881+0.00979620277660334i	0.00632518397561105	0.0106029658659228	129	1002.38241156987
-3.89598974546786	-0.0031624300454765+0.00587197751252327i	-0.00536815049311535+0.00977340319619884i	0.00462337565507202	0.00779592726346002	129	1002.38241156987
-3.89550143441372	-0.00319674046627542+0.00585815270448891i	-0.00542567270594195+0.00975060361579431i	0.00185700223844321	0.00319327361578459	129	1002.38241156987
-3.89501312335958	-0.0032310508870743+0.00584432789645455i	-0.00548319491876849+0.00972780403538981i	-0.00133973929474679	-0.00215002852292799	129	1002.38241156987
-3.89452481230544	-0.00326523620424495+0.00582921134094818i	-0.00554046796414084+0.00970288691949541i	-0.00423177344492937	-0.00700537347156546	129	1002.38241156987
-3.8940365012513	-0.00329941639324017+0.00581404183487813i	-0.00559773079578531+0.00967788300281352i	-0.00615468803430741	-0.0102570502879149	129	1002.38241156987
-3.89354819019716	-0.00333359658223543+0.00579887232880807i	-0.00565499362742984+0.00965287908613161i	-0.00666580357232726	-0.0111561541389716	129	1002.38241156987
-3.89305987914301	-0.00336777677123065+0.00578370282273802i	-0.00571225645907432+0.00962787516944973i	-0.00564607389128973	-0.00949301353037904	129	1002.38241156987
-3.89257156808887	-0.00340195696022588+0.00576853331666797i	-0.0057695192907188+0.00960287125276785i	-0.00332784231420769	-0.00564613201169176	129	1002.38241156987
-3.89208325703473	-0.0034361371492211+0.00575336381059792i	-0.00582678212236327+0.00957786733608596i	-0.000241952554291757	-0.000496134539281756	129	1002.38241156987
-3.89159494598059	-0.00347031733821636+0.00573819430452785i	-0.0058840449540078+0.00955286341940405i	0.00290372789808778	0.00477568961669318	129	1002.38241156987
-3.89110663492645	-0.00350449752721158+0.0057230247984578i	-0.00594130778565228+0.00952785950272217i	0.00538659270239059	0.00895819336461045	129	1002.38241156987
-3.89061832387231	-0.00353867771620681+0.00570785529238776i	-0.00599857061729676+0.00950285558604029i	0.00663520669152476	0.0110884831844774	129	1002.38241156987
-3.89013001281817	-0.00357285790520203+0.00569268578631771i	-0.00605583344894123+0.0094778516693584i	0.00636076798446597	0.0106735066112463	129	1002.38241156987
-3.88964170176402	-0.00360555768941714+0.00567648072137211i	-0.00611058489657613+0.00945115575188158i	0.00462224084158217	0.00780135596289386	129	1002.38241156987
-3.88915339070988	-0.00363819384591961+0.00566023114816539i	-0.00616522840507016+0.00942438711230757i	0.00181900375001889	0.00313151783872448	129	1002.38241156987
-3.88866507965574	-0.00367083000242207+0.00564398157495868i	-0.00621987191356418+0.00939761847273357i	-0.00140579591804712	-0.00226472330838319	129	1002.38241156987
-3.8881767686016	-0.00370346615892454+0.00562773200175197i	-0.00627451542205821+0.00937084983315957i	-0.00431140647093656	-0.00714773835456563	129	1002.38241156987
-3.88768845754746	-0.00373610231542704+0.00561148242854525i	-0.00632915893055229+0.00934408119358554i	-0.00622946356489976	-0.0103940511223953	129	1002.38241156987
-3.88720014649332	-0.0037687384719295+0.00559523285533853i	-0.00638380243904632+0.00931731255401154i	-0.00671766365899069	-0.0112547152522634	129	1002.38241156987
-3.88671183543917	-0.00380137462843197+0.00557898328213182i	-0.00643844594754035+0.00929054391443753i	-0.00566172463095605	-0.00952804575052305	129	1002.38241156987
-3.88622352438503	-0.00383401078493444+0.00556273370892511i	-0.00649308945603437+0.00926377527486353i	-0.00330213765449824	-0.00560688092079345	129	1002.38241156987
-3.88573521333089	-0.00386664694143693+0.00554648413571839i	-0.00654773296452845+0.0092370066352895i	-0.000179448155285944	-0.000389299586732532	129	1002.38241156987
-3.88524690227675	-0.0038992830979394+0.00553023456251168i	-0.00660237647302248+0.0092102379957155i	0.00298949675931003	0.00492693702169282	129	1002.38241156987
-3.88475859122261	-0.00393176767479791+0.00551276981333806i	-0.00665671936301904+0.00918147613836762i	0.00547480760810018	0.00911721082930499	129	1002.38241156987
-3.88427028016847	-0.00396424543419874+0.00549525041031712i	-0.00671104873237504+0.00915262463390455i	0.00670475114074229	0.0112171529557161	129	1002.38241156987
-3.88378196911433	-0.00399672319359961+0.00547773100729617i	-0.00676537810173109+0.00912377312944146i	0.00639484789163202	0.0107407029558583	129	1002.38241156987
-3.88329365806018	-0.00402920095300044+0.00546021160427524i	-0.0068197074710871+0.00909492162497839i	0.00461404306342379	0.00779318398875078	129	1002.38241156987
-3.88280534700604	-0.00406167871240128+0.0054426922012543i	-0.0068740368404431+0.00906607012051533i	0.00176946017784203	0.00304818300998904	129	1002.38241156987
-3.8823170359519	-0.00409415647180211+0.00542517279823337i	-0.0069283662097991+0.00903721861605226i	-0.00148660562837794	-0.00240626439942034	129	1002.38241156987
-3.88182872489776	-0.00412663423120298+0.00540765339521242i	-0.00698269557915515+0.00900836711158917i	-0.00440617933905851	-0.00731701661797427	129	1002.38241156987
-3.88134041384362	-0.00415911199060381+0.00539013399219149i	-0.00703702494851115+0.0089795156071261i	-0.00631734350895208	-0.0105535897272957	129	1002.38241156987
-3.88085210278948	-0.00419158975000465+0.00537261458917055i	-0.00709135431786715+0.00895066410266303i	-0.00677881047352343	-0.0113682960789098	129	1002.38241156987
-3.88036379173534	-0.00422406750940548+0.00535509518614962i	-0.00714568368722316+0.00892181259819997i	-0.00568178597131759	-0.00956892179098548	129	1002.38241156987
-3.87987548068119	-0.00425504670950531+0.00533659275297029i	-0.00719746481770653+0.00889135220911169i	-0.00327431054801377	-0.00556184112376703	129	1002.38241156987
-3.87938716962705	-0.00428595550749029+0.00531804413716609i	-0.00724912623226966+0.00886081623483971i	-0.000110001089089944	-0.000268416736152477	129	1002.38241156987
-3.87889885857291	-0.00431686430547528+0.00529949552136188i	-0.0073007876468328+0.00883028026056773i	0.00308425732421614	0.00509526856401686	129	1002.38241156987
-3.87841054751877	-0.00434777310346026+0.00528094690555768i	-0.00735244906139593+0.00879974428629575i	0.00557366101206058	0.00929507226461963	129	1002.38241156987
-3.87792223646463	-0.00437868190144527+0.00526239828975346i	-0.00740411047595911+0.00876920831202374i	0.00678436621567088	0.0113625006025489	129	1002.38241156987
-3.87743392541049	-0.00440959069943026+0.00524384967394926i	-0.00745577189052224+0.00873867233775175i	0.00643572185870564	0.0108179722792874	129	1002.38241156987
-3.87694561435634	-0.00444049949741524+0.00522530105814506i	-0.00750743330508537+0.00870813636347977i	0.00460531556531267	0.00778204989510746	129	1002.38241156987
-3.8764573033022	-0.00447140829540023+0.00520675244234086i	-0.00755909471964851+0.00867760038920779i	0.0017117599787216	0.00294884474634035	129	1002.38241156987
-3.87596899224806	-0.00450231709338524+0.00518820382653664i	-0.00761075613421169+0.00864706441493578i	-0.00158097464131985	-0.00257256278521834	129	1002.38241156987
-3.87548068119392	-0.00453322589137022+0.00516965521073243i	-0.00766241754877482+0.0086165284406638i	-0.00451583488987859	-0.00751248569449555	129	1002.38241156987
-3.87499237013978	-0.00456395849597228+0.00514992652680551i	-0.0077137303138052+0.00858405264872618i	-0.00641549562541269	-0.0107305322842541	129	1002.38241156987
-3.87450405908564	-0.00459468246862186+0.00513014002974289i	-0.00776502599802273+0.0085514818224937i	-0.00684204353618326	-0.0114844048570107	129	1002.38241156987
-3.8740157480315	-0.00462540644127147+0.00511035353268025i	-0.00781632168224032+0.0085189109962612i	-0.00569490302757258	-0.00959621130611915	129	1002.38241156987
-3.87352743697735	-0.00465613041392104+0.00509056703561763i	-0.00786761736645785+0.00848634017002872i	-0.0032352348503335	-0.00549553034728098	129	1002.38241156987
-3.87303912592321	-0.00468685438657062+0.00507078053855501i	-0.00791891305067539+0.00845376934379624i	-2.65948509930143e-05	-0.00012187241713288	129	1002.38241156987
-3.87255081486907	-0.0047175783592202+0.0050509940414924i	-0.00797020873489292+0.00842119851756376i	0.00319410667231622	0.00529043775755954	129	1002.38241156987
-3.87206250381493	-0.00474830233186981+0.00503120754442976i	-0.00802150441911051+0.00838862769133126i	0.00568576106842071	0.00949564251005921	129	1002.38241156987
-3.87157419276079	-0.00477902630451939+0.00501142104736714i	-0.00807280010332804+0.00835605686509878i	0.00687352412267127	0.0115231707416313	129	1002.38241156987
-3.87108588170665	-0.00480975027716897+0.00499163455030452i	-0.00812409578754558+0.0083234860388663i	0.00648139458608418	0.0109015794527603	129	1002.38241156987
-3.87059757065251	-0.00484047424981855+0.0049718480532419i	-0.00817539147176311+0.00829091521263382i	0.00459634151773195	0.00776816326449703	129	1002.38241156987
-3.87010925959836	-0.00486967691429474+0.00495109178123105i	-0.00822409613184764+0.00825675055835252i	0.0016482722143059	0.00283734081703152	129	1002.38241156987
-3.86962094854422	-0.00489880197594782+0.00493028604043075i	-0.0082726686222699+0.00822250460196673i	-0.00168416776274955	-0.00275565200302026	129	1002.38241156987
-3.86913263749008	-0.00492792703760089+0.00490948029963045i	-0.00832124111269215+0.00818825864558094i	-0.00463441069654777	-0.00772392976098185	129	1002.38241156987
-3.86864432643594	-0.00495705209925397+0.00488867455883015i	-0.00836981360311441+0.00815401268919515i	-0.00652259276383433	-0.0109221775898414	129	1002.38241156987
-3.8681560153818	-0.00498617716090707+0.00486786881802983i	-0.00841838609353671+0.00811976673280933i	-0.00691209195713172	-0.0116104549165533	129	1002.38241156987
-3.86766770432766	-0.00501530222256015+0.00484706307722953i	-0.00846695858395897+0.00808552077642354i	-0.00571046780001288	-0.00962534794451639	129	1002.38241156987
-3.86717939327352	-0.00504442728421322+0.00482625733642923i	-0.00851553107438122+0.00805127482003775i	-0.00319139797712941	-0.00541876347037244	129	1002.38241156987
-3.86669108221937	-0.0050735523458663+0.00480545159562893i	-0.00856410356480348+0.00801702886365196i	6.7593241149621e-05	4.48444021949324e-05	129	1002.38241156987
-3.86620277116523	-0.0051026774075194+0.00478464585482862i	-0.00861267605522578+0.00798278290726614i	0.00331746034181055	0.00550946667437673	129	1002.38241156987
-3.86571446011109	-0.00513180246917248+0.00476384011402832i	-0.00866124854564804+0.00794853695088035i	0.00580971547442606	0.00971614474744305	129	1002.38241156987
-3.86522614905695	-0.00516071522196697+0.00474185358872975i	-0.00870940988217673+0.00791234108528005i	0.00696772080714777	0.0116911679132383	129	1002.38241156987
-3.86473783800281	-0.00518961671440735+0.00471980443744526i	-0.00875754941208618+0.00787604180115825i	0.00652346762759305	0.0109770730554134	129	1002.38241156987
-3.86424952694867	-0.00521851820684775+0.00469775528616074i	-0.00880568894199567+0.00783974251703642i	0.00457624948724592	0.00773306097317962	129	1002.38241156987
-3.86376121589452	-0.00524741969928812+0.00467570613487625i	-0.00885382847190512+0.00780344323291462i	0.00157144088634754	0.00270109467504586	129	1002.38241156987
-3.86327290484038	-0.00527632119172849+0.00465365698359176i	-0.00890196800181457+0.00776714394879282i	-0.0018012339421922	-0.00296357344806514	129	1002.38241156987
-3.86278459378624	-0.00530522268416887+0.00463160783230727i	-0.00895010753172402+0.00773084466467102i	-0.00476593604604812	-0.00795748851172154	129	1002.38241156987
-3.8622962827321	-0.00533412417660927+0.00460955868102276i	-0.00899824706163352+0.00769454538054919i	-0.00663910536998356	-0.0111287943789293	129	1002.38241156987
-3.86180797167796	-0.00536302566904964+0.00458750952973826i	-0.00904638659154297+0.00765824609642739i	-0.0069870124432667	-0.0117428239134193	129	1002.38241156987
-3.86131966062382	-0.00539192716149002+0.00456546037845377i	-0.00909452612145242+0.00762194681230559i	-0.00572616747823041	-0.00965226047844006	129	1002.38241156987
-3.86083134956968	-0.00542082865393039+0.00454341122716928i	-0.00914266565136187+0.00758564752818379i	-0.00314334683865609	-0.00533246599179663	129	1002.38241156987
-3.86034303851553	-0.00544817017191879+0.00452037318061037i	-0.00918814757904066+0.00754771301917785i	0.000169755760439174	0.000226857163083608	129	1002.38241156987
-3.85985472746139	-0.00547542577827068+0.00449728067315232i	-0.00923348314601685+0.00750968845430876i	0.00344969980897802	0.00574428963863669	129	1002.38241156987
-3.85936641640725	-0.00550268138462257+0.00447418816569427i	-0.00927881871299304+0.00747166388943968i	0.00594086688067844	0.00994831122531821	129	1002.38241156987
-3.85887810535311	-0.00552993699097446+0.00445109565823622i	-0.00932415427996922+0.00743363932457059i	0.0070679178390843	0.0118675859321924	129	1002.38241156987
-3.85838979429897	-0.00555719259732637+0.00442800315077814i	-0.00936948984694545+0.00739561475970147i	0.0065685738428753	0.0110552300727051	129	1002.38241156987
-3.85790148324483	-0.00558444820367826+0.00440491064332009i	-0.00941482541392164+0.00735759019483239i	0.00455464680913986	0.00769285693063031	129	1002.38241156987
-3.85741317219069	-0.00561170381003014+0.00438181813586204i	-0.00946016098089783+0.0073195656299633i	0.00148706232445739	0.00255007791355557	129	1002.38241156987
-3.85692486113654	-0.00563895941638203+0.00435872562840398i	-0.00950549654787402+0.00728154106509421i	-0.00192956016435255	-0.00319153424801352	129	1002.38241156987
-3.8564365500824	-0.00566621502273395+0.00433563312094591i	-0.00955083211485025+0.00724351650022509i	-0.00490867626847439	-0.00820978322445432	129	1002.38241156987
-3.85594823902826	-0.00569347062908583+0.00431254061348786i	-0.00959616768182643+0.00720549193535601i	-0.00676281469705819	-0.011346209359382	129	1002.38241156987
-3.85545992797412	-0.00572045767928314+0.00428823886230625i	-0.00964099749452852+0.00716545928081607i	-0.00706136851341534	-0.0118720539015709	129	1002.38241156987
-3.85497161691998	-0.00574742939084239+0.0042638680449294i	-0.00968579842097488+0.00712531193383607i	-0.00573367846933964	-0.00966281895739885	129	1002.38241156987
-3.85448330586584	-0.00577440110240166+0.00423949722755252i	-0.00973059934742127+0.00708516458685603i	-0.0030823271629208	-0.00522198514627923	129	1002.38241156987
-3.85399499481169	-0.00580137281396091+0.00421512641017567i	-0.00977540027386763+0.00704501723987603i	0.000284682738071185	0.000431843493713884	129	1002.38241156987
-3.85350668375755	-0.00582834452552015+0.00419075559279882i	-0.00982020120031398+0.00700486989289603i	0.00359320783964281	0.0059983350785003	129	1002.38241156987
-3.85301837270341	-0.0058553162370794+0.00416638477542197i	-0.00986500212676033+0.00696472254591603i	0.0060808736881071	0.010194362103889	129	1002.38241156987
-3.85253006164927	-0.00588228794863867+0.0041420139580451i	-0.00990980305320673+0.00692457519893599i	0.0071726822265341	0.0120496697405385	129	1002.38241156987
-3.85204175059513	-0.00590925966019792+0.00411764314066824i	-0.00995460397965309+0.006884427851956i	0.00661388254781895	0.0111311749691027	129	1002.38241156987
-3.85155343954099	-0.00593623137175716+0.00409327232329139i	-0.00999940490609944+0.006844280504976i	0.00452940925086324	0.00764405712113889	129	1002.38241156987
-3.85106512848685	-0.00596320308331641+0.00406890150591454i	-0.0100442058325458+0.006804133157996i	0.00139602086065918	0.00238604407322637	129	1002.38241156987
-3.8505768174327	-0.00598855125153735+0.00404350096067302i	-0.0100862437846929+0.00676227056982941i	-0.00206616907684091	-0.0034341408123425	129	1002.38241156987
-3.85008850637856	-0.00601380336142302+0.0040180394906985i	-0.0101281182630939+0.00672030649794571i	-0.00505865852109592	-0.00847366112244496	129	1002.38241156987
-3.84960019532442	-0.00603905547130869+0.00399257802072397i	-0.0101699927414948+0.00667834242606201i	-0.0068909285514301	-0.011569208673556	129	1002.38241156987
-3.84911188427028	-0.00606430758119436+0.00396711655074945i	-0.0102118672198958+0.00663637835417831i	-0.00713843370444605	-0.0120032448181898	129	1002.38241156987
-3.84862357321614	-0.00608955969108005+0.00394165508077491i	-0.0102537416982968+0.00659441428229457i	-0.00574092738882146	-0.00967024976596817	129	1002.38241156987
-3.848135262162	-0.00611481180096572+0.00391619361080039i	-0.0102956161766977+0.00655245021041087i	-0.00301710863752098	-0.00510234609977115	129	1002.38241156987
-3.84764695110786	-0.00614006391085139+0.00389073214082587i	-0.0103374906550987+0.00651048613852717i	0.000407992227923635	0.000651964294543138	129	1002.38241156987
-3.84715864005371	-0.00616531602073706+0.00386527067085135i	-0.0103793651334996+0.00646852206664347i	0.0037463597151136	0.00626834151225283	129	1002.38241156987
-3.84667032899957	-0.00619056813062275+0.0038398092008768i	-0.0104212396119006+0.00642655799475973i	0.00622821456787489	0.0104512743914679	129	1002.38241156987
-3.84618201794543	-0.00621582024050842+0.00381434773090228i	-0.0104631140903016+0.00638459392287603i	0.00727945330781891	0.0122328139802142	129	1002.38241156987
-3.84569370689129	-0.00624071906749905+0.00378763322654084i	-0.0105043436684291+0.00634053566970975i	0.00665391669375289	0.0111956177309397	129	1002.38241156987
-3.84520539583715	-0.00626559626492467+0.00376084200578837i	-0.0105455337628664+0.00629634920136291i	0.00449355663865172	0.00757507798908182	129	1002.38241156987
-3.84471708478301	-0.00629047346235031+0.00373405078503587i	-0.0105867238573037+0.00625216273301602i	0.00129302305099372	0.00220044593995189	129	1002.38241156987
-3.84422877372887	-0.00631535065977593+0.0037072595642834i	-0.010627913951741+0.00620797626466918i	-0.00221236604379773	-0.00369303527424488	129	1002.38241156987
-3.84374046267472	-0.00634022785720155+0.00368046834353093i	-0.0106691040461783+0.00616378979632233i	-0.00521541808192705	-0.00874778364608497	129	1002.38241156987
-3.84325215162058	-0.00636510505462717+0.00365367712277846i	-0.0107102941406156+0.00611960332797549i	-0.0070228665732183	-0.0117964829687199	129	1002.38241156987
-3.84276384056644	-0.00638998225205282+0.00362688590202596i	-0.010751484235053+0.00607541685962861i	-0.0072153667144709	-0.0121315794280403	129	1002.38241156987
-3.8422755295123	-0.00641485944947844+0.00360009468127348i	-0.0107926743294903+0.00603123039128176i	-0.00574477278943197	-0.00966947024522551	129	1002.38241156987
-3.84178721845816	-0.00643973664690406+0.00357330346052101i	-0.0108338644239276+0.00598704392293492i	-0.00294613489850703	-0.00497128971680402	129	1002.38241156987
-3.84129890740402	-0.00646461384432968+0.00354651223976854i	-0.0108750545183649+0.00594285745458807i	0.000538564377695888	0.000884859455980121	129	1002.38241156987
-3.84081059634987	-0.00648777268387279+0.00351864203013082i	-0.0109133271960681+0.00589685949379184i	0.00390641054898342	0.00654918017619907	129	1002.38241156987
-3.84032228529573	-0.00651082276658788+0.00349070353005736i	-0.0109514152271424+0.0058507468815748i	0.00638009011295944	0.0107138491032035	129	1002.38241156987
-3.83983397424159	-0.00653387284930296+0.0034627650299839i	-0.0109895032582167+0.00580463426935776i	0.00738768335497428	0.0124156822337176	129	1002.38241156987
-3.83934566318745	-0.00655692293201805+0.00343482652991044i	-0.0110275912892911+0.00575852165714072i	0.00669398423285514	0.0112573458632069	129	1002.38241156987
-3.83885735213331	-0.00657997301473315+0.00340688802983695i	-0.0110656793203655+0.00571240904492364i	0.0044554202657805	0.00750014800892428	129	1002.38241156987
-3.83836904107917	-0.00660302309744824+0.00337894952976349i	-0.0111037673514398+0.00566629643270661i	0.00118483904029046	0.00200518930524136	129	1002.38241156987
-3.83788073002503	-0.00662607318016332+0.00335101102969002i	-0.0111418553825142+0.00562018382048957i	-0.00236590963651332	-0.00396386994371245	129	1002.38241156987
-3.83739241897088	-0.00664912326287841+0.00332307252961656i	-0.0111799434135885+0.00557407120827253i	-0.00537873057613903	-0.00903127973136276	129	1002.38241156987
-3.83690410791674	-0.00667217334559351+0.00329513402954307i	-0.0112180314446629+0.00552795859605545i	-0.00715770299236348	-0.012026170044783	129	1002.38241156987
-3.8364157968626	-0.0066952234283086+0.00326719552946961i	-0.0112561194757373+0.00548184598383841i	-0.00728978403099054	-0.0122530183333793	129	1002.38241156987
-3.83592748580846	-0.00671780242608804+0.00323795898806583i	-0.0112933713800685+0.00543354911725451i	-0.00574055203055132	-0.00965286924977468	129	1002.38241156987
-3.83543917475432	-0.00674035063099851+0.00320863759908241i	-0.0113305686302614+0.00538510947501932i	-0.00286481471778196	-0.00482154157347264	129	1002.38241156987
-3.83495086370018	-0.00676289883590901+0.00317931621009896i	-0.0113677658804543+0.00533666983278408i	0.000677379107712831	0.00113160848646563	129	1002.38241156987
-3.83446255264604	-0.00678544704081948+0.00314999482111554i	-0.0114049631306472+0.00528823019054889i	0.00407100393281004	0.0068363221740616	129	1002.38241156987
-3.83397424159189	-0.00680799524572996+0.00312067343213212i	-0.0114421603808401+0.00523979054831369i	0.00653345679671265	0.0109766183244065	129	1002.38241156987
-3.83348593053775	-0.00683054345064044+0.0030913520431487i	-0.011479357631033+0.0051913509060785i	0.00749497243760086	0.0125942694409486	129	1002.38241156987
-3.83299761948361	-0.00685309165555093+0.00306203065416526i	-0.011516554881226+0.00514291126384326i	0.00673042679793538	0.0113105253806137	129	1002.38241156987
-3.83250930842947	-0.00687563986046141+0.00303270926518184i	-0.0115537521314189+0.00509447162160806i	0.00441204587215907	0.007414791544488	129	1002.38241156987
-3.83202099737533	-0.00689818806537188+0.00300338787619842i	-0.0115909493816118+0.00504603197937287i	0.00107067915761664	0.00179949920562388	129	1002.38241156987
-3.83153268632119	-0.00692073627028236+0.002974066487215i	-0.0116281466318047+0.00499759233713767i	-0.00252567143862876	-0.00424420257789445	128	1002.38241156987
-3.83104437526704	-0.00694143729880157+0.00294362305327797i	-0.0116622183862525+0.00494725363546024i	-0.00554650646104643	-0.00932017157432408	128	1002.38241156987
-3.8305560642129	-0.00696201373771079+0.00291310393888956i	-0.0116960793301368+0.00489678684472956i	-0.00729420277205402	-0.0122558689216498	128	1002.38241156987
-3.83006775315876	-0.00698259017662001+0.00288258482450114i	-0.0117299402740211+0.00484632005399889i	-0.0073634732303553	-0.0123704273070994	128	1002.38241156987
-3.82957944210462	-0.00700316661552923+0.00285206571011273i	-0.0117638012179054+0.00479585326326822i	-0.00573501218807949	-0.00963198859893616	128	1002.38241156987
-3.82909113105048	-0.00702374305443847+0.00282154659572428i	-0.0117976621617897+0.0047453864725375i	-0.00278081027568012	-0.00466646345093574	128	1002.38241156987
-3.82860281999634	-0.00704431949334769+0.00279102748133587i	-0.011831523105674+0.00469491968180682i	0.000820752818740564	0.00138542200263313	128	1002.38241156987
-3.8281145089422	-0.00706489593225691+0.00276050836694745i	-0.0118653840495583+0.00464445289107615i	0.00424060600674657	0.00713005456116884	128	1002.38241156987
-3.82762619788805	-0.00708547237116613+0.00272998925255904i	-0.0118992449934426+0.00459398610034548i	0.00668975933799482	0.0112417257886439	128	1002.38241156987
-3.82713788683391	-0.00710604881007537+0.0026994701381706i	-0.011933105937327+0.00454351930961476i	0.00760127249841685	0.0127684752766984	128	1002.38241156987
-3.82664957577977	-0.00712662524898459+0.00266895102378218i	-0.0119669668812113+0.00449305251888408i	0.00676146496086965	0.0113524494631334	128	1002.38241156987
-3.82616126472563	-0.00714657893070541+0.00263710248024554i	-0.0119997470019813+0.00444033280285733i	0.00436025573342206	0.00731417781627033	128	1002.38241156987
-3.82567295367149	-0.00716648930609873+0.00260516148864864i	-0.0120324519626719+0.00438745641915572i	0.000949014619815774	0.00158144006528713	128	1002.38241156987
-3.82518464261735	-0.00718639968149207+0.00257322049705171i	-0.0120651569233625+0.00433458003545406i	-0.0026880610842169	-0.0045273826134748	128	1002.38241156987
-3.82469633156321	-0.00720631005688539+0.00254127950545481i	-0.0120978618840531+0.00428170365175246i	-0.00571307416720916	-0.00960454174803504	128	1002.38241156987
-3.82420802050906	-0.00722622043227871+0.00250933851385791i	-0.0121305668447437+0.00422882726805085i	-0.00742735489662433	-0.0124771562499229	128	1002.38241156987
-3.82371970945492	-0.00724613080767204+0.00247739752226101i	-0.0121632718054342+0.00417595088434924i	-0.00743278327917667	-0.0124780867701377	128	1002.38241156987
-3.82323139840078	-0.00726604118306537+0.00244545653066408i	-0.0121959767661248+0.00412307450064759i	-0.00572423577765589	-0.00960085352252802	128	1002.38241156987
-3.82274308734664	-0.0072859515584587+0.00241351553906718i	-0.0122286817268154+0.00407019811694598i	-0.00269169235813066	-0.00450262838944243	128	1002.38241156987
-3.8222547762925	-0.00730586193385202+0.00238157454747028i	-0.012261386687506+0.00401732173324437i	0.0009687032079304	0.00164574666299003	128	1002.38241156987
-3.82176646523836	-0.00732577230924534+0.00234963355587338i	-0.0122940916481966+0.00396444534954277i	0.00441436391541994	0.00742851442226705	128	1002.38241156987
-3.82127815418422	-0.00734367388030426+0.00231654836378408i	-0.012323411228953+0.0039096163003724i	0.00684790318050176	0.0115070940569391	128	1002.38241156987
-3.82078984313007	-0.00736143154290742+0.00228338120247407i	-0.0123524882849446+0.00385464736447077i	0.00770707071224817	0.0129391098976173	128	1002.38241156987
-3.82030153207593	-0.00737918920551058+0.00225021404116405i	-0.0123815653409363+0.00379967842856913i	0.00679097930870869	0.0113898687585767	128	1002.38241156987
-3.81981322102179	-0.00739694686811373+0.00221704687985403i	-0.012410642396928+0.00374470949266749i	0.00430738087021131	0.00721111914560688	128	1002.38241156987
-3.81932490996765	-0.00741470453071691+0.00218387971854398i	-0.0124397194529197+0.00368974055676581i	0.000825732686778748	0.00136148784556056	128	1002.38241156987
-3.81883659891351	-0.00743246219332006+0.00215071255723396i	-0.0124687965089114+0.00363477162086417i	-0.00285329524618243	-0.00481331059887376	128	1002.38241156987
-3.81834828785937	-0.00745021985592322+0.00211754539592395i	-0.0124978735649031+0.00357980268496253i	-0.00588186662745047	-0.00988992295987134	128	1002.38241156987
-3.81785997680523	-0.00746797751852638+0.00208437823461393i	-0.0125269506208948+0.0035248337490609i	-0.00756029286100957	-0.0126953388210321	128	1002.38241156987
-3.81737166575108	-0.00748573518112955+0.00205121107330388i	-0.0125560276768865+0.00346986481315921i	-0.00749863761657992	-0.0125778558304666	128	1002.38241156987
-3.81688335469694	-0.00750349284373271+0.00201804391199386i	-0.0125851047328782+0.00341489587725758i	-0.00570729721271721	-0.00955845306857722	128	1002.38241156987
-3.8163950436428	-0.00752044547136676+0.00198354382110208i	-0.0126128079890342+0.00335765143262154i	-0.00259616603892809	-0.0043285234340685	128	1002.38241156987
-3.81590673258866	-0.00753733873064026+0.00194894543156858i	-0.012640409932518+0.00330023917760687i	0.00111945993208125	0.00190897205700089	128	1002.38241156987
-3.81541842153452	-0.00755423198991378+0.00191434704203505i	-0.0126680118760018+0.00324282692259215i	0.00458445280369047	0.00771810764636286	128	1002.38241156987
-3.81493011048038	-0.00757112524918728+0.00187974865250155i	-0.0126956138194856+0.00318541466757748i	0.00699967092856774	0.0117588819496509	128	1002.38241156987
-3.81444179942623	-0.00758801850846079+0.00184515026296805i	-0.0127232157629694+0.0031280024125628i	0.00780619909971948	0.0130962052369528	128	1002.38241156987
-3.81395348837209	-0.00760491176773429+0.00181055187343455i	-0.0127508177064532+0.00307059015754813i	0.00681466098957335	0.0114162443841193	128	1002.38241156987
-3.81346517731795	-0.00762180502700781+0.00177595348390101i	-0.012778419649937+0.00301317790253341i	0.00424968553553812	0.00710007086852401	128	1002.38241156987
-3.81297686626381	-0.00763869828628131+0.00174135509436751i	-0.0128060215934208+0.00295576564751874i	0.000699086371519495	0.00113732866069289	128	1002.38241156987
-3.81248855520967	-0.00765559154555481+0.00170675670483401i	-0.0128336235369046+0.00289835339250406i	-0.00302076453606341	-0.00510054554797482	128	1002.38241156987
-3.81200024415553	-0.00767248480482831+0.00167215831530051i	-0.0128612254803884+0.00284094113748939i	-0.0060525555552105	-0.0101756145481715	128	1002.38241156987
-3.81151193310139	-0.00768718002497439+0.00163642796107217i	-0.0128851386868287+0.00278158007327187i	-0.00769308040732203	-0.0129106316805427	128	1002.38241156987
-3.81102362204724	-0.00770170849732458+0.00160061173366012i	-0.0129087720580451+0.00272207116835625i	-0.00756312047858163	-0.0126735953151938	128	1002.38241156987
-3.8105353109931	-0.00771623696967477+0.00156479550624807i	-0.0129324054292615+0.00266256226344063i	-0.00568962154934543	-0.0095144657174827	128	1002.38241156987
-3.81004699993896	-0.00773076544202495+0.00152897927883602i	-0.0129560388004778+0.00260305335852502i	-0.00250115952963846	-0.00415641627751655	128	1002.38241156987
-3.80955868888482	-0.00774529391437515+0.00149316305142393i	-0.0129796721716942+0.00254354445360935i	0.00126985943456271	0.00216931205503766	128	1002.38241156987
-3.80907037783068	-0.00775982238672534+0.00145734682401188i	-0.0130033055429106+0.00248403554869373i	0.00475535236166389	0.00800620453795031	128	1002.38241156987
-3.80858206677654	-0.00777435085907553+0.00142153059659983i	-0.0130269389141269+0.00242452664377812i	0.00715130961751183	0.0120077056769592	128	1002.38241156987
-3.8080937557224	-0.00778887933142572+0.00138571436918778i	-0.0130505722853433+0.0023650177388625i	0.00790319783861926	0.013247765816686	128	1002.38241156987
-3.80760544466825	-0.00780340780377592+0.0013498981417757i	-0.0130742056565597+0.00230550883394683i	0.00683427654053057	0.0114351060578724	128	1002.38241156987
-3.80711713361411	-0.0078179362761261+0.00131408191436365i	-0.0130978390277761+0.00224599992903121i	0.00418714308423622	0.00698163703032427	128	1002.38241156987
-3.80662882255997	-0.00783145411321876+0.00127696967310138i	-0.0131197690614478+0.00218426101610372i	0.000569767364537955	0.000910735936145146	128	1002.38241156987
-3.80614051150583	-0.00784489313472865+0.00123975636067015i	-0.0131415662583318+0.00212234819337076i	-0.00318558610633493	-0.00538046908890793	128	1002.38241156987
-3.80565220045169	-0.00785833215623855+0.00120254304823888i	-0.0131633634552158+0.00206043537063775i	-0.00621392207355829	-0.010442694413545	128	1002.38241156987
-3.80516388939755	-0.00787177117774844+0.00116532973580765i	-0.0131851606520998+0.00199852254790479i	-0.00781600271163209	-0.0131071091557472	128	1002.38241156987
-3.8046755783434	-0.00788521019925833+0.00112811642337642i	-0.0132069578489838+0.00193660972517183i	-0.00761977709156606	-0.0127551733522467	128	1002.38241156987
-3.80418726728926	-0.00789864922076822+0.00109090311094518i	-0.0132287550458677+0.00187469690243887i	-0.00566677159495147	-0.00946221180274072	128	1002.38241156987
-3.80369895623512	-0.00791208824227812+0.00105368979851391i	-0.0132505522427517+0.00181278407970586i	-0.00240340761009516	-0.0039814447134455	128	1002.38241156987
-3.80321064518098	-0.00792552726378801+0.00101647648608268i	-0.0132723494396357+0.0017508712569729i	0.00142096575758345	0.00242817852155828	128	1002.38241156987
-3.80272233412684	-0.00793896628529789+0.000979263173651447i	-0.0132941466365197+0.00168895843423994i	0.00492605202503836	0.00829101933300868	128	1002.38241156987
-3.8022340230727	-0.00795240530680778+0.000942049861220213i	-0.0133159438334037+0.00162704561150698i	0.00730315146604508	0.0122543383069769	128	1002.38241156987
-3.80174571201856	-0.00796343824013544+0.000903762319463073i	-0.0133337196270584+0.00156326500922157i	0.00799922844700055	0.0133962035607319	128	1002.38241156987
-3.80125740096441	-0.0079742784008194+0.000865388711854933i	-0.0133511732311369+0.00149933476287713i	0.00685311607894389	0.0114526291682195	128	1002.38241156987
-3.80076908991027	-0.00798511856150337+0.000827015104246792i	-0.0133686268352154+0.00143540451653268i	0.0041259652753008	0.00686698776244615	128	1002.38241156987
-3.80028077885613	-0.00799595872218733+0.000788641496638652i	-0.0133860804392939+0.00137147427018824i	0.000443351359202333	0.000691614268413313	128	1002.38241156987
-3.79979246780199	-0.0080067988828713+0.000750267889030477i	-0.0134035340433724+0.00130754402384373i	-0.00334793469196879	-0.00565320419073215	128	1002.38241156987
-3.79930415674785	-0.00801763904355527+0.000711894281422336i	-0.0134209876474509+0.00124361377749929i	-0.00637451152423371	-0.0107057379894817	128	1002.38241156987
-3.79881584569371	-0.00802847920423923+0.000673520673814196i	-0.0134384412515294+0.00117968353115484i	-0.00793752840310561	-0.0132994445494488	128	1002.38241156987
-3.79832753463957	-0.0080393193649232+0.000635147066206056i	-0.0134558948556079+0.0011157532848104i	-0.00767398624645466	-0.0128322237070588	128	1002.38241156987
-3.79783922358542	-0.00805015952560717+0.00059677345859788i	-0.0134733484596864+0.00105182303846589i	-0.00564103092663003	-0.00940616965653591	128	1002.38241156987
-3.79735091253128	-0.00806099968629113+0.00055839985098974i	-0.0134908020637649+0.000987892792121448i	-0.0023036472993709	-0.00380538649393565	128	1002.38241156987
-3.79686260147714	-0.00807061157729211+0.000518817515248891i	-0.0135062044934157+0.000921863971167347i	0.00157025872006919	0.00268099462175602	128	1002.38241156987
-3.796374290423	-0.00808012243124284+0.000479135749939147i	-0.0135214381941492+0.000855662522173006i	0.00508909605509895	0.00856001488980984	128	1002.38241156987
-3.79588597936886	-0.00808963328519359+0.000439453984629367i	-0.0135366718948827+0.000789461073178605i	0.00744178753692265	0.0124766601736255	128	1002.38241156987
-3.79539766831472	-0.00809914413914432+0.000399772219319623i	-0.0135519055956162+0.000723259624184264i	0.00808425094408723	0.0135254188060879	128	1002.38241156987
-3.79490935726057	-0.00810865499309506+0.000360090454009879i	-0.0135671392963497+0.000657058175189923i	0.00686525070620594	0.0114596825127252	128	1002.38241156987
-3.79442104620643	-0.0081181658470458+0.000320408688700134i	-0.0135823729970831+0.000590856726195583i	0.00406199848165641	0.00674973453025375	128	1002.38241156987
-3.79393273515229	-0.00812767670099654+0.000280726923390354i	-0.0135976066978167+0.000524655277201182i	0.000317180033067864	0.000475791966815762	128	1002.38241156987
-3.79344442409815	-0.00813718755494728+0.00024104515808061i	-0.0136128403985502+0.000458453828206841i	-0.00350830255612747	-0.00591959776907649	128	1002.38241156987
-3.79295611304401	-0.00814669840889801+0.000201363392770866i	-0.0136280740992836+0.0003922523792125i	-0.00653315329471858	-0.0109630858085192	128	1002.38241156987
-3.79246780198987	-0.00815620926284875+0.000161681627461122i	-0.0136433078000171+0.000326050930218159i	-0.00805863469352516	-0.0134898197008926	128	1002.38241156987
-3.79197949093573	-0.00816309193522721+0.000121033631443702i	-0.013654165472635+0.000258149142054711i	-0.00772772880548729	-0.0129087656512768	128	1002.38241156987
-3.79149117988158	-0.00816975276506977+8.03040767270646e-05i	-0.0136646537685002+0.000190103829731076i	-0.00561631141833832	-0.00935365336922198	128	1002.38241156987
-3.79100286882744	-0.00817641359491232+3.95745220104269e-05i	-0.0136751420643655+0.000122058517407442i	-0.0022080537647385	-0.00363927401804684	128	1002.38241156987
-3.7905145577733	-0.00818307442475488-1.15503270621078e-06i	-0.0136856303602307+5.40132050838072e-05i	0.0017142442655238	0.00292165781395455	128	1002.38241156987
-3.79002624671916	-0.00818973525459745-4.18845874228855e-05i	-0.013696118656096-1.40321072398893e-05i	0.00524812207693815	0.00881952409372669	128	1002.38241156987
-3.78953793566502	-0.00819639608444001-8.26141421395233e-05i	-0.0137066069519612-8.20774195635239e-05i	0.00757901201530432	0.0126950065063555	128	1002.38241156987
-3.78904962461088	-0.00820305691428256-0.000123343696856161i	-0.0137170952478265-0.000150122731887159i	0.00816793276422632	0.0136522647939797	128	1002.38241156987
-3.78856131355674	-0.00820971774412512-0.000164073251572799i	-0.0137275835436917-0.000218168044210793i	0.00687608991928504	0.0114659628341654	128	1002.38241156987
-3.78807300250259	-0.00821637857396769-0.000204802806289473i	-0.013738071839557-0.00028621335653449i	0.00399758606712679	0.00663431188207418	128	1002.38241156987
-3.78758469144845	-0.00822303940381024-0.000245532361006111i	-0.0137485601354222-0.000354258668858124i	0.000192531586769114	0.000265644874352659	128	1002.38241156987
-3.78709638039431	-0.00822821917653243-0.000287340994038599i	-0.0137565919617276-0.000424197219921925i	-0.00366259318334817	-0.00617284663613485	128	1002.38241156987
-3.78660806934017	-0.00823327073833973-0.000329243039820817i	-0.0137644111384294-0.000494299663294577i	-0.0066804277020009	-0.0111993764594495	128	1002.38241156987
-3.78611975828603	-0.00823832230014702-0.000371145085603073i	-0.0137722303151311-0.000564402106667292i	-0.00816489715634226	-0.0136548521463646	128	1002.38241156987
-3.78563144723189	-0.00824337386195432-0.00041304713138529i	-0.0137800494918329-0.000634504550039944i	-0.00777159899017571	-0.0129699450581872	128	1002.38241156987
-3.78514313617775	-0.00824842542376161-0.000454949177167508i	-0.0137878686685346-0.000704606993412595i	-0.00558778790370349	-0.0092972388479904	128	1002.38241156987
-3.7846548251236	-0.0082534769855689-0.000496851222949726i	-0.0137956878452363-0.000774709436785247i	-0.00211308438931852	-0.00347733647384619	128	1002.38241156987
-3.78416651406946	-0.0082585285473762-0.000538753268731982i	-0.0138035070219381-0.000844811880157962i	0.00185475022556661	0.00315340509960566	128	1002.38241156987
-3.78367820301532	-0.00826358010918349-0.0005806553145142i	-0.0138113261986398-0.000914914323530614i	0.00540287703266236	0.00906956845055283	128	1002.38241156987
-3.78318989196118	-0.00826863167099079-0.000622557360296418i	-0.0138191453753416-0.000985016766903266i	0.00771329634120883	0.0129074495249982	128	1002.38241156987
-3.78270158090704	-0.00827368323279808-0.000664459406078636i	-0.0138269645520433-0.00105511921027592i	0.00825136720372471	0.0137792867892564	128	1002.38241156987
-3.7822132698529	-0.00827589126869873-0.000707156243132571i	-0.0138300651057985-0.00112664489114779i	0.00688778291895179	0.0114757854239259	128	1002.38241156987
-3.78172495879875	-0.00827784698774426-0.000749923605035101i	-0.0138327469582155-0.00119829686128922i	0.00393659829583186	0.00652780568160555	128	1002.38241156987
-3.78123664774461	-0.00827980270678979-0.000792690966937631i	-0.0138354288106325-0.00126994883143065i	7.50253435639803e-05	7.09439979333503e-05	128	1002.38241156987
-3.78074833669047	-0.00828175842583532-0.00083545832884016i	-0.0138381106630495-0.00134160080157208i	-0.00380947003960009	-0.00641090641631737	128	1002.38241156987
-3.78026002563633	-0.00828371414488084-0.000878225690742729i	-0.0138407925154665-0.00141325277171357i	-0.00682279338463491	-0.0114260281955814	128	1002.38241156987
-3.77977171458219	-0.00828566986392637-0.000920993052645259i	-0.0138434743678835-0.001484904741855i	-0.00826993070569387	-0.01381803672305	128	1002.38241156987
-3.77928340352805	-0.0082876255829719-0.000963760414547789i	-0.0138461562203005-0.00155655671199643i	-0.00781519841669391	-0.0130324277738969	128	1002.38241156987
-3.77879509247391	-0.00828958130201742-0.00100652777645032i	-0.0138488380727175-0.00162820868213786i	-0.0055600978286689	-0.00924509820911005	128	1002.38241156987
-3.77830678141976	-0.00829153702106295-0.00104929513835289i	-0.0138515199251345-0.00169986065227936i	-0.00202072041849177	-0.00332305693119772	128	1002.38241156987
-3.77781847036562	-0.00829349274010848-0.00109206250025542i	-0.0138542017775515-0.00177151262242078i	0.00199028161679834	0.00337392130038061	128	1002.38241156987
-3.77733015931148	-0.00829379664515377-0.00113568711631797i	-0.0138541590021432-0.00184469434844038i	0.00554837441504924	0.00930229204835914	128	1002.38241156987
-3.77684184825734	-0.00829395038528994-0.00117938966457689i	-0.0138538685332961-0.00191801514317617i	0.00783461522886411	0.0130979947357233	128	1002.38241156987
-3.7763535372032	-0.00829410412542612-0.00122309221283585i	-0.013853578064449-0.00199133593791203i	0.0083211059496077	0.0138849800822679	128	1002.38241156987
-3.77586522614906	-0.00829425786556229-0.00126679476109477i	-0.013853287595602-0.00206465673264782i	0.00689305035426203	0.011477761631919	128	1002.38241156987
-3.77537691509492	-0.00829441160569847-0.00131049730935369i	-0.0138529971267549-0.00213797752738361i	0.00387596880620499	0.00642535236243413	128	1002.38241156987
-3.77488860404077	-0.00829456534583465-0.00135419985761261i	-0.0138527066579079-0.00221129832211941i	-3.84351356604046e-05	-0.000113838058282394	128	1002.38241156987
-3.77440029298663	-0.00829471908597082-0.00139790240587157i	-0.0138524161890608-0.00228461911685526i	-0.00395076252944825	-0.00663744564526966	128	1002.38241156987
-3.77391198193249	-0.008294872826107-0.00144160495413049i	-0.0138521257202138-0.00235793991159106i	-0.00696047005790341	-0.0116441472139567	128	1002.38241156987
-3.77342367087835	-0.00829502656624318-0.00148530750238941i	-0.0138518352513667-0.00243126070632685i	-0.00837307304690182	-0.0139790260440799	128	1002.38241156987
-3.77293535982421	-0.00829518030637935-0.00152901005064833i	-0.0138515447825196-0.00250458150106264i	-0.00786034618642509	-0.0130998944541898	128	1002.38241156987
-3.77244704877007	-0.00829232216963901-0.0015732711471309i	-0.013846271514936-0.00257893533503316i	-0.00553554520928701	-0.00920156325127731	128	1002.38241156987
-3.77195873771592	-0.00828918364796421-0.00161758424059519i	-0.0138405343832058-0.00265338533782125i	-0.00193410240536757	-0.00318191385273885	128	1002.38241156987
-3.77147042666178	-0.00828604512628942-0.00166189733405949i	-0.0138347972514755-0.00272783534060934i	0.00211699852082825	0.00357690158545756	128	1002.38241156987
-3.77098211560764	-0.00828290660461462-0.00170621042752379i	-0.0138290601197452-0.00280228534339743i	0.00568645503211601	0.00952138544125242	128	1002.38241156987
-3.7704938045535	-0.00827976808293982-0.00175052352098813i	-0.013823322988015-0.00287673534618559i	0.00795243124660019	0.0132832498610377	128	1002.38241156987
-3.77000549349936	-0.00827662956126502-0.00179483661445242i	-0.0138175858562847-0.00295118534897368i	0.00839170291663175	0.0139942369609968	128	1002.38241156987
-3.76951718244522	-0.00827349103959023-0.00183914970791672i	-0.0138118487245544-0.00302563535176177i	0.00690043720369536	0.0114864560288995	128	1002.38241156987
-3.76902887139108	-0.00827035251791543-0.00188346280138102i	-0.0138061115928242-0.00310008535454986i	0.00381873512975611	0.00633202761890657	128	1002.38241156987
-3.76854056033693	-0.00826721399624063-0.00192777589484536i	-0.0138003744610939-0.00317453535733802i	-0.000146864030478776	-0.000287326355467896	128	1002.38241156987
-3.76805224928279	-0.00826407547456584-0.00197208898830965i	-0.0137946373293636-0.00324898536012611i	-0.00408527479046537	-0.00685104795234849	128	1002.38241156987
-3.76756393822865	-0.00825911458228002-0.00201700022859261i	-0.0137859075324215-0.00332453390231048i	-0.00708816473359298	-0.0118456747951901	128	1002.38241156987
-3.76707562717451	-0.00825398004384772-0.00206196846380814i	-0.0137768925768083-0.0034001871197633i	-0.00846446421696353	-0.0141222617745571	128	1002.38241156987
-3.76658731612037	-0.00824884550541542-0.0021069366990237i	-0.013767877621195-0.0034758403372162i	-0.00789551037603794	-0.013153998093656	128	1002.38241156987
-3.76609900506623	-0.00824371096698312-0.00215190493423923i	-0.0137588626655817-0.00355149355466902i	-0.00550931441411897	-0.00915900516893469	128	1002.38241156987
-3.76561069401209	-0.00823857642855082-0.00219687316945476i	-0.0137498477099685-0.00362714677212184i	-0.00185197380723359	-0.00305155793022372	128	1002.38241156987
-3.76512238295794	-0.00823344189011852-0.00224184140467028i	-0.0137408327543552-0.00370279998957466i	0.00223722047251547	0.00376700867403563	128	1002.38241156987
-3.7646340719038	-0.00822830735168622-0.00228680963988585i	-0.013731817798742-0.00377845320702756i	0.00581828045131462	0.00972965403742859	128	1002.38241156987
-3.76414576084966	-0.00822317281325392-0.00233177787510138i	-0.0137228028431287-0.00385410642448038i	0.00806649636127397	0.0134635967811003	128	1002.38241156987
-3.76365744979552	-0.00821803827482162-0.0023767461103169i	-0.0137137878875155-0.0039297596419332i	0.008462291496928	0.0141062438700288	128	1002.38241156987
-3.76316913874138	-0.00821290373638932-0.00242171434553243i	-0.0137047729319022-0.00400541285938603i	0.00691126828997869	0.0115044070238185	128	1002.38241156987
-3.76268082768724	-0.00820461672231445-0.00246695779049896i	-0.0136905567222014-0.00408162441641081i	0.00376647658671743	0.00625051666652468	128	1002.38241156987
-3.7621925166331	-0.0081960223814684-0.00251222806495875i	-0.0136758334555695-0.00415789040452948i	-0.000248112597973389	-0.000446202642298723	128	1002.38241156987
-3.76170420557895	-0.00818742804062235-0.00255749833941855i	-0.0136611101889376-0.00423415639264814i	-0.00421042815430047	-0.00704801444033234	128	1002.38241156987
-3.76121589452481	-0.0081788336997763-0.00260276861387834i	-0.0136463869223057-0.00431042238076681i	-0.00720943278887214	-0.0120374150866401	128	1002.38241156987
-3.76072758347067	-0.00817023935893025-0.00264803888833818i	-0.0136316636556738-0.00438668836888554i	-0.00855433271297999	-0.0142655214585356	128	1002.38241156987
-3.76023927241653	-0.0081616450180842-0.00269330916279798i	-0.0136169403890418-0.0044629543570042i	-0.00793363509168695	-0.013216513809575	128	1002.38241156987
-3.75975096136239	-0.00815305067723815-0.00273857943725778i	-0.0136022171224099-0.00453922034512287i	-0.00548727900387819	-0.00912702631297721	128	1002.38241156987
-3.75926265030825	-0.0081444563363921-0.00278384971171757i	-0.013587493855778-0.00461548633324153i	-0.00177514021910823	-0.00293285730845993	128	1002.38241156987
-3.7587743392541	-0.00813586199554605-0.00282911998617741i	-0.0135727705891461-0.00469175232136026i	0.00235101514764448	0.00394502194880024	128	1002.38241156987
-3.75828602819996	-0.0081272676547-0.00287439026063721i	-0.0135580473225142-0.00476801830947893i	0.005942864345604	0.00992626173930135	128	1002.38241156987
-3.75779771714582	-0.00811672863956487-0.00291994901795709i	-0.0135401429418758-0.00484486102603912i	0.00817144071673104	0.0136309092859245	128	1002.38241156987
-3.75730940609168	-0.00810599574451572-0.00296553653640804i	-0.0135219214108985-0.00492176124120528i	0.00852390498914954	0.0142067954271929	128	1002.38241156987
-3.75682109503754	-0.00809526284946657-0.00301112405485903i	-0.0135036998799211-0.0049986614563715i	0.00691697121981357	0.0115178598071614	128	1002.38241156987
-3.7563327839834	-0.00808452995441742-0.00305671157330998i	-0.0134854783489438-0.00507556167153765i	0.00371736581095373	0.00617765250978233	128	1002.38241156987
-3.75584447292926	-0.00807379705936827-0.00310229909176093i	-0.0134672568179664-0.0051524618867038i	-0.000341608564328245	-0.000590235039501489	128	1002.38241156987
-3.75535616187511	-0.00806306416431912-0.00314788661021188i	-0.0134490352869891-0.00522936210186995i	-0.0043280328879345	-0.00723235500456903	128	1002.38241156987
-3.75486785082097	-0.00805233126926996-0.00319347412866287i	-0.0134308137560117-0.00530626231703617i	-0.00732522380011873	-0.0122217787134935	128	1002.38241156987
-3.75437953976683	-0.00804159837422081-0.00323906164711382i	-0.0134125922250343-0.00538316253220232i	-0.00864243084084169	-0.0144089527715828	128	1002.38241156987
-3.75389122871269	-0.00803086547917167-0.00328464916556477i	-0.013394370694057-0.00546006274736847i	-0.00797397357458932	-0.0132864554605945	128	1002.38241156987
-3.75340291765855	-0.00802013258412252-0.00333023668401572i	-0.0133761491630796-0.00553696296253462i	-0.00547016984007644	-0.00910670030575739	128	1002.38241156987
-3.75291460660441	-0.00800615967755522-0.00337577091890285i	-0.0133525952549639-0.00561386500268102i	-0.00170419636162303	-0.00282635759270183	128	1002.38241156987
-3.75242629555027	-0.00799185655790687-0.00342129972327536i	-0.013328497885606-0.00569076722882431i	0.00245748497038513	0.00411016052741808	128	1002.38241156987
-3.75193798449612	-0.00797755343825853-0.00346682852764787i	-0.0133044005162482-0.0057676694549676i	0.00605897441577161	0.0101100793331201	128	1002.38241156987
-3.75144967344198	-0.00796325031861018-0.00351235733202038i	-0.0132803031468903-0.0058445716811109i	0.0082720522549819	0.0137940055568776	128	1002.38241156987
-3.75096136238784	-0.00794894719896182-0.00355788613639294i	-0.0132562057775324-0.00592147390725426i	0.00858645656198693	0.0143127522364558	128	1002.38241156987
-3.7504730513337	-0.00793464407931347-0.00360341494076545i	-0.0132321084081745-0.00599837613339756i	0.00692749217232381	0.0115430169644642	128	1002.38241156987
-3.74998474027956	-0.00792034095966512-0.00364894374513796i	-0.0132080110388166-0.00607527835954085i	0.00367377416492259	0.00611668577360154	128	1002.38241156987
-3.74949642922542	-0.00790603784001677-0.00369447254951047i	-0.0131839136694588-0.00615218058568414i	-0.000429108475438162	-0.000723200684802826	128	1002.38241156987
-3.74900811817127	-0.00789173472036841-0.00374000135388302i	-0.0131598163001009-0.00622908281182751i	-0.00443933911867425	-0.00740701726662324	128	1002.38241156987
-3.74851980711713	-0.00787743160072007-0.00378553015825553i	-0.013135718930743-0.0063059850379708i	-0.00743495267009588	-0.0123985573407612	128	1002.38241156987
-3.74803149606299	-0.00786112108270095-0.00383099766559216i	-0.0131083499426215-0.00638286865575152i	-0.00872381642733695	-0.0145449066401014	128	1002.38241156987
-3.74754318500885	-0.00784460150297082-0.0038764587891121i	-0.0130806402297955-0.00645975033555312i	-0.00800922801020478	-0.0133519844836793	128	1002.38241156987
-3.74705487395471	-0.00782808192324068-0.00392191991263209i	-0.0130529305169696-0.00653663201535479i	-0.0054531138949284	-0.00908988447027464	128	1002.38241156987
-3.74656656290057	-0.00781156234351056-0.00396738103615204i	-0.0130252208041437-0.0066135136951564i	-0.00164041360738005	-0.002733533437472	128	1002.38241156987
-3.74607825184643	-0.00779504276378043-0.00401284215967198i	-0.0129975110913178-0.006690395374958i	0.00255447820461462	0.00425981948673522	128	1002.38241156987
-3.74558994079228	-0.0077785231840503-0.00405830328319193i	-0.0129698013784918-0.0067672770547596i	0.00616812770126671	0.0102844920165283	129	1002.38241156987
-3.74510162973814	-0.00776200360432016-0.00410376440671191i	-0.0129420916656659-0.00684415873456127i	0.00836921991284076	0.0139548433836254	129	1002.38241156987
-3.744613318684	-0.00774548402459003-0.00414922553023186i	-0.01291438195284-0.00692104041436288i	0.00864971862148758	0.0144238224647486	129	1002.38241156987
-3.74412500762986	-0.00772896444485991-0.0041946866537518i	-0.012886672240014-0.00699792209416448i	0.00694209096372375	0.0115783915209245	129	1002.38241156987
-3.74363669657572	-0.00771244486512978-0.00424014777727175i	-0.0128589625271881-0.00707480377396608i	0.00363555681026193	0.00606675364709479	129	1002.38241156987
-3.74314838552158	-0.00769266214956492-0.00428519315548661i	-0.0128258950879345-0.00715106749681783i	-0.000511144730826412	-0.000846817148726186	129	1002.38241156987
-3.74266007446744	-0.00767253229189-0.00433019430547748i	-0.0127922576777843-0.00722726547956846i	-0.00454455670068033	-0.00757329408923915	129	1002.38241156987
-3.74217176341329	-0.00765240243421508-0.00437519545546835i	-0.0127586202676341-0.00730346346231909i	-0.00753822973638032	-0.0125680381291773	129	1002.38241156987
-3.74168345235915	-0.00763227257654017-0.00442019660545921i	-0.0127249828574839-0.00737966144506972i	-0.00880344500614602	-0.0146821264909034	129	1002.38241156987
-3.74119514130501	-0.00761214271886523-0.00446519775545012i	-0.0126913454473337-0.00745585942782041i	-0.00804757368180192	-0.0134264976708359	129	1002.38241156987
-3.74070683025087	-0.00759201286119031-0.00451019890544099i	-0.0126577080371835-0.00753205741057104i	-0.00544174244697303	-0.00908506224472351	129	1002.38241156987
-3.74021851919673	-0.00757188300351539-0.00455520005543186i	-0.0126240706270333-0.00760825539332167i	-0.00158214488568635	-0.00265060345484095	129	1002.38241156987
-3.73973020814259	-0.00755175314584047-0.00460020120542273i	-0.0125904332168831-0.0076844533760723i	0.00264626758783344	0.00440208382649068	129	1002.38241156987
-3.73924189708845	-0.00753162328816554-0.00464520235541364i	-0.0125567958067328-0.007760651358823i	0.00627257358489642	0.0104540154857953	129	1002.38241156987
-3.7387535860343	-0.00751149343049062-0.00469020350540451i	-0.0125231583965827-0.00783684934157363i	0.00846270789783531	0.0141134681670014	129	1002.38241156987
-3.73826527498016	-0.0074893621817829-0.00473476622442711i	-0.0124862716386332-0.00791238127568914i	0.00870945048108916	0.0145330471287548	129	1002.38241156987
-3.73777696392602	-0.00746701352308483-0.00477928131693843i	-0.0124490319058466-0.00798784085731333i	0.00695561447468946	0.0116151456239244	129	1002.38241156987
-3.73728865287188	-0.00744466486438673-0.00482379640944979i	-0.01241179217306-0.00806330043893758i	0.00360185500102607	0.00602581385802635	129	1002.38241156987
-3.73680034181774	-0.00742231620568865-0.00486831150196111i	-0.0123745524402734-0.00813876002056177i	-0.000583544030778567	-0.000955113561456626	129	1002.38241156987
-3.7363120307636	-0.00739996754699057-0.00491282659447244i	-0.0123373127074868-0.00821421960218596i	-0.00464033591386168	-0.00772651995521269	129	1002.38241156987
-3.73582371970946	-0.00737761888829249-0.00495734168698376i	-0.0123000729747002-0.00828967918381015i	-0.00763649579853565	-0.0127330221383691	129	1002.38241156987
-3.73533540865531	-0.00735527022959439-0.00500185677949512i	-0.0122628332419136-0.0083651387654344i	-0.00888224276646816	-0.014822060925924	129	1002.38241156987
-3.73484709760117	-0.00733292157089632-0.00504637187200644i	-0.012225593509127-0.00844059834705859i	-0.00808877844238216	-0.0135091274170087	129	1002.38241156987
-3.73435878654703	-0.00731057291219824-0.00509088696451776i	-0.0121883537763404-0.00851605792868278i	-0.00543522708832369	-0.00909011701289624	129	1002.38241156987
-3.73387047549289	-0.00728822425350016-0.00513540205702909i	-0.0121511140435539-0.00859151751030697i	-0.00152826393668576	-0.00257476131436857	129	1002.38241156987
-3.73338216443875	-0.00726266113544148-0.00517911878033916i	-0.0121086089537477-0.00866569950546811i	0.00273438302608645	0.00454045365016565	129	1002.38241156987
-3.73289385338461	-0.00723674158190947-0.00522274697644376i	-0.0120655200145875-0.00873973983539572i	0.00637317634647347	0.0106209316866949	129	1002.38241156987
-3.73240554233046	-0.00721082202837746-0.00526637517254836i	-0.0120224310754273-0.00881378016532335i	0.00855220702513597	0.0142699625802378	129	1002.38241156987
-3.73191723127632	-0.00718490247484545-0.00531000336865296i	-0.011979342136267-0.00888782049525097i	0.00876963554503365	0.0146469742750582	129	1002.38241156987
-3.73142892022218	-0.00715898292131342-0.0053536315647576i	-0.0119362531971068-0.00896186082517866i	0.00697329498234732	0.0116612107741838	129	1002.38241156987
-3.73094060916804	-0.00713306336778142-0.00539725976086221i	-0.0118931642579465-0.00903590115510628i	0.00357320162190496	0.00599356628604012	129	1002.38241156987
-3.7304522981139	-0.00710714381424941-0.00544088795696681i	-0.0118500753187863-0.0091099414850339i	-0.000651953627089558	-0.0010585528384837	129	1002.38241156987
-3.72996398705976	-0.0070812242607174-0.00548451615307141i	-0.0118069863796261-0.00918398181496152i	-0.00473302622871936	-0.0078780243281931	129	1002.38241156987
-3.72947567600562	-0.00705530470718537-0.00552814434917605i	-0.0117638974404658-0.00925802214488921i	-0.00773258925936966	-0.0128986168544511	129	1002.38241156987
-3.72898736495147	-0.00702938515365336-0.00557177254528065i	-0.0117208085013056-0.00933206247481683i	-0.0089601536506903	-0.0149645249112476	129	1002.38241156987
-3.72849905389733	-0.00700154414012555-0.00561457258770849i	-0.0116746135928093-0.0094047624888023i	-0.00812946013466403	-0.0135937685408922	129	1002.38241156987
-3.72801074284319	-0.00697348571369302-0.00565727892467444i	-0.0116280672443577-0.00947731084624385i	-0.00543082098673345	-0.00909967678248258	129	1002.38241156987
-3.72752243178905	-0.00694542728726046-0.00569998526164042i	-0.011581520895906-0.00954985920368547i	-0.00148189194773668	-0.00251017785572577	129	1002.38241156987
-3.72703412073491	-0.00691736886082793-0.00574269159860637i	-0.0115349745474543-0.00962240756112702i	0.00281217510282451	0.00466484858160227	129	1002.38241156987
-3.72654580968077	-0.0068893104343954-0.00578539793557231i	-0.0114884281990026-0.00969495591856857i	0.00646584994561673	0.0107789481801044	129	1002.38241156987
-3.72605749862663	-0.00686125200796287-0.00582810427253825i	-0.011441881850551-0.00976750427601012i	0.00863929081432898	0.0144266971350177	129	1002.38241156987
-3.72556918757248	-0.00683319358153031-0.00587081060950424i	-0.0113953355020992-0.00984005263345174i	0.00883130175280665	0.0147666101234998	129	1002.38241156987
-3.72508087651834	-0.00680513515509778-0.00591351694647018i	-0.0113487891536476-0.00991260099089329i	0.00699486945026589	0.0117151964179376	129	1002.38241156987
-3.7245925654642	-0.00677707672866525-0.00595622328343613i	-0.0113022428051959-0.00998514934833484i	0.00354865508262961	0.00596742766751757	129	1002.38241156987
-3.72410425441006	-0.00674901830223272-0.00599892962040207i	-0.0112556964567442-0.0100576977057764i	-0.000718363552024531	-0.00116139146025399	129	1002.38241156987
-3.72361594335592	-0.00671786890259753-0.00604045022867482i	-0.0112040995761288-0.0101282956320002i	-0.00482474827437253	-0.00803207620235862	129	1002.38241156987
-3.72312763230178	-0.00668636273077453-0.00608183397551511i	-0.0111519197433842-0.0101986684318424i	-0.00782733213088298	-0.0130666041560999	129	1002.38241156987
-3.72263932124763	-0.00665485655895152-0.0061232177223554i	-0.0110997399106396-0.0102690412316846i	-0.00903607355286978	-0.0151076712865089	129	1002.38241156987
-3.72215101019349	-0.00662335038712852-0.00616460146919569i	-0.011047560077895-0.0103394140315267i	-0.00817162415095659	-0.0136830564368563	129	1002.38241156987
-3.72166269913935	-0.00659184421530549-0.00620598521603602i	-0.0109953802451504-0.010409786831369i	-0.00543003393936527	-0.00911511455639425	129	1002.38241156987
-3.72117438808521	-0.00656033804348249-0.00624736896287631i	-0.0109432004124058-0.0104801596312111i	-0.00143834479643058	-0.00244794028380557	129	1002.38241156987
-3.72068607703107	-0.00652883187165948-0.0062887527097166i	-0.0108910205796612-0.0105505324310533i	0.00288872034896163	0.00479110123517676	129	1002.38241156987
-3.72019776597693	-0.00649732569983648-0.00633013645655689i	-0.0108388407469166-0.0106209052308955i	0.00655824363088185	0.0109410537251579	129	1002.38241156987
-3.71970945492279	-0.00646581952801345-0.00637152020339722i	-0.010786660914172-0.0106912780307377i	0.00872682903005807	0.0145882558616056	129	1002.38241156987
-3.71922114386864	-0.00643431335619045-0.00641290395023752i	-0.0107344810814274-0.0107616508305799i	0.00889435505392569	0.0148911409257387	129	1002.38241156987
-3.7187328328145	-0.00640104025870005-0.00645307311793265i	-0.0106794606578333-0.0108300098609337i	0.00701790176988334	0.0117720932318909	129	1002.38241156987
-3.71824452176036	-0.0063675591812181-0.00649309932083588i	-0.0106241058760532-0.0108981318559843i	0.00352796390848524	0.00594586509629623	129	1002.38241156987
-3.71775621070622	-0.00633407810373611-0.00653312552373915i	-0.010568751094273-0.010966253851035i	-0.000775987938402509	-0.00125343554324677	129	1002.38241156987
-3.71726789965208	-0.00630059702625416-0.00657315172664238i	-0.0105133963124929-0.0110343758460857i	-0.00490695744936377	-0.00817509130226773	129	1002.38241156987
-3.71677958859794	-0.00626711594877221-0.00661317792954561i	-0.0104580415307128-0.0111024978411363i	-0.00791639905046363	-0.0132296622983352	129	1002.38241156987
-3.7162912775438	-0.00623363487129026-0.00665320413244884i	-0.0104026867489328-0.0111706198361869i	-0.00911190856026086	-0.0152537861803219	129	1002.38241156987
-3.71580296648965	-0.00620015379380828-0.00669323033535211i	-0.0103473319671526-0.0112387418312377i	-0.00821646141155588	-0.013777827457251	129	1002.38241156987
-3.71531465543551	-0.00616667271632632-0.00673325653825534i	-0.0102919771853725-0.0113068638262883i	-0.00543259341053367	-0.00913482581874254	129	1002.38241156987
-3.71482634438137	-0.00613319163884437-0.00677328274115857i	-0.0102366224035924-0.0113749858213389i	-0.00139665747053873	-0.00238547291475303	129	1002.38241156987
-3.71433803332723	-0.00609971056136242-0.0068133089440618i	-0.0101812676218123-0.0114431078163896i	0.00296652879591841	0.00492401257886504	129	1002.38241156987
-3.71384972227309	-0.00606333517356962-0.00685177340731639i	-0.0101211966571071-0.011508621516575i	0.00665244774425944	0.0111109565548865	129	1002.38241156987
-3.71336141121895	-0.00602661246853957-0.00689005046181311i	-0.0100605597504509-0.0115738222213766i	0.00881480010608575	0.0147543746916244	129	1002.38241156987
-3.7128731001648	-0.00598988976350951-0.00692832751630983i	-0.00999992284379472-0.0116390229261781i	0.00895610904419631	0.0150153966467136	129	1002.38241156987
-3.71238478911066	-0.00595316705847945-0.00696660457080654i	-0.00993928593713852-0.0117042236309797i	0.00704175975099365	0.0118296952835783	129	1002.38241156987
-3.71189647805652	-0.00591644435344936-0.00700488162530329i	-0.00987864903048228-0.0117694243357813i	0.00350871114264115	0.00592370399662637	129	1002.38241156987
-3.71140816700238	-0.0058797216484193-0.00704315867980001i	-0.00981801212382608-0.0118346250405828i	-0.000834158979663761	-0.00135088365883175	129	1002.38241156987
-3.71091985594824	-0.00584299894338925-0.00708143573429672i	-0.00975737521716989-0.0118998257453843i	-0.00499112064843399	-0.00832626301915372	129	1002.38241156987
-3.7104315448941	-0.00580627623835919-0.00711971278879344i	-0.0096967383105137-0.0119650264501859i	-0.0080077576600632	-0.0134006605812044	129	1002.38241156987
-3.70994323383996	-0.0057695535333291-0.00715798984329019i	-0.00963610140385745-0.0120302271549875i	-0.00918998207430353	-0.0154059640394642	129	1002.38241156987
-3.70945492278581	-0.00573283082829904-0.00719626689778691i	-0.00957546449720126-0.012095427859789i	-0.00826366643822905	-0.0138765091417845	129	1002.38241156987
-3.70896661173167	-0.00569456638508354-0.00723296229994213i	-0.00951236760769788-0.0121579705051724i	-0.00543708721349307	-0.00915530132644069	129	1002.38241156987
-3.70847830067753	-0.00565611338396047-0.00726946426260235i	-0.00944896985698299-0.012220188064152i	-0.0013590410840347	-0.00232538621926659	129	1002.38241156987
-3.70798998962339	-0.00561766038283736-0.00730596622526261i	-0.00938557210626803-0.0122824056231317i	0.00303567334512138	0.00504784041134197	129	1002.38241156987
-3.70750167856925	-0.00557920738171429-0.00734246818792283i	-0.00932217435555313-0.0123446231821114i	0.00673870514570498	0.0112724272263291	129	1002.38241156987
-3.70701336751511	-0.00554075438059121-0.00737897015058305i	-0.00925877660483823-0.0124068407410911i	0.00889915603869109	0.0149175285304591	129	1002.38241156987
-3.70652505646097	-0.00550230137946814-0.00741547211324327i	-0.00919537885412334-0.0124690583000708i	0.00901900874688117	0.0151421590125482	129	1002.38241156987
-3.70603674540682	-0.00546384837834503-0.00745197407590353i	-0.00913198110340838-0.0125312758590505i	0.00706788726312179	0.0118891610307209	129	1002.38241156987
-3.70554843435268	-0.00542539537722196-0.00748847603856375i	-0.00906858335269348-0.0125934934180301i	0.00349071399658655	0.00589966208014155	129	1002.38241156987
-3.70506012329854	-0.00538694237609889-0.00752497800122397i	-0.00900518560197858-0.0126557109770098i	-0.000893657379711518	-0.00145561570595563	129	1002.38241156987
-3.7045718122444	-0.00534848937497581-0.0075614799638842i	-0.00894178785126369-0.0127179285359895i	-0.00507976064806906	-0.0084898365184311	129	1002.38241156987
-3.70408350119026	-0.00530740572092363-0.00759607130581848i	-0.00887411731460335-0.0127769229844042i	-0.00810276480948682	-0.013581427778347	129	1002.38241156987
-3.70359519013612	-0.00526599425121296-0.00763042455804331i	-0.00880591432984896-0.0128355157887628i	-0.00926871414293591	-0.0155606945558663	129	1002.38241156987
-3.70310687908198	-0.0052245827815023-0.00766477781026815i	-0.00873771134509456-0.0128941085931214i	-0.00830848651913531	-0.0139699506213723	129	1002.38241156987
-3.70261856802783	-0.00518317131179164-0.00769913106249299i	-0.00866950836034017-0.01295270139748i	-0.00544009539624314	-0.00916958479557122	129	1002.38241156987
-3.70213025697369	-0.00514175984208094-0.00773348431471785i	-0.00860130537558572-0.0130112942018387i	-0.00131956889796959	-0.0022570407948341	129	1002.38241156987
-3.70164194591955	-0.00510034837237027-0.00776783756694269i	-0.00853310239083132-0.0130698870061973i	0.00310898221186047	0.00518389080639592	129	1002.38241156987
-3.70115363486541	-0.00505893690265961-0.00780219081916752i	-0.00846489940607693-0.013128479810556i	0.00682954816377064	0.0114457217510737	129	1002.38241156987
-3.70066532381127	-0.00501752543294895-0.00783654407139236i	-0.00839669642132253-0.0131870726149146i	0.00898718583862426	0.0150888731187141	129	1002.38241156987
-3.70017701275713	-0.00497611396323824-0.00787089732361723i	-0.00832849343656808-0.0132456654192733i	0.00908437989535674	0.0152724778796207	129	1002.38241156987
-3.69968870170298	-0.00493470249352758-0.00790525057584206i	-0.00826029045181368-0.0133042582236319i	0.00709572243827551	0.0119484001642482	129	1002.38241156987
-3.69920039064884	-0.00489203681262279-0.0079376897377201i	-0.00819010929844019-0.0133596052177917i	0.00347369304005712	0.00587228429100417	129	1002.38241156987
-3.6987120795947	-0.00484921192843949-0.0079698859345696i	-0.00811967704626365-0.013414540205084i	-0.000949936471900135	-0.00156070989348022	129	1002.38241156987
-3.69822376854056	-0.00480638704425614-0.00800208213141913i	-0.00804924479408704-0.0134694751923765i	-0.00516049487697193	-0.00864533685366775	129	1002.38241156987
-3.69773545748642	-0.00476356216007284-0.00803427832826863i	-0.0079788125419105-0.0135244101796689i	-0.00819121434363377	-0.013754270009217	129	1002.38241156987
-3.69724714643228	-0.00472073727588954-0.00806647452511814i	-0.00790838028973397-0.0135793451669613i	-0.00934487341228803	-0.0157113378463242	129	1002.38241156987
-3.69675883537814	-0.00467791239170624-0.00809867072196764i	-0.00783794803755743-0.0136342801542537i	-0.00835412432570786	-0.0140621913904651	129	1002.38241156987
-3.69627052432399	-0.00463508750752289-0.00813086691881717i	-0.00776751578538082-0.0136892151415461i	-0.00544343682852582	-0.00917977088477022	129	1002.38241156987
-3.69578221326985	-0.00459226262333959-0.00816306311566667i	-0.00769708353320428-0.0137441501288385i	-0.00127830885391182	-0.00218009335080763	129	1002.38241156987
-3.69529390221571	-0.00454943773915629-0.00819525931251617i	-0.00762665128102775-0.0137990851161309i	0.00318678064449222	0.00533265365799258	129	1002.38241156987
-3.69480559116157	-0.00450661285497298-0.00822745550936567i	-0.00755621902885121-0.0138540201034233i	0.00692696529481796	0.0116335358857479	129	1002.38241156987
-3.69431728010743	-0.00446147768572321-0.00825743389389245i	-0.0074820491261684-0.0139051864840349i	0.00907890381474694	0.0152674073696437	129	1002.38241156987
-3.69382896905329	-0.00441604387569447-0.00828712559120065i	-0.00740739607321341-0.0139558657128005i	0.00914865464989043	0.0153990929959902	129	1002.38241156987
-3.69334065799915	-0.00437061006566574-0.00831681728850885i	-0.00733274302025842-0.0140065449415661i	0.00711843719494611	0.0119946110642517	129	1002.38241156987
-3.692852346945	-0.004325176255637-0.00834650898581705i	-0.00725808996730343-0.0140572241703317i	0.0034518619045584	0.00583097497199924	129	1002.38241156987
-3.69236403589086	-0.00427974244560821-0.00837620068312528i	-0.00718343691434836-0.0141079033990974i	-0.00101147677532005	-0.00168038304420158	129	1002.38241156987
-3.69187572483672	-0.00423430863557947-0.00840589238043348i	-0.00710878386139337-0.0141585826278629i	-0.00524813014687114	-0.00881660995934378	129	1002.38241156987
-3.69138741378258	-0.00418887482555073-0.00843558407774168i	-0.00703413080843838-0.0142092618566285i	-0.00828533630415015	-0.0139383714993475	129	1002.38241156987
-3.69089910272844	-0.00414344101552199-0.00846527577504988i	-0.00695947775548339-0.0142599410853941i	-0.00942425625862675	-0.0158662530064857	129	1002.38241156987
-3.6904107916743	-0.00409800720549321-0.00849496747235811i	-0.00688482470252833-0.0143106203141598i	-0.00840070325075758	-0.0141522426687641	129	1002.38241156987
-3.68992248062015	-0.00405257339546447-0.00852465916966631i	-0.00681017164957333-0.0143612995429254i	-0.00544641475155407	-0.00918383138062681	129	1002.38241156987
-3.68943416956601	-0.00400622317106417-0.00855215260237418i	-0.00673410315439786-0.0144082265305682i	-0.00123624553477751	-0.00209571270148835	129	1002.38241156987
-3.68894585851187	-0.00395975234083465-0.00857935672979267i	-0.0066578483782255-0.0144546596999493i	0.00326242428046172	0.00548302053050456	129	1002.38241156987
-3.68845754745773	-0.00391328151060509-0.00860656085721118i	-0.00658159360205307-0.0145010928693305i	0.0070169586786334	0.0118119226528836	129	1002.38241156987
-3.68796923640359	-0.00386681068037557-0.00863376498462967i	-0.00650533882588071-0.0145475260387116i	0.00916449817522148	0.0154355203158953	129	1002.38241156987
-3.68748092534945	-0.00382033985014606-0.00866096911204816i	-0.00642908404970835-0.0145939592080927i	0.00920997261877002	0.0155175421192259	129	1002.38241156987
-3.68699261429531	-0.00377386901991654-0.00868817323946666i	-0.00635282927353599-0.0146403923774738i	0.00714018931430997	0.0120338577895315	129	1002.38241156987
-3.68650430324116	-0.00372739818968698-0.00871537736688517i	-0.00627657449736356-0.0146868255468549i	0.00342752145976719	0.00577928819726584	129	1002.38241156987
-3.68601599218702	-0.00368092735945746-0.00874258149430366i	-0.0062003197211912-0.014733258716236i	-0.00107780791438532	-0.00181358153505692	129	1002.38241156987
-3.68552768113288	-0.00363445652922795-0.00876978562172215i	-0.00612406494501884-0.0147796918856171i	-0.00534230572138854	-0.00900232020436882	129	1002.38241156987
-3.68503937007874	-0.00358798569899843-0.00879698974914064i	-0.00604781016884648-0.0148261250549982i	-0.00838615173095136	-0.0141342901879162	128	1002.38241156987
-3.6845510590246	-0.00353956803351647-0.00882172306098713i	-0.00596842171024091-0.0148683363570633i	-0.00950519137589157	-0.0160213082653085	128	1002.38241156987
-3.68406274797046	-0.00349088957701944-0.00884612539130837i	-0.00588861347486089-0.0149099821130393i	-0.00844266997931949	-0.0142294761820598	128	1002.38241156987
-3.68357443691632	-0.0034422111205224-0.0088705277216296i	-0.00580880523948086-0.0149516278690153i	-0.00544065997325116	-0.00916664308029742	128	1002.38241156987
-3.68308612586217	-0.00339353266402537-0.00889493005195084i	-0.00572899700410083-0.0149932736249913i	-0.00118614884175618	-0.00199154429249858	128	1002.38241156987
-3.68259781480803	-0.00334485420752829-0.0089193323822721i	-0.00564918876872073-0.0150349193809673i	0.0033456526419131	0.00565053465378275	128	1002.38241156987
-3.68210950375389	-0.00329617575103125-0.00894373471259333i	-0.0055693805333407-0.0150765651369433i	0.00711471187317387	0.0120048103102758	128	1002.38241156987
-3.68162119269975	-0.00324749729453422-0.00896813704291457i	-0.00548957229796067-0.0151182108929193i	0.00925472887730373	0.0156097286916073	128	1002.38241156987
-3.68113288164561	-0.00319881883803719-0.0089925393732358i	-0.00540976406258064-0.0151598566488953i	0.00927215712918321	0.0156329907681181	128	1002.38241156987
-3.68064457059147	-0.00315014038154011-0.00901694170355706i	-0.00532995582720054-0.0152015024048713i	0.00715999092398901	0.0120636560593628	128	1002.38241156987
-3.68015625953733	-0.00310146192504307-0.0090413440338783i	-0.00525014759182052-0.0152431481608473i	0.00340009465051626	0.00571599825749518	128	1002.38241156987
-3.67966794848318	-0.00305224018099086-0.00906332337754667i	-0.00516954244473105-0.0152806372709074i	-0.0011465941587241	-0.00195615914108346	128	1002.38241156987
-3.67917963742904	-0.00300294437796912-0.00908497242854955i	-0.00508882866555633-0.0153175597622215i	-0.00543468309078946	-0.00918778137177311	128	1002.38241156987
-3.6786913263749	-0.00295364857494732-0.00910662147955246i	-0.00500811488638153-0.0153544822535355i	-0.00847905371649294	-0.0143163928589041	128	1002.38241156987
-3.67820301532076	-0.00290435277192558-0.00912827053055534i	-0.00492740110720681-0.0153914047448496i	-0.00957916977976346	-0.0161608345730634	128	1002.38241156987
-3.67771470426662	-0.00285505696890383-0.00914991958155823i	-0.00484668732803208-0.0154283272361636i	-0.00848005419099249	-0.0142929098031039	128	1002.38241156987
-3.67722639321248	-0.00280576116588208-0.00917156863256111i	-0.00476597354885736-0.0154652497274777i	-0.00543137545868616	-0.00913677895037941	128	1002.38241156987
-3.67673808215833	-0.00275646536286029-0.00919321768356402i	-0.00468525976968256-0.0155021722187918i	-0.00113079941430263	-0.00187275559137422	128	1002.38241156987
-3.67624977110419	-0.00270716955983854-0.00921486673456691i	-0.00460454599050783-0.0155390947101058i	0.00343555638177018	0.00583270349679578	128	1002.38241156987
-3.67576146005005	-0.00265787375681679-0.00923651578556979i	-0.00452383221133311-0.0155760172014199i	0.00721910632595292	0.0122090901486205	128	1002.38241156987
-3.67527314899591	-0.00260857795379504-0.00925816483657268i	-0.00444311843215838-0.0156129396927339i	0.00934946274071942	0.0157884623748359	128	1002.38241156987
-3.67478483794177	-0.00255772587086431-0.00927715396970055i	-0.004359916918114-0.0156452974692973i	0.00933188348511667	0.0157386316996709	128	1002.38241156987
-3.67429652688763	-0.00250665795349371-0.00929577420910851i	-0.00427637038974471-0.0156770221832309i	0.00717077800162836	0.0120712292545704	128	1002.38241156987
-3.67380821583349	-0.0024555900361231-0.00931439444851647i	-0.00419282386137543-0.0157087468971645i	0.00336067765764682	0.00562572915617778	128	1002.38241156987
-3.67331990477934	-0.00240452211875249-0.00933301468792444i	-0.00410927733300614-0.0157404716110981i	-0.00122528074615163	-0.00212002465520071	128	1002.38241156987
-3.6728315937252	-0.00235345420138183-0.00935163492733241i	-0.00402573080463678-0.0157721963250317i	-0.00553489617735733	-0.0093877430494951	128	1002.38241156987
-3.67234328267106	-0.00230238628401123-0.00937025516674037i	-0.00394218427626749-0.0158039210389653i	-0.00857818635565327	-0.0145067415886116	128	1002.38241156987
-3.67185497161692	-0.00225131836664062-0.00938887540614833i	-0.00385863774789821-0.015835645752899i	-0.00965468809895256	-0.0162978142046741	128	1002.38241156987
-3.67136666056278	-0.00220025044927001-0.00940749564555629i	-0.00377509121952892-0.0158673704668326i	-0.00851461395339982	-0.0143447708377265	128	1002.38241156987
-3.67087834950864	-0.00214918253189935-0.00942611588496427i	-0.00369154469115956-0.0158990951807662i	-0.00541680348240318	-0.00909113624230094	128	1002.38241156987
-3.6703900384545	-0.00209811461452875-0.00944473612437223i	-0.00360799816279027-0.0159308198946998i	-0.00107002638753408	-0.00173954527624675	128	1002.38241156987
-3.66990172740035	-0.0020468950885143-0.00946077628273994i	-0.00352430097252181-0.0159581008987012i	0.00352850788324914	0.00602251668372467	128	1002.38241156987
-3.66941341634621	-0.00199565417570056-0.00947645247983237i	-0.00344058252900738-0.0159847550470695i	0.00732073680751585	0.0124077238949305	128	1002.38241156987
-3.66892510529207	-0.00194441326288678-0.00949212867692482i	-0.00335686408549288-0.0160114091954378i	0.00943464592523866	0.0159466755330561	128	1002.38241156987
-3.66843679423793	-0.00189317235007305-0.00950780487401725i	-0.00327314564197845-0.0160380633438062i	0.00938285418279583	0.0158226989815224	128	1002.38241156987
-3.66794848318379	-0.00184193143725931-0.00952348107110968i	-0.00318942719846402-0.0160647174921745i	0.00717484784758353	0.0120600693915189	128	1002.38241156987
-3.66746017212965	-0.00179069052444558-0.00953915726820211i	-0.00310570875494959-0.0160913716405428i	0.00331538130251023	0.00551944541238558	128	1002.38241156987
-3.6669718610755	-0.0017394496116318-0.00955483346529456i	-0.00302199031143509-0.0161180257889111i	-0.00131082483332438	-0.00229885660556902	128	1002.38241156987
-3.66648355002136	-0.00168820869881806-0.00957050966238699i	-0.00293827186792066-0.0161446799372794i	-0.00564177038610295	-0.0095988169358518	128	1002.38241156987
-3.66599523896722	-0.00163696778600433-0.00958618585947942i	-0.00285455342440624-0.0161713340856477i	-0.00868184141633614	-0.0147010890428809	128	1002.38241156987
-3.66550692791308	-0.00158572687319059-0.00960186205657185i	-0.00277083498089181-0.016197988234016i	-0.00973057928994474	-0.0164291635365908	128	1002.38241156987
-3.66501861685894	-0.00153332923637717-0.00961476116620867i	-0.0026852884163465-0.0162198565266146i	-0.00854178521175351	-0.0143766674679521	128	1002.38241156987
-3.6645303058048	-0.00148076566114709-0.00962726188738324i	-0.00259947959778951-0.0162410382618933i	-0.00538923223665926	-0.00901655642633401	128	1002.38241156987
-3.66404199475066	-0.00142820208591702-0.00963976260855782i	-0.00251367077923253-0.0162622199971721i	-0.00099567205107989	-0.00157861797347298	128	1002.38241156987
-3.66355368369651	-0.00137563851068694-0.0096522633297324i	-0.00242786196067554-0.0162834017324508i	0.00363090100480851	0.00622942542604476	128	1002.38241156987
-3.66306537264237	-0.00132307493545682-0.00966476405090699i	-0.00234205314211848-0.0163045834677295i	0.00742796224558153	0.0126130809219944	128	1002.38241156987
-3.66257706158823	-0.00127051136022674-0.00967726477208157i	-0.00225624432356149-0.0163257652030082i	0.00952234854647159	0.0161033104630322	128	1002.38241156987
-3.66208875053409	-0.00121794778499666-0.00968976549325614i	-0.00217043550500451-0.0163469469382869i	0.00943095834143201	0.0158944511124726	128	1002.38241156987
-3.66160043947995	-0.00116538420976658-0.00970226621443072i	-0.00208462668644752-0.0163681286735657i	0.00717214973064712	0.0120301332710176	128	1002.38241156987
-3.66111212842581	-0.00111282063453646-0.00971476693560531i	-0.00199881786789046-0.0163893104088444i	0.00326215820076499	0.00539430690491988	128	1002.38241156987
-3.66062381737167	-0.00106025705930638-0.00972726765677989i	-0.00191300904933347-0.0164104921441231i	-0.00140279596274249	-0.00249081562778817	128	1002.38241156987
-3.66013550631752	-0.00100793509259234-0.00973710322372261i	-0.00182769424491796-0.0164270695483851i	-0.005750682909209	-0.00981186835503379	128	1002.38241156987
-3.65964719526338	-0.000955648365735316-0.00974655006407749i	-0.00174245149503096-0.0164429753870529i	-0.00878042267563428	-0.0148818549117106	128	1002.38241156987
-3.65915888420924	-0.000903361638878239-0.00975599690443236i	-0.00165720874514387-0.0164588812257207i	-0.00979460843075122	-0.0165329490737069	128	1002.38241156987
-3.6586705731551	-0.00085107491202121-0.00976544374478724i	-0.00157196599525686-0.0164747870643884i	-0.00855828149195532	-0.0143824266371852	128	1002.38241156987
-3.65818226210096	-0.000798788185164181-0.0097748905851421i	-0.00148672324536986-0.0164906929030562i	-0.00535333305022719	-0.00892131745405212	128	1002.38241156987
-3.65769395104682	-0.000746501458307152-0.00978433742549698i	-0.00140148049548285-0.0165065987417239i	-0.000914288727493385	-0.00140237946327028	128	1002.38241156987
-3.65720563999268	-0.000694214731450075-0.00979378426585186i	-0.00131623774559577-0.0165225045803917i	0.0037399310765314	0.00644711744982146	128	1002.38241156987
-3.65671732893853	-0.000641928004593046-0.00980323110620673i	-0.00123099499570876-0.0165384104190595i	0.00753976520611998	0.0128219874685289	128	1002.38241156987
-3.65622901788439	-0.000589641277736017-0.0098126779465616i	-0.00114575224582175-0.0165543162577272i	0.00961068383128506	0.0162540901474403	127	1002.38241156987
-3.65574070683025	-0.000537354550878988-0.00982212478691647i	-0.00106050949593475-0.016570222096395i	0.00947437743533289	0.0159503136577236	127	1002.38241156987
-3.65525239577611	-0.000484305480972524-0.00982874689692691i	-0.000974081287755667-0.0165812512488467i	0.00715754622042317	0.0119728663844716	127	1002.38241156987
-3.65476408472197	-0.000431143382285914-0.00983495019833737i	-0.0008874773176217-0.0165915573594934i	0.0031936681153088	0.00523866004681705	127	1002.38241156987
-3.65427577366783	-0.000377981283599305-0.00984115349974784i	-0.000800873347487734-0.0166018634701401i	-0.0015073671459762	-0.00270504542129824	127	1002.38241156987
-3.65378746261369	-0.000324819184912696-0.0098473568011583i	-0.000714269377353768-0.0166121695807869i	-0.00586595661316432	-0.0100324917466376	127	1002.38241156987
-3.65329915155954	-0.000271657086226038-0.00985356010256877i	-0.000627665407219723-0.0166224756914336i	-0.00888020624559821	-0.0150581824739186	127	1002.38241156987
-3.6528108405054	-0.000218494987539429-0.00985976340397924i	-0.000541061437085756-0.0166327818020804i	-0.00985612506423665	-0.0166244195669617	127	1002.38241156987
-3.65232252945126	-0.000165332888852819-0.00986596670538971i	-0.00045445746695179-0.0166430879127271i	-0.00856734349827195	-0.0143678850635178	127	1002.38241156987
-3.65183421839712	-0.00011217079016621-0.00987217000680017i	-0.000367853496817824-0.0166533940233738i	-0.00530761289351747	-0.00880390655487297	127	1002.38241156987
-3.65134590734298	-5.90086914795522e-05-0.00987837330821064i	-0.000281249526683779-0.0166637001340206i	-0.000823912455632752	-0.00120886560173521	127	1002.38241156987
-3.65085759628884	-5.84659279294279e-06-0.00988457660962111i	-0.000194645556549812-0.0166740062446673i	0.00385461837564525	0.00667244072392262	127	1002.38241156987
-3.65036928523469	4.66961981768003e-05-0.00988810211765354i	-0.000109150888088509-0.0166796760397923i	0.00765108095182194	0.0130245284040671	127	1002.38241156987
-3.64988097418055	9.91456688056457e-05-0.00989122412257421i	-2.38233746737703e-05-0.0166846472120304i	0.00969085133528517	0.0163830864334232	127	1002.38241156987
-3.64939266312641	0.000151595139434539-0.00989434612749488i	6.15041387410456e-05-0.0166896183842685i	0.00950379840196294	0.0159738982530103	127	1002.38241156987
-3.64890435207227	0.000204044610063384-0.00989746813241555i	0.000146831652155784-0.0166945895565066i	0.00713116548249131	0.0118887399169741	127	1002.38241156987
-3.64841604101813	0.00025649408069223-0.00990059013733623i	0.000232159165570522-0.0166995607287447i	0.00311658630803536	0.00506495946708056	127	1002.38241156987
-3.64792772996399	0.000308943551321075-0.0099037121422569i	0.000317486678985261-0.0167045319009828i	-0.00161839859383253	-0.0029294809338621	127	1002.38241156987
-3.64743941890985	0.000361393021949968-0.00990683414717757i	0.000402814192400077-0.0167095030732209i	-0.00598576772061749	-0.0102561151816049	127	1002.38241156987
-3.6469511078557	0.000413842492578814-0.00990995615209824i	0.000488141705814815-0.016714474245459i	-0.00898090695143437	-0.0152285720107302	127	1002.38241156987
-3.64646279680156	0.000466291963207659-0.00991307815701892i	0.000573469219229553-0.0167194454176971i	-0.00991359706940001	-0.0167005672622413	127	1002.38241156987
-3.64597448574742	0.000518741433836505-0.00991620016193959i	0.000658796732644292-0.0167244165899352i	-0.00856701452200464	-0.0143300605082736	127	1002.38241156987
-3.64548617469328	0.000571583048709665-0.00991652267466245i	0.000744708891382916-0.0167245462012867i	-0.00524713613420793	-0.00865692090636584	127	1002.38241156987
-3.64499786363914	0.000624484706788076-0.00991641654285661i	0.000830710568148867-0.0167239344965572i	-0.000718587700358965	-0.000989424322371377	127	1002.38241156987
-3.644509552585	0.000677386364866488-0.00991631041105077i	0.000916712244914819-0.0167233227918278i	0.00397814174362252	0.00690908566296612	127	1002.38241156987
-3.64402124153086	0.000730288022944899-0.00991620427924493i	0.00100271392168077-0.0167227110870984i	0.00776352685879458	0.0132218995634809	127	1002.38241156987
-3.64353293047671	0.000783189681023359-0.00991609814743909i	0.0010887155984468-0.0167220993823689i	0.00976668869560947	0.0164960427742981	127	1002.38241156987
-3.64304461942257	0.000836091339101771-0.00991599201563325i	0.00117471727521275-0.0167214876776395i	0.00952566579667374	0.0159765581094816	127	1002.38241156987
-3.64255630836843	0.000888992997180182-0.00991588588382741i	0.0012607189519787-0.0167208759729101i	0.00709391423122792	0.0117805256711989	127	1002.38241156987
-3.64206799731429	0.000941894655258594-0.00991577975202157i	0.00134672062874465-0.0167202642681807i	0.00302849271822536	0.00487072215418593	127	1002.38241156987
-3.64157968626015	0.000994796313337054-0.00991567362021573i	0.00143272230551068-0.0167196525634512i	-0.0017374660432242	-0.00316516566340814	127	1002.38241156987
-3.64109137520601	0.00104769797141547-0.00991556748840989i	0.00151872398227663-0.0167190408587218i	-0.00610882186045039	-0.0104791711999136	127	1002.38241156987
-3.64060306415186	0.00109963290975999-0.00991284016717374i	0.00160305551212772-0.0167138842863908i	-0.00907776078897099	-0.0153840242465576	127	1002.38241156987
-3.64011475309772	0.00115141746947925-0.00990970510535954i	0.0016871272413476-0.0167080207346552i	-0.00996006237817946	-0.0167492025382982	127	1002.38241156987
-3.63962644204358	0.00120320202919855-0.00990657004354534i	0.00177119897056756-0.0167021571829196i	-0.00855182036638183	-0.014259826032624	127	1002.38241156987
-3.63913813098944	0.00125498658891781-0.00990343498173115i	0.00185527069978744-0.0166962936311839i	-0.00517548154566869	-0.00848740442061943	127	1002.38241156987
-3.6386498199353	0.00130677114863706-0.00990029991991695i	0.00193934242900733-0.0166904300794483i	-0.000606237030375937	-0.000759001124320907	127	1002.38241156987
-3.63816150888116	0.00135855570835632-0.00989716485810275i	0.00202341415822721-0.0166845665277126i	0.00410586501488613	0.00714771381665637	127	1002.38241156987
-3.63767319782702	0.00141034026807562-0.00989402979628855i	0.00210748588744717-0.016678702975977i	0.00787711296751146	0.0134131797290906	127	1002.38241156987
-3.63718488677287	0.00146212482779487-0.00989089473447436i	0.00219155761666705-0.0166728394242414i	0.00983925782420726	0.01659450262678	127	1002.38241156987
-3.63669657571873	0.00151390938751413-0.00988775967266016i	0.00227562934588694-0.0166669758725057i	0.00953932873240454	0.0159576143161352	127	1002.38241156987
-3.63620826466459	0.00156569394723338-0.00988462461084597i	0.00235970107510682-0.0166611123207701i	0.00704417239649818	0.0116466001471169	127	1002.38241156987
-3.63571995361045	0.00161753720803445-0.00987878138192782i	0.00244382187780808-0.0166505605646916i	0.00292529322799182	0.00465057038139106	127	1002.38241156987
-3.63523164255631	0.00166938974397989-0.00987251024537608i	0.00252795043443155-0.0166392680424975i	-0.00186843335897872	-0.0034169128461403	127	1002.38241156987
-3.63474333150217	0.00172124227992532-0.00986623910882433i	0.00261207899105502-0.0166279755203034i	-0.0062348064669229	-0.0106995265354343	127	1002.38241156987
-3.63425502044803	0.00177309481587076-0.00985996797227259i	0.00269620754767848-0.0166166829981093i	-0.00916954320909312	-0.01552156943383	127	1002.38241156987
-3.63376670939388	0.00182494735181624-0.00985369683572084i	0.00278033610430203-0.0166053904759152i	-0.00999692318968629	-0.0167729441744643	127	1002.38241156987
-3.63327839833974	0.00187679988776167-0.00984742569916909i	0.0028644646609255-0.0165940979537211i	-0.00852531064480646	-0.0141646129908963	127	1002.38241156987
-3.6327900872856	0.00192865242370711-0.00984115456261735i	0.00294859321754896-0.016582805431527i	-0.00509153206739795	-0.00829533987832165	127	1002.38241156987
-3.63230177623146	0.00198050495965254-0.0098348834260656i	0.00303272177417243-0.0165715129093329i	-0.000483834712012809	-0.000514312125118676	127	1002.38241156987
-3.63181346517732	0.00203235749559802-0.00982861228951385i	0.00311685033079598-0.0165602203871388i	0.0042389650927107	0.00738885659496245	126	1002.38241156987
-3.63132515412318	0.00208421003154346-0.00982234115296211i	0.00320097888741944-0.0165489278649447i	0.00799067310023696	0.0135955496633142	126	1002.38241156987
-3.63083684306903	0.00213479081903571-0.0098135674817253i	0.00328295104316998-0.0165332933528513i	0.00990485849675581	0.0166720163592855	126	1002.38241156987
-3.63034853201489	0.00218516753212156-0.00980439223478452i	0.00336457716647438-0.016516962092113i	0.00954044330885392	0.0159101522412543	126	1002.38241156987
-3.62986022096075	0.00223554424520745-0.00979521698784373i	0.00344620328977885-0.0165006308313747i	0.00698065904206514	0.0114857433595464	126	1002.38241156987
-3.62937190990661	0.0022859209582933-0.00978604174090294i	0.00352782941308325-0.0164842995706364i	0.00281342846960915	0.00441687553886602	126	1002.38241156987
-3.62888359885247	0.00233629767137915-0.00977686649396216i	0.00360945553638765-0.0164679683098982i	-0.00200332237145212	-0.00366975264533576	126	1002.38241156987
-3.62839528779833	0.002386674384465-0.00976769124702138i	0.00369108165969204-0.0164516370491599i	-0.00636176084961795	-0.0109130108385572	126	1002.38241156987
-3.62790697674419	0.00243705109755089-0.00975851600008059i	0.00377270778299652-0.0164353057884216i	-0.00925883160905962	-0.0156454964920635	126	1002.38241156987
-3.62741866569004	0.00248742781063674-0.0097493407531398i	0.00385433390630092-0.0164189745276833i	-0.0100270044947177	-0.0167772160782014	126	1002.38241156987
-3.6269303546359	0.00253780452372259-0.00974016550619902i	0.00393596002960531-0.0164026432669451i	-0.00848802717312988	-0.014046537499918	126	1002.38241156987
-3.62644204358176	0.00258818123680843-0.00973099025925824i	0.00401758615290971-0.0163863120062068i	-0.00499428208851128	-0.00808065931780058	126	1002.38241156987
-3.62595373252762	0.00263833034176539-0.00971925530493649i	0.00409880820170142-0.0163655489323391i	-0.000348516899170198	-0.000252243491175725	126	1002.38241156987
-3.62546542147348	0.00268844236041375-0.00970710327369326i	0.00417996441087596-0.0163440637419552i	0.00437887531621587	0.00763342019921861	126	1002.38241156987
-3.62497711041934	0.00273855437906211-0.00969495124245004i	0.0042611206200505-0.0163225785515713i	0.00810041061565612	0.0137615787559634	126	1002.38241156987
-3.6244887993652	0.00278866639771047-0.0096827992112068i	0.00434227682922504-0.0163010933611874i	0.00995968440851524	0.01672221101504	126	1002.38241156987
-3.62400048831105	0.00283877841635887-0.00967064717996357i	0.00442343303839966-0.0162796081708034i	0.00952822287056797	0.0158340709191979	126	1002.38241156987
-3.62351217725691	0.00288889043500723-0.00965849514872034i	0.0045045892475742-0.0162581229804195i	0.00690418990733935	0.0113013768185257	126	1002.38241156987
-3.62302386620277	0.00293900245365559-0.00964634311747711i	0.00458574545674874-0.0162366377900356i	0.00269007655837123	0.00416687496558213	126	1002.38241156987
-3.62253555514863	0.00298911447230395-0.00963419108623388i	0.00466690166592328-0.0162151525996516i	-0.00214556203899872	-0.00392794026335212	126	1002.38241156987
-3.62204724409449	0.00303922649095235-0.00962203905499064i	0.00474805787509789-0.0161936674092677i	-0.00649061001804913	-0.0111203369264974	126	1002.38241156987
-3.62155893304035	0.00308933850960071-0.00960988702374741i	0.00482921408427244-0.0161721822188838i	-0.00934504474629214	-0.0157548058209319	126	1002.38241156987
-3.62107062198621	0.00313792461703466-0.00959540258821192i	0.00490781613339952-0.0161466512002623i	-0.0100482501772626	-0.0167592299793694	126	1002.38241156987
-3.62058231093206	0.0031862583058579-0.00958053232272414i	0.00498599566939175-0.0161204509144297i	-0.0084386022049632	-0.0139045073273261	126	1002.38241156987
-3.62009399987792	0.00323459199468119-0.00956566205723635i	0.00506417520538406-0.0160942506285971i	-0.00488637782216846	-0.00784935179487295	126	1002.38241156987
-3.61960568882378	0.00328292568350443-0.00955079179174857i	0.00514235474137629-0.0160680503427645i	-0.000208490520924935	1.18094436596253e-05	126	1002.38241156987
-3.61911737776964	0.00333125937232768-0.00953592152626079i	0.00522053427736852-0.0160418500569319i	0.00451892772386803	0.00786919482276108	126	1002.38241156987
-3.6186290667155	0.00337959306115092-0.00952105126077301i	0.00529871381336076-0.0160156497710994i	0.00820797945980835	0.0139141449334273	126	1002.38241156987
-3.61814075566136	0.00342792674997421-0.00950618099528522i	0.00537689334935306-0.0159894494852668i	0.0100092491489204	0.0167552802545448	126	1002.38241156987
-3.61765244460721	0.00347626043879745-0.00949131072979744i	0.0054550728853453-0.0159632491994342i	0.00950730610388544	0.0157386263523765	126	1002.38241156987
-3.61716413355307	0.00352459412762069-0.00947644046430966i	0.00553325242133753-0.0159370489136016i	0.00681648426685051	0.0110980844800267	126	1002.38241156987
-3.61667582249893	0.00357292781644394-0.00946157019882188i	0.00561143195732977-0.015910848627769i	0.00255486391355314	0.0039016411204661	126	1002.38241156987
-3.61618751144479	0.00362080118259669-0.00944433380908979i	0.00568884709340486-0.0158805551922155i	-0.00229668455952235	-0.0041926570027168	126	1002.38241156987
-3.61569920039065	0.00366859725392665-0.00942670011293381i	0.005766133875697-0.0158495744577249i	-0.0066203821642899	-0.0113190291936497	126	1002.38241156987
-3.61521088933651	0.00371639332525662-0.00940906641677783i	0.00584342065798914-0.0158185937232343i	-0.00942133943666952	-0.0158378854066065	126	1002.38241156987
-3.61472257828237	0.00376418939658658-0.00939143272062185i	0.00592070744028128-0.0157876129887437i	-0.0100547896324722	-0.0167101463655536	126	1002.38241156987
-3.61423426722822	0.00381198546791658-0.00937379902446585i	0.00599799422257349-0.015756632254253i	-0.00837441552094769	-0.0137360090620979	126	1002.38241156987
-3.61374595617408	0.00385978153924654-0.00935616532830987i	0.00607528100486563-0.0157256515197624i	-0.00476613699480197	-0.00760068519456892	126	1002.38241156987
-3.61325764511994	0.0039075776105765-0.00933853163215389i	0.00615256778715777-0.0156946707852718i	-5.95245509777405e-05	0.000283405913736922	126	1002.38241156987
-3.6127693340658	0.00395537368190646-0.00932089793599791i	0.00622985456944991-0.0156636900507812i	0.00466283745546546	0.00810166039147805	126	1002.38241156987
-3.61228102301166	0.00400316975323647-0.00930326423984192i	0.00630714135174212-0.0156327093162906i	0.00831425018415438	0.0140547667295043	126	1002.38241156987
-3.61179271195752	0.00405096582456643-0.00928563054368594i	0.00638442813403426-0.0156017285818i	0.0100538635878822	0.0167726310530505	126	1002.38241156987
-3.61130440090338	0.00409703701313823-0.00926587279708828i	0.00645885818379481-0.015567068436617i	0.00947750834753035	0.0156249438556169	126	1002.38241156987
-3.61081608984923	0.00414281425062905-0.0092457530740488i	0.00653280139489242-0.0155317812535989i	0.00671897480073174	0.0108799868112286	126	1002.38241156987
-3.61032777879509	0.00418859148811992-0.0092256333510093i	0.0066067446059901-0.0154964940705808i	0.00241348821918327	0.00363243769535188	126	1002.38241156987
-3.60983946774095	0.00423436872561074-0.00920551362796982i	0.00668068781708771-0.0154612068875627i	-0.0024481340695785	-0.00444837713297437	126	1002.38241156987
-3.60935115668681	0.00428014596310157-0.00918539390493034i	0.00675463102818532-0.0154259197045446i	-0.00674697236953198	-0.0115020913730479	126	1002.38241156987
-3.60886284563267	0.00432592320059239-0.00916527418189085i	0.00682857423928293-0.0153906325215265i	-0.00949342120598781	-0.0159054201118067	126	1002.38241156987
-3.60837453457853	0.00437170043808326-0.00914515445885135i	0.00690251745038061-0.0153553453385084i	-0.0100549070497733	-0.0166455731838805	126	1002.38241156987
-3.60788622352438	0.00441747767557408-0.00912503473581187i	0.00697646066147822-0.0153200581554903i	-0.00830152928262509	-0.0135530996522891	126	1002.38241156987
-3.60739791247024	0.00446325491306491-0.00910491501277239i	0.00705040387257583-0.0152847709724722i	-0.0046361060739417	-0.00734065621329931	126	1002.38241156987
-3.6069096014161	0.00450903215055573-0.00908479528973291i	0.00712434708367344-0.0152494837894542i	9.83227822612563e-05	0.000561164029766279	126	1002.38241156987
-3.60642129036196	0.00455417210307136-0.00906253391868929i	0.00719726131324848-0.0152104995661799i	0.0048109186496524	0.00833069930381228	126	1002.38241156987
-3.60593297930782	0.00459920184841077-0.00903990218746453i	0.00726999759865036-0.0151708760051171i	0.00841612588249628	0.0141783751410871	126	1002.38241156987
-3.60544466825368	0.00464423159375019-0.00901727045623977i	0.00734273388405225-0.0151312524440543i	0.0100843441341973	0.0167597819652785	126	1002.38241156987
-3.60495635719954	0.00468926133908961-0.00899463872501501i	0.00741547016945413-0.0150916288829915i	0.0094315205569474	0.0154825453791737	126	1002.38241156987
-3.60446804614539	0.00473429108442906-0.00897200699379023i	0.00748820645485608-0.0150520053219286i	0.00660759942622431	0.0106423195984441	126	1002.38241156987
-3.60397973509125	0.00477932082976848-0.00894937526256547i	0.00756094274025796-0.0150123817608658i	0.00226209941869446	0.00335436395304856	126	1002.38241156987
-3.60349142403711	0.00482435057510789-0.00892674353134071i	0.00763367902565985-0.014972758199803i	-0.00260521356701586	-0.00470333451510008	126	1002.38241156987
-3.60300311298297	0.00486938032044731-0.00890411180011595i	0.00770641531106173-0.0149331346387401i	-0.00687424289765079	-0.0116762485354805	126	1002.38241156987
-3.60251480192883	0.00491441006578677-0.00888148006889117i	0.00777915159646368-0.0148935110776773i	-0.00956221673817708	-0.0159599643260218	126	1002.38241156987
-3.60202649087469	0.00495943981112618-0.00885884833766641i	0.00785188788186557-0.0148538875166144i	-0.010049840111473	-0.0165691876783046	126	1002.38241156987
-3.60153817982055	0.00500260082494569-0.00883432415123088i	0.00792155909545064-0.0148109950033106i	-0.00822143790795092	-0.0133601244252739	126	1002.38241156987
-3.6010498687664	0.00504543395583975-0.00880946791937087i	0.00799069251925516-0.0147675289278806i	-0.0044998487683423	-0.00707698069822317	126	1002.38241156987
-3.60056155771226	0.00508826708673385-0.00878461168751083i	0.00805982594305974-0.0147240628524505i	0.000257606102421365	0.000831280467190623	126	1002.38241156987
-3.60007324665812	0.00513110021762791-0.00875975545565081i	0.00812895936686425-0.0146805967770205i	0.0049557088799095	0.00854348740135277	126	1002.38241156987
-3.59958493560398	0.00517393334852197-0.0087348992237908i	0.00819809279066877-0.0146371307015904i	0.00851291129966956	0.0142847062129003	126	1002.38241156987
-3.59909662454984	0.00521676647941603-0.00871004299193078i	0.00826722621447329-0.0145936646261604i	0.0101102167052486	0.0167345648847241	126	1002.38241156987
-3.5986083134957	0.00525959961031013-0.00868518676007074i	0.00833635963827786-0.0145501985507303i	0.00937966731073505	0.015330778397019	126	1002.38241156987
-3.59812000244156	0.00530243274120419-0.00866033052821072i	0.00840549306208238-0.0145067324753002i	0.00648907550174918	0.0103981334817208	126	1002.38241156987
-3.59763169138741	0.00534526587209825-0.00863547429635071i	0.0084746264858869-0.0144632663998702i	0.00210349538447664	0.00307336136841755	126	1002.38241156987
-3.59714338033327	0.00538809900299232-0.00861061806449069i	0.00854375990969141-0.0144198003244401i	-0.00276772419784313	-0.00495672764069884	126	1002.38241156987
-3.59665506927913	0.00543017145044466-0.00858386017728907i	0.00861169085963079-0.014373063789039i	-0.00700148775493173	-0.0118406665909239	126	1002.38241156987
-3.59616675822499	0.00547210850116785-0.00855676380774513i	0.00867940777700511-0.0143257451329311i	-0.0096228981888528	-0.0159945683859981	126	1002.38241156987
-3.59567844717085	0.00551404555189104-0.0085296674382012i	0.00874712469437942-0.0142784264768232i	-0.0100288795739682	-0.0164648272450813	126	1002.38241156987
-3.59519013611671	0.00555598260261423-0.00850257106865726i	0.00881484161175374-0.0142311078207153i	-0.0081260374832052	-0.0131455852405763	126	1002.38241156987
-3.59470182506256	0.00559791965333746-0.00847547469911329i	0.00888255852912811-0.0141837891646073i	-0.00435229475723835	-0.00680280488777605	126	1002.38241156987
-3.59421351400842	0.00563985670406065-0.00844837832956935i	0.00895027544650243-0.0141364705084994i	0.000423850689159408	0.00110243251662651	126	1002.38241156987
-3.59372520295428	0.00568179375478384-0.00842128196002541i	0.00901799236387674-0.0140891518523915i	0.00510312072105662	0.00875036433816799	126	1002.38241156987
-3.59323689190014	0.00572373080550702-0.00839418559048147i	0.00908570928125105-0.0140418331962836i	0.00860836235759666	0.0143812802681007	126	1002.38241156987
-3.592748580846	0.00576566785623025-0.00836708922093751i	0.00915342619862543-0.0139945145401757i	0.01013240406585	0.0167002409684199	126	1002.38241156987
-3.59226026979186	0.00580760490695344-0.00833999285139357i	0.00922114311599975-0.0139471958840678i	0.00932385462734746	0.0151747411587273	126	1002.38241156987
-3.59177195873772	0.00584758012327519-0.00831124327508299i	0.00928567238683265-0.0138970353783686i	0.00636603060091665	0.0101535639248505	126	1002.38241156987
-3.59128364768357	0.00588720114895366-0.00828219522792914i	0.00934962615823592-0.013846361803608i	0.00194238730862157	0.00279855638868879	126	1002.38241156987
-3.59079533662943	0.00592682217463216-0.00825314718077527i	0.00941357992963925-0.0137956882288474i	-0.00292791081544858	-0.00519509481997911	126	1002.38241156987
-3.59030702557529	0.00596644320031063-0.00822409913362142i	0.00947753370104252-0.0137450146540868i	-0.00712349500512108	-0.0119873440540308	126	1002.38241156987
-3.58981871452115	0.0060060642259891-0.00819505108646758i	0.00954148747244579-0.0136943410793262i	-0.00967842236883757	-0.0160159115793542	126	1002.38241156987
-3.58933040346701	0.00604568525166756-0.00816600303931373i	0.00960544124384906-0.0136436675045656i	-0.010004474217723	-0.0163554637717374	126	1002.38241156987
-3.58884209241287	0.00608530627734606-0.00813695499215986i	0.00966939501525239-0.013592993929805i	-0.00802652682517211	-0.0129300490246639	126	1002.38241156987
-3.58835378135873	0.00612492730302453-0.00810790694500601i	0.00973334878665566-0.0135423203550444i	-0.00419985383670994	-0.00653004445709523	126	1002.38241156987
-3.58786547030458	0.006164548328703-0.00807885889785216i	0.00979730255805893-0.0134916467802839i	0.000594623205502834	0.00137015739104731	126	1002.38241156987
-3.58737715925044	0.00620416935438146-0.00804981085069832i	0.0098612563294622-0.0134409732055233i	0.00525304575116924	0.00895168212179916	126	1002.38241156987
-3.5868888481963	0.00624295345540124-0.00801910115595005i	0.0099239132114615-0.0133874589335748i	0.00870091502400167	0.0144667935696654	126	1002.38241156987
-3.58640053714216	0.00628158431669473-0.00798808721586763i	0.00998633263483747-0.0133334245339722i	0.0101447535140058	0.0166484169040509	126	1002.38241156987
-3.58591222608802	0.00632021517798822-0.00795707327578521i	0.0100487520582134-0.0132793901343696i	0.00925267436275605	0.0149975287900265	126	1002.38241156987
-3.58542391503388	0.00635884603928171-0.00792605933570279i	0.0101111714815894-0.0132253557347671i	0.00623021514417312	0.0098966039487222	126	1002.38241156987
-3.58493560397973	0.00639747690057523-0.00789504539562035i	0.0101735909049654-0.0131713213351645i	0.00177322698041415	0.00252141928063333	126	1002.38241156987
-3.58444729292559	0.00643610776186872-0.00786403145553793i	0.0102360103283414-0.0131172869355619i	-0.00309226471952676	-0.00542986992175225	126	1002.38241156987
-3.58395898187145	0.00647473862316221-0.00783301751545551i	0.0102984297517174-0.0130632525359593i	-0.0072461617615848	-0.0121275794159703	126	1002.38241156987
-3.58347067081731	0.0065133694844557-0.00780200357537309i	0.0103608491750933-0.0130092181363567i	-0.00973204987599026	-0.0160313499056137	126	1002.38241156987
-3.58298235976317	0.00655200034574923-0.00777098963529064i	0.0104232685984693-0.0129551837367541i	-0.00997732068108921	-0.0162442454961164	126	1002.38241156987
-3.58249404870903	0.00659063120704272-0.00773997569520822i	0.0104856880218453-0.0129011493371516i	-0.00792501809618656	-0.0127187342913319	126	1002.38241156987
-3.58200573765489	0.00662724269577762-0.00770753392179503i	0.0105448562033133-0.0128446794981978i	-0.00404555727902666	-0.00626488851891053	126	1002.38241156987
-3.58151742660074	0.00666347925214824-0.00767482704577645i	0.0106034207340036-0.0127877574766935i	0.000765103153702549	0.00162607832705939	126	1002.38241156987
-3.5810291155466	0.00669971580851888-0.00764212016975784i	0.010661985264694-0.0127308354551891i	0.00539865977620133	0.00913664788829871	126	1002.38241156987
-3.58054080449246	0.00673595236488949-0.00760941329373926i	0.0107205497953843-0.0126739134336848i	0.00878821396609357	0.0145389665981166	126	1002.38241156987
-3.58005249343832	0.0067721889212601-0.00757670641772067i	0.0107791143260747-0.0126169914121805i	0.010153415027198	0.0165914996258956	126	1002.38241156987
-3.57956418238418	0.00680842547763071-0.00754399954170209i	0.010837678856765-0.0125600693906762i	0.00918004198782425	0.0148242180316235	126	1002.38241156987
-3.57907587133004	0.00684466203400136-0.00751129266568348i	0.0108962433874553-0.0125031473691718i	0.00609229630867115	0.00964616512432167	126	1002.38241156987
-3.5785875602759	0.00688089859037197-0.0074785857896649i	0.0109548079181457-0.0124462253476675i	0.00160118029253515	0.00225080227020158	126	1002.38241156987
-3.57809924922175	0.00691713514674258-0.00744587891364632i	0.011013372448836-0.0123893033261632i	-0.00325915784678144	-0.00565896733536373	126	1002.38241156987
-3.57761093816761	0.00695337170311319-0.00741317203762774i	0.0110719369795263-0.0123323813046589i	-0.00736945846004366	-0.0122627652814241	126	1002.38241156987
-3.57712262711347	0.00698871277072962-0.00737901279567877i	0.0111291385336714-0.0122729988652293i	-0.00978129539488895	-0.0160386988814497	126	1002.38241156987
-3.57663431605933	0.00702388526429326-0.0073445801486091i	0.0111860835100773-0.0122131532568105i	-0.00994015277583553	-0.0161212082476598	126	1002.38241156987
-3.57614600500519	0.0070590577578569-0.00731014750153942i	0.0112430284864832-0.0121533076483918i	-0.00781004674036465	-0.0124944723907623	126	1002.38241156987
-3.57565769395105	0.00709423025142055-0.00727571485446975i	0.0112999734628891-0.012093462039973i	-0.00388160374454939	-0.0059952852705065	126	1002.38241156987
-3.57516938289691	0.00712940274498422-0.00724128220740004i	0.011356918439295-0.0120336164315542i	0.000940629554497556	0.00187949419457551	126	1002.38241156987
-3.57468107184276	0.00716457523854786-0.00720684956033037i	0.0114138634157009-0.0119737708231355i	0.00554638083304619	0.0093175577985936	126	1002.38241156987
-3.57419276078862	0.00719974773211151-0.0071724169132607i	0.0114708083921068-0.0119139252147167i	0.00887517948851818	0.0146080602659902	126	1002.38241156987
-3.57370444973448	0.00723492022567515-0.00713798426619102i	0.0115277533685127-0.0118540796062979i	0.0101604321000804	0.0165349611631547	126	1002.38241156987
-3.57321613868034	0.00727009271923882-0.00710355161912132i	0.0115846983449186-0.0117942339978791i	0.00910589336682748	0.0146564044906099	126	1002.38241156987
-3.5727278276262	0.00730526521280247-0.00706911897205165i	0.0116416433213245-0.0117343883894604i	0.00595392514538762	0.00940598136434423	126	1002.38241156987
-3.57223951657206	0.00733839920038663-0.0070334743414638i	0.0116953354310072-0.0116724989161138i	0.0014289665362742	0.00199138649916874	126	1002.38241156987
-3.57175120551792	0.00737114416011212-0.00699759841631142i	0.0117484067645976-0.0116102193922084i	-0.00342439135628923	-0.00587616028307145	126	1002.38241156987
-3.57126289446377	0.00740388911983764-0.00696172249115901i	0.0118014780981882-0.0115479398683029i	-0.0074881086134287	-0.0123857509864346	126	1002.38241156987
-3.57077458340963	0.00743663407956313-0.00692584656600663i	0.0118545494317786-0.0114856603443976i	-0.00982651164286737	-0.0160407560666274	126	1002.38241156987
-3.57028627235549	0.00746937903928861-0.00688997064085425i	0.0119076207653691-0.0114233808204922i	-0.00990130456691961	-0.0160022157679457	126	1002.38241156987
-3.56979796130135	0.0075021239990141-0.00685409471570187i	0.0119606920989596-0.0113611012965868i	-0.00769543351504992	-0.0122813098557094	126	1002.38241156987
-3.56930965024721	0.00753486895873962-0.00681821879054945i	0.0120137634325501-0.0112988217726814i	-0.00371697166924713	-0.00573623219560603	126	1002.38241156987
-3.56882133919307	0.00756761391846511-0.00678234286539707i	0.0120668347661406-0.011236542248776i	0.00111785914792344	0.00212567843471991	126	1002.38241156987
-3.56833302813892	0.0076003588781906-0.00674646694024469i	0.012119906099731-0.0111742627248706i	0.00569560806867141	0.00949494534223582	126	1002.38241156987
-3.56784471708478	0.00763310383791609-0.00671059101509231i	0.0121729774333215-0.0111119832009652i	0.00896192071526287	0.0146762459450883	126	1002.38241156987
-3.56735640603064	0.00766496058488931-0.00667348551512024i	0.0122247264537246-0.0110476464383393i	0.0101628068223869	0.0164759045450293	126	1002.38241156987
-3.5668680949765	0.00769664551365797-0.00663614216296998i	0.0122762196823962-0.0109829117180594i	0.00902282119679643	0.0144835825387849	126	1002.38241156987
-3.56637978392236	0.00772833044242663-0.00659879881081971i	0.0123277129110679-0.0109181769977794i	0.00580497168332391	0.0091603588769133	126	1002.38241156987
-3.56589147286822	0.00776001537119529-0.00656145545866945i	0.0123792061397395-0.0108534422774995i	0.00125030722526681	0.00173254097316541	126	1002.38241156987
-3.56540316181408	0.00779170029996398-0.00652411210651915i	0.0124306993684112-0.0107887075572195i	-0.00359239115713052	-0.00609027011252293	126	1002.38241156987
-3.56491485075993	0.00782338522873264-0.00648676875436889i	0.0124821925970829-0.0107239728369395i	-0.00760801289338733	-0.0125085022506408	127	1002.38241156987
-3.56442653970579	0.0078550701575013-0.00644942540221862i	0.0125336858257545-0.0106592381166596i	-0.00987178903249735	-0.0160464086266905	127	1002.38241156987
-3.56393822865165	0.00788675508626996-0.00641208205006836i	0.0125851790544262-0.0105945033963796i	-0.00986217689209147	-0.0158912321334827	127	1002.38241156987
-3.56344991759751	0.00791844001503864-0.00637473869791806i	0.0126366722830979-0.0105297686760996i	-0.00758097136995137	-0.0120798262162962	127	1002.38241156987
-3.56296160654337	0.0079501249438073-0.0063373953457678i	0.0126881655117695-0.0104650339558197i	-0.00355299202412145	-0.00548990350339757	127	1002.38241156987
-3.56247329548923	0.00797977875064962-0.00629902871214249i	0.0127364445138436-0.0103986014953011i	0.00129477387453324	0.00236220817473539	127	1002.38241156987
-3.56198498443509	0.00800903434191164-0.00626046145706699i	0.0127840933444381-0.0103318361810007i	0.00584363961560703	0.00966605999150133	127	1002.38241156987
-3.56149667338094	0.00803828993317369-0.00622189420199145i	0.0128317421750326-0.0102650708667004i	0.00904580952446333	0.0147414795929304	127	1002.38241156987
-3.5610083623268	0.00806754552443571-0.00618332694691595i	0.0128793910056271-0.0101983055524i	0.0101639664335652	0.0164222320444265	127	1002.38241156987
-3.56052005127266	0.00809680111569773-0.00614475969184045i	0.0129270398362215-0.0101315402380997i	0.00894073759826048	0.0143234996744961	127	1002.38241156987
-3.56003174021852	0.00812605670695975-0.00610619243676495i	0.012974688666816-0.0100647749237994i	0.00565791137087045	0.00892993003774608	127	1002.38241156987
-3.55954342916438	0.0081553122982218-0.00606762518168941i	0.0130223374974105-0.00999800960949897i	0.00107154770227895	0.00148375137257045	127	1002.38241156987
-3.55905511811024	0.00818456788948382-0.00602905792661391i	0.013069986328005-0.00993124429519864i	-0.00376208080732714	-0.00630122274195675	127	1002.38241156987
-3.55856680705609	0.00821382348074584-0.0059904906715384i	0.0131176351585994-0.0098644789808983i	-0.00772966187453808	-0.0126338819060113	127	1002.38241156987
-3.55807849600195	0.00824307907200786-0.0059519234164629i	0.0131652839891939-0.00979771366659797i	-0.00991717028468684	-0.0160577276805247	127	1002.38241156987
-3.55759018494781	0.00827144319195242-0.00591229121769856i	0.0132116287255525-0.0097291966128299i	-0.00981914763309926	-0.0157838813124746	127	1002.38241156987
-3.55710187389367	0.00829963019190961-0.00587244743297634i	0.013257714360861-0.00966033151861879i	-0.00745930234714588	-0.0118787565501018	127	1002.38241156987
-3.55661356283953	0.0083278171918668-0.00583260364825411i	0.0133037999961695-0.00959146642440769i	-0.00338138912457493	-0.00524255093453794	127	1002.38241156987
-3.55612525178539	0.00835600419182399-0.00579275986353188i	0.0133498856314779-0.00952260133019659i	0.0014755502398553	0.00259734766293849	127	1002.38241156987
-3.55563694073125	0.00838419119178121-0.00575291607880961i	0.0133959712667864-0.00945373623598542i	0.00599306396804446	0.00983732661093827	127	1002.38241156987
-3.5551486296771	0.00841237819173841-0.00571307229408738i	0.0134420569020949-0.00938487114177432i	0.00913074537892753	0.0148123002720801	127	1002.38241156987
-3.55466031862296	0.0084405651916956-0.00567322850936516i	0.0134881425374034-0.00931600604756322i	0.0101657510117554	0.0163784838618165	127	1002.38241156987
-3.55417200756882	0.00846875219165279-0.00563338472464293i	0.0135342281727118-0.00924714095335212i	0.00885926316526552	0.0141762373652443	127	1002.38241156987
-3.55368369651468	0.00849693919161001-0.00559354093992066i	0.0135803138080203-0.00917827585914095i	0.00551157741704067	0.00871260651049867	127	1002.38241156987
-3.55319538546054	0.0085251261915672-0.00555369715519843i	0.0136263994433288-0.00910941076492985i	0.000893112371121081	0.0012446270376626	127	1002.38241156987
-3.5527070744064	0.00855128613017849-0.00551297508827195i	0.0136692981067488-0.00903911996113615i	-0.00393230607783072	-0.00650891526228393	127	1002.38241156987
-3.55221876335226	0.00857703798053203-0.00547207620545617i	0.0137115551685674-0.00896854213330106i	-0.00785149046136505	-0.012761590217522	127	1002.38241156987
-3.55173045229811	0.00860278983088559-0.00543117732264035i	0.0137538122303861-0.0088979643054659i	-0.00996173196678401	-0.0160756091916916	127	1002.38241156987
-3.55124214124397	0.00862854168123912-0.00539027843982456i	0.0137960692922048-0.00882738647763081i	-0.00977705055398682	-0.0156897822735914	127	1002.38241156987
-3.55075383018983	0.00865429353159266-0.00534937955700878i	0.0138383263540234-0.00875680864979573i	-0.0073399578148456	-0.0116940961551184	127	1002.38241156987
-3.55026551913569	0.00868004538194619-0.00530848067419299i	0.0138805834158421-0.00868623082196064i	-0.00321167527611278	-0.00500872746881377	127	1002.38241156987
-3.54977720808155	0.00870579723229975-0.00526758179137717i	0.0139228404776608-0.00861565299412548i	0.00165705489181429	0.00282778438700716	127	1002.38241156987
-3.54928889702741	0.00873154908265329-0.00522668290856138i	0.0139650975394794-0.00854507516629039i	0.00614484040234663	0.0100124615273121	127	1002.38241156987
-3.54880058597326	0.00875730093300682-0.0051857840257456i	0.0140073546012981-0.0084744973384553i	0.00921782477030485	0.0148925279849808	127	1002.38241156987
-3.54831227491912	0.00878305278336036-0.00514488514292981i	0.0140496116631167-0.00840391951062021i	0.0101677684450246	0.0163454518484515	127	1002.38241156987
-3.54782396386498	0.00880790784047019-0.00510304942864198i	0.0140905726375796-0.00833183286230121i	0.00877432957121409	0.0140357550572753	127	1002.38241156987
-3.54733565281084	0.0088325799794432-0.00506102262965483i	0.0141312692502333-0.00825943846118237i	0.00535944419129605	0.00849734944571223	128	1002.38241156987
-3.5468473417567	0.0088572521184162-0.00501899583066768i	0.014171965862887-0.00818704406006353i	0.000709662712919947	0.00100508531677315	128	1002.38241156987
-3.54635903070256	0.0088819242573892-0.00497696903168053i	0.0142126624755407-0.00811464965894469i	-0.00410428159500958	-0.00671750312485716	128	1002.38241156987
-3.54587071964842	0.00890659639636223-0.00493494223269334i	0.0142533590881945-0.00804225525782578i	-0.00797368923974264	-0.0128941332291489	128	1002.38241156987
-3.54538240859427	0.00893126853533523-0.00489291543370618i	0.0142940557008482-0.00796986085670694i	-0.0100071403014212	-0.01610415894376	128	1002.38241156987
-3.54489409754013	0.00895594067430824-0.00485088863471903i	0.0143347523135019-0.0078974664555881i	-0.0097357793906344	-0.0156091797898828	128	1002.38241156987
-3.54440578648599	0.00898061281328124-0.00480886183573188i	0.0143754489261557-0.00782507205446926i	-0.00722138317947698	-0.0115228204464543	128	1002.38241156987
-3.54391747543185	0.00900528495225427-0.00476683503674469i	0.0144161455388094-0.00775267765335035i	-0.00304231064038807	-0.00478466152400412	128	1002.38241156987
-3.54342916437771	0.00902995709122727-0.00472480823775754i	0.0144568421514631-0.00768028325223151i	0.00183947208793518	0.00305570065872798	128	1002.38241156987
-3.54294085332357	0.00905259674911167-0.00468201056102437i	0.0144943556002638-0.00760667038655706i	0.00629859402392245	0.0101930656816959	128	1002.38241156987
-3.54245254226943	0.0090748164357656-0.00463905359795031i	0.0145312113124451-0.00753280574975344i	0.00930663449968722	0.0149837294925057	128	1002.38241156987
-3.54196423121528	0.00909703612241956-0.00459609663487622i	0.0145680670246264-0.00745894111294976i	0.0101707223644626	0.0163261862045908	128	1002.38241156987
-3.54147592016114	0.00911925580907349-0.00455313967180216i	0.0146049227368077-0.00738507647614614i	0.00869167107174855	0.0139120880523345	128	1002.38241156987
-3.540987609107	0.00914147549572743-0.00451018270872811i	0.014641778448989-0.00731121183934252i	0.00520990612660953	0.0082970796654409	128	1002.38241156987
-3.54049929805286	0.00916369518238136-0.00446722574565405i	0.0146786341611703-0.0072373472025389i	0.000527143452748955	0.000772959987167734	128	1002.38241156987
-3.54001098699872	0.00918591486903532-0.00442426878257996i	0.0147154898733516-0.00716348256573522i	-0.00427814181889769	-0.00692938312993661	128	1002.38241156987
-3.53952267594458	0.00920813455568925-0.0043813118195059i	0.0147523455855329-0.0070896179289316i	-0.00809900001268404	-0.0130379824558476	128	1002.38241156987
-3.53903436489044	0.00923035424234319-0.00433835485643185i	0.0147892012977142-0.00701575329212798i	-0.0100549083951434	-0.0161472660856073	128	1002.38241156987
-3.53854605383629	0.00925257392899712-0.00429539789335779i	0.0148260570098955-0.00694188865532436i	-0.00969461543558625	-0.0155413382748256	128	1002.38241156987
-3.53805774278215	0.00927387646962041-0.00425159602475788i	0.0148615911419359-0.00686669530527988i	-0.00709966847586043	-0.0113579953984794	128	1002.38241156987
-3.53756943172801	0.00929498704944657-0.00420761731546656i	0.0148968486641792-0.00679122385246415i	-0.0028685605732946	-0.00456114078629452	128	1002.38241156987
-3.53708112067387	0.00931609762927273-0.00416363860617525i	0.0149321061864226-0.00671575239964842i	0.00202429452090104	0.00328572937438866	128	1002.38241156987
-3.53659280961973	0.00933720820909889-0.00411965989688393i	0.014967363708666-0.00664028094683268i	0.00645208572403257	0.010377801184643	128	1002.38241156987
-3.53610449856559	0.00935831878892506-0.00407568118759257i	0.0150026212309094-0.00656480949401688i	0.00939479367577478	0.0150835670390052	128	1002.38241156987
-3.53561618751144	0.00937942936875122-0.00403170247830125i	0.0150378787531528-0.00648933804120115i	0.0101740815259605	0.0163199856066256	128	1002.38241156987
-3.5351278764573	0.00940053994857738-0.00398772376900993i	0.0150731362753962-0.00641386658838541i	0.0086096063607396	0.0138016425255079	128	1002.38241156987
-3.53463956540316	0.00942165052840354-0.00394374505971861i	0.0151083937976396-0.00633839513556968i	0.00506074507428813	0.00810661555346876	128	1002.38241156987
-3.53415125434902	0.00944276110822971-0.00389976635042726i	0.015143651319883-0.00626292368275387i	0.000344082758722425	0.000543849183675458	128	1002.38241156987
-3.53366294329488	0.00946387168805587-0.00385578764113594i	0.0151789088421264-0.00618745222993814i	-0.00445440190712163	-0.00714755067107041	128	1002.38241156987
-3.53317463224074	0.00948292393205446-0.00381111135606256i	0.0152109437917388-0.00611090987782647i	-0.00822760045552553	-0.0131954494682011	129	1002.38241156987
-3.5326863211866	0.00950153983627161-0.00376628719421408i	0.0152422955988734-0.00603414050932688i	-0.010105505998128	-0.0162072920231989	129	1002.38241156987
-3.53219801013245	0.00952015574048879-0.00372146303236556i	0.015273647406008-0.00595737114082722i	-0.00965546645875408	-0.0154902301391471	129	1002.38241156987
-3.53170969907831	0.00953877164470595-0.00367663887051708i	0.0153049992131427-0.00588060177232763i	-0.00698072659272493	-0.011208707823553	129	1002.38241156987
-3.53122138802417	0.0095573875489231-0.00363181470866859i	0.0153363510202773-0.00580383240382803i	-0.00269693112925141	-0.00434704139570593	129	1002.38241156987
-3.53073307697003	0.00957600345314026-0.00358699054682011i	0.0153677028274119-0.00572706303532844i	0.0022095198124459	0.00351676900095212	129	1002.38241156987
-3.53024476591589	0.00959461935735744-0.00354216638497159i	0.0153990546345465-0.00565029366682878i	0.00660851256563552	0.0105737748116736	129	1002.38241156987
-3.52975645486175	0.00961323526157459-0.00349734222312311i	0.0154304064416812-0.00557352429832918i	0.00948642179744145	0.0152000182695567	129	1002.38241156987
-3.52926814380761	0.00963185116579175-0.00345251806127463i	0.0154617582488158-0.00549675492982959i	0.0101795863792185	0.0163300802520944	129	1002.38241156987
-3.52877983275346	0.00965046707000891-0.00340769389942614i	0.0154931100559504-0.00541998556133i	0.00852730155768299	0.0137023498224325	129	1002.38241156987
-3.52829152169932	0.00966812063895347-0.00336208597605201i	0.0155230636385708-0.00534201312552984i	0.00490888373123094	0.00791934621365596	129	1002.38241156987
-3.52780321064518	0.00968556761089288-0.00331630979241714i	0.0155527170461842-0.00526378241165522i	0.000158395873240048	0.000312141421589134	129	1002.38241156987
-3.52731489959104	0.00970301458283229-0.00327053360878227i	0.0155823704537976-0.00518555169778061i	-0.00463015475818814	-0.00736970070048382	129	1002.38241156987
-3.5268265885369	0.0097204615547717-0.0032247574251474i	0.015612023861411-0.005107320983906i	-0.00835377838360042	-0.0133590032657376	129	1002.38241156987
-3.52633827748276	0.00973790852671112-0.00317898124151249i	0.0156416772690245-0.00502909027003131i	-0.0101543079205546	-0.0162771036720663	129	1002.38241156987
-3.52584996642861	0.00975535549865053-0.00313320505787762i	0.0156713306766379-0.0049508595561567i	-0.00961610571136805	-0.0154510748713782	129	1002.38241156987
-3.52536165537447	0.00977280247058994-0.00308742887424275i	0.0157009840842513-0.00487262884228209i	-0.00686198133088143	-0.0110688530216084	129	1002.38241156987
-3.52487334432033	0.00979024944252935-0.00304165269060788i	0.0157306374918647-0.00479439812840747i	-0.00252519214199998	-0.00413652297412588	129	1002.38241156987
-3.52438503326619	0.00980769641446877-0.00299587650697296i	0.0157602908994781-0.00471616741453279i	0.00239609554824631	0.00375254089700995	129	1002.38241156987
-3.52389672221205	0.00982514338640818-0.00295010032333809i	0.0157899443070915-0.00463793670065818i	0.0067684520797859	0.0107837339906165	129	1002.38241156987
-3.52340841115791	0.00984047767553073-0.00290367330896389i	0.0158162780195515-0.00455873493501121i	0.00958205167654417	0.0153351971341191	129	1002.38241156987
-3.52292010010377	0.00985535268578005-0.00285710480964636i	0.0158418900591521-0.00447932207115286i	0.0101883712118866	0.0163588103565307	129	1002.38241156987
-3.52243178904962	0.00987022769602938-0.00281053631032879i	0.0158675020987527-0.00439990920729443i	0.00844753445053827	0.0136183158955977	129	1002.38241156987
-3.52194347799548	0.0098851027062787-0.00276396781101126i	0.0158931141383533-0.00432049634343608i	0.00475987099746421	0.00774270450743383	129	1002.38241156987
-3.52145516694134	0.00989997771652802-0.00271739931169373i	0.0159187261779538-0.00424108347957773i	-2.57840198811705e-05	8.24209431202509e-05	129	1002.38241156987
-3.5209668558872	0.00991485272677734-0.00267083081237619i	0.0159443382175544-0.00416167061571938i	-0.00480739684423063	-0.00760087400944797	129	1002.38241156987
-3.52047854483306	0.00992972773702667-0.00262426231305862i	0.015969950257155-0.00408225775186095i	-0.00848341027206715	-0.0135392570755291	129	1002.38241156987
-3.51999023377892	0.00994460274727599-0.00257769381374109i	0.0159955622967555-0.0040028448880026i	-0.0102064179354718	-0.0163651683339357	129	1002.38241156987
-3.51950192272478	0.00995947775752531-0.00253112531442356i	0.0160211743363561-0.00392343202414425i	-0.00957844263142324	-0.0154262259803566	129	1002.38241156987
-3.51901361167063	0.00997435276777463-0.00248455681510603i	0.0160467863759566-0.0038440191602859i	-0.00674283468479539	-0.0109357885042496	130	1002.38241156987
-3.51852530061649	0.00998818916036966-0.00243724427193761i	0.0160708611755434-0.00376348942030872i	-0.0023517687304489	-0.00392482632478363	130	1002.38241156987
-3.51803698956235	0.0100017969410341-0.00238976795598867i	0.0160945976105684-0.00368271384279485i	0.00258286382674011	0.00399346853074568	130	1002.38241156987
-3.51754867850821	0.0100154047216985-0.00234229164003973i	0.0161183340455934-0.00360193826528099i	0.00692459432998511	0.0109977235342755	130	1002.38241156987
-3.51706036745407	0.0100290125023629-0.00229481532409078i	0.0161420704806184-0.00352116268776713i	0.0096730771176632	0.0154757693443718	130	1002.38241156987
-3.51657205639993	0.0100426202830273-0.00224733900814179i	0.0161658069156434-0.0034403871102532i	0.0101943929576568	0.0163954240394369	130	1002.38241156987
-3.51608374534579	0.0100562280636917-0.00219986269219285i	0.0161895433506684-0.00335961153273934i	0.00836720989015165	0.0135423248843727	130	1002.38241156987
-3.51559543429164	0.0100698358443561-0.00215238637624391i	0.0162132797856934-0.00327883595522547i	0.00461101994526476	0.00756989142454576	130	1002.38241156987
-3.5151071232375	0.0100834436250205-0.00210491006029496i	0.0162370162207185-0.00319806037771161i	-0.000210119049682709	-0.000150224691569251	130	1002.38241156987
-3.51461881218336	0.0100970514056849-0.00205743374434597i	0.0162607526557435-0.00311728480019768i	-0.00498626093678314	-0.00784299840633901	130	1002.38241156987
-3.51413050112922	0.0101106591863493-0.00200995742839703i	0.0162844890907685-0.00303650922268382i	-0.00861700577237364	-0.0137379619785364	130	1002.38241156987
-3.51364219007508	0.0101220672220307-0.00196186148504475i	0.0163047434723639-0.0029548325091825i	-0.0102626471392739	-0.0164729085322309	130	1002.38241156987
-3.51315387902094	0.0101329850569823-0.00191362746122968i	0.0163242218980439-0.00287295498262239i	-0.00954416835570499	-0.0154176901395742	130	1002.38241156987
-3.51266556796679	0.0101439028919339-0.00186539343741457i	0.0163437003237238-0.0027910774560622i	-0.00662671813526136	-0.0108135452482114	130	1002.38241156987
-3.51217725691265	0.0101548207268856-0.00181715941359951i	0.0163631787494038-0.00270919992950209i	-0.00218145261333341	-0.00371759523364606	130	1002.38241156987
-3.51168894585851	0.0101657385618372-0.00176892538978444i	0.0163826571750838-0.00262732240294198i	0.002768350122892	0.0042390526153694	130	1002.38241156987
-3.51120063480437	0.0101766563967888-0.00172069136596938i	0.0164021356007637-0.00254544487638187i	0.00708274767574214	0.0112260631754421	130	1002.38241156987
-3.51071232375023	0.0101875742317405-0.00167245734215427i	0.0164216140264437-0.00246356734982168i	0.0097675607330126	0.0156347375621251	130	1002.38241156987
-3.51022401269609	0.0101984920666921-0.00162422331833921i	0.0164410924521237-0.00238168982326157i	0.0102033809417068	0.0164482544199274	130	1002.38241156987
-3.50973570164195	0.0102094099016437-0.00157598929452414i	0.0164605708778036-0.00229981229670146i	0.00828842765549087	0.0134761129598439	130	1002.38241156987
-3.5092473905878	0.0102203277365954-0.00152775527070908i	0.0164800493034836-0.00221793477014135i	0.004462316860357	0.00739874205728362	130	1002.38241156987
-3.50875907953366	0.0102300974641161-0.00147880787007926i	0.0164977854296945-0.00213500715838461i	-0.000394219708926052	-0.000387309568375466	130	1002.38241156987
-3.50827076847952	0.0102396081909707-0.0014296995393263i	0.0165151285119174-0.00205184265872165i	-0.00516222450081403	-0.00809041902489374	130	1002.38241156987
-3.50778245742538	0.0102491189178253-0.00138059120857334i	0.0165324715941404-0.00196867815905869i	-0.0087435274381478	-0.0139379973917348	130	1002.38241156987
-3.50729414637124	0.0102586296446798-0.00133148287782038i	0.0165498146763633-0.00188551365939574i	-0.0103126446628248	-0.0165828004828754	130	1002.38241156987
-3.5068058353171	0.0102681403715344-0.00128237454706738i	0.0165671577585863-0.00180234915973271i	-0.00950697170405429	-0.0154131855043204	130	1002.38241156987
-3.50631752426296	0.010277651098389-0.00123326621631442i	0.0165845008408092-0.00171918466006975i	-0.00651055500709662	-0.0106945270158765	130	1002.38241156987
-3.50582921320881	0.0102871618252436-0.00118415788556146i	0.0166018439230321-0.00163602016040679i	-0.00201208172011376	-0.00350907986655353	130	1002.38241156987
-3.50534090215467	0.0102966725520981-0.0011350495548085i	0.0166191870052551-0.00155285566074383i	0.00295333103283493	0.00449210107973838	130	1002.38241156987
-3.50485259110053	0.0103061832789527-0.00108594122405549i	0.016636530087478-0.0014696911610808i	0.00724221995321929	0.0114683522489163	130	1002.38241156987
-3.50436428004639	0.0103156940058073-0.00103683289330253i	0.0166538731697009-0.00138652666141784i	0.00986599577105933	0.0158126605045286	130	1002.38241156987
-3.50387596899225	0.0103228852946451-0.000987134064689711i	0.0166675069518175-0.00130252287607284i	0.0102164651984339	0.0165180722418434	130	1002.38241156987
-3.50338765793811	0.0103295469480302-0.000937300397982903i	0.0166802937283979-0.00121832744281618i	0.00821340220857401	0.0134215426785671	131	1002.38241156987
-3.50289934688396	0.0103362086014154-0.000887466731276051i	0.0166930805049784-0.00113413200955945i	0.00431768560410039	0.00723345519814212	131	1002.38241156987
-3.50241103582982	0.0103428702548006-0.000837633064569244i	0.0167058672815588-0.00104993657630279i	-0.000574371213024599	-0.000624812395830925	131	1002.38241156987
-3.50192272477568	0.0103495319081857-0.000787799397862437i	0.0167186540581392-0.000965741143046137i	-0.00533661337135634	-0.00834635588621815	131	1002.38241156987
-3.50143441372154	0.0103561935615709-0.000737965731155629i	0.0167314408347197-0.000881545709789481i	-0.00887218087801567	-0.0141540293418545	131	1002.38241156987
-3.5009461026674	0.0103628552149561-0.000688132064448777i	0.0167442276113001-0.000797350276532749i	-0.0103660450035831	-0.0167092932549857	131	1002.38241156987
-3.50045779161326	0.0103695168683412-0.00063829839774197i	0.0167570143878806-0.000713154843276093i	-0.0094728250499545	-0.0154206076083633	131	1002.38241156987
-3.49996948055912	0.0103761785217264-0.000588464731035162i	0.016769801164461-0.000628959410019437i	-0.00639662041264441	-0.0105803440345362	131	1002.38241156987
-3.49948116950497	0.0103828401751115-0.000538631064328355i	0.0167825879410415-0.000544763976762781i	-0.00184441009926173	-0.00329853549233095	131	1002.38241156987
-3.49899285845083	0.0103882133108166-0.000488119868937781i	0.0167933657038505-0.000459588973544793i	0.00313536376930731	0.00475008239226639	131	1002.38241156987
-3.49850454739669	0.0103932886493127-0.000437452085745491i	0.0168036791511882-0.000374187575916445i	0.00739557385894886	0.0117130414785181	131	1002.38241156987
-3.49801623634255	0.0103983639878088-0.0003867843025532i	0.0168139925985258-0.000288786178288097i	0.00995493797459843	0.0159870829139967	131	1002.38241156987
-3.49752792528841	0.0104034393263048-0.00033611651936091i	0.0168243060458634-0.000203384780659749i	0.0102230781471164	0.0165857920260516	131	1002.38241156987
-3.49703961423427	0.0104085146648009-0.000285448736168573i	0.0168346194932011-0.000117983383031323i	0.00813674539296335	0.0133672994222413	131	1002.38241156987
-3.49655130318013	0.010413590003297-0.000234780952976283i	0.0168449329405387-3.25819854029748e-05i	0.00417473861294308	0.00706789550300384	131	1002.38241156987
-3.49606299212598	0.010418665341793-0.000184113169783993i	0.0168552463878764+5.28194122253732e-05i	-0.000751916792105774	-0.000866291115029233	131	1002.38241156987
-3.49557468107184	0.0104237406802891-0.000133445386591702i	0.016865559835214+0.000138220809853721i	-0.00550935535577322	-0.0086111002723867	131	1002.38241156987
-3.4950863700177	0.0104288160187852-8.27776033993659e-05i	0.0168758732825517+0.000223622207482147i	-0.00900172130046937	-0.0143835428165912	131	1002.38241156987
-3.49459805896356	0.0104338913572812-3.21098202070756e-05i	0.0168861867298893+0.000309023605110495i	-0.0104234981798244	-0.0168521100861399	131	1002.38241156987
-3.49410974790942	0.0104364994027152+1.91067322868582e-05i	0.0168925071462208+0.000395186660560299i	-0.00944324449198313	-0.0154405233824325	131	1002.38241156987
-3.49362143685528	0.0104385303524839+7.04516409903287e-05i	0.0168978935993679+0.000481527866483596i	-0.00628759026622471	-0.0104731789911115	131	1002.38241156987
-3.49313312580114	0.0104405613022525+0.000121796549693846i	0.0169032800525149+0.000567869072406972i	-0.00168264758993334	-0.00309071549444401	131	1002.38241156987
-3.49264481474699	0.0104425922520212+0.000173141458397316i	0.0169086665056619+0.000654210278330269i	0.00331211171834043	0.00501043077393721	131	1002.38241156987
-3.49215650369285	0.0104446232017899+0.000224486367100787i	0.016914052958809+0.000740551484253566i	0.00754692448352721	0.0119667249740886	131	1002.38241156987
-3.49166819263871	0.0104466541515585+0.000275831275804257i	0.016919439411956+0.000826892690176864i	0.0100462968458419	0.0161760220137876	131	1002.38241156987
-3.49117988158457	0.0104486851013272+0.000327176184507774i	0.016924825865103+0.000913233896100239i	0.0102336250384166	0.0166664236551039	131	1002.38241156987
-3.49069157053043	0.0104507160510958+0.000378521093211245i	0.01693021231825+0.000999575102023537i	0.00806417469843799	0.0133206176872625	131	1002.38241156987
-3.49020325947629	0.0104527470008645+0.000429866001914715i	0.0169355987713971+0.00108591630794683i	0.00403576058525511	0.00690393156002678	131	1002.38241156987
-3.48971494842215	0.0104547779506332+0.000481210910618186i	0.0169409852245441+0.00117225751387013i	-0.000925422252203315	-0.00111060600482711	131	1002.38241156987
-3.489226637368	0.0104553556198742+0.000533177551605206i	0.01694404657604+0.00125948006390978i	-0.00567629373361048	-0.00887816424621997	131	1002.38241156987
-3.48873832631386	0.010455589307654+0.00058529135232859i	0.0169465575920375+0.0013469112220131i	-0.00912276441326602	-0.0146104485223779	131	1002.38241156987
-3.48825001525972	0.0104558229954338+0.000637405153051975i	0.0169490686080351+0.00143434238011643i	-0.0104709121268547	-0.0169864258243708	131	1002.38241156987
-3.48776170420558	0.0104560566832136+0.00068951895377536i	0.0169515796240326+0.00152177353821975i	-0.00940904422285183	-0.0154554092036751	131	1002.38241156987
-3.48727339315144	0.0104562903709934+0.000741632754498792i	0.0169540906400301+0.00160920469632315i	-0.00617993522535411	-0.0103649502258029	131	1002.38241156987
-3.4867850820973	0.0104565240587732+0.000793746555222177i	0.0169566016560276+0.00169663585442648i	-0.00152536232290816	-0.00288203624624846	131	1002.38241156987
-3.48629677104315	0.010456757746553+0.000845860355945561i	0.0169591126720251+0.0017840670125298i	0.00348420774945939	0.00527428229628963	131	1002.38241156987
-3.48580845998901	0.0104569914343328+0.000897974156668946i	0.0169616236880226+0.00187149817063313i	0.00769569665085137	0.0122276141030647	131	1002.38241156987
-3.48532014893487	0.0104572251221126+0.000950087957392378i	0.0169641347040202+0.00195892932873653i	0.0101387153624349	0.0163757109496917	131	1002.38241156987
-3.48483183788073	0.0104574588098924+0.00100220175811576i	0.0169666457200177+0.00204636048683986i	0.0102490736302391	0.0167595366069842	131	1002.38241156987
-3.48434352682659	0.0104550577377347+0.00105479547852884i	0.0169648394460008+0.00213443632620907i	0.00799755959517567	0.0132824173641163	131	1002.38241156987
-3.48385521577245	0.0104520256390767+0.00110750413997998i	0.0169619991785752+0.00222266656710735i	0.00390369831966646	0.00674447336074182	131	1002.38241156987
-3.48336690471831	0.0104489935404187+0.00116021280143116i	0.0169591589111496+0.0023108968080057i	-0.0010907059417848	-0.00135224550890998	131	1002.38241156987
-3.48287859366416	0.0104459614417607+0.0012129214628823i	0.016956318643724+0.00239912704890398i	-0.0058367339708513	-0.00914645488859519	131	1002.38241156987
-3.48239028261002	0.0104429293431027+0.00126563012433344i	0.0169534783762984+0.00248735728980226i	-0.00924197165843091	-0.0148443769808895	131	1002.38241156987
-3.48190197155588	0.0104398972444447+0.00131833878578457i	0.0169506381088728+0.00257558753070053i	-0.0105218524534579	-0.017132392828571	131	1002.38241156987
-3.48141366050174	0.0104368651457866+0.00137104744723575i	0.0169477978414472+0.00266381777159889i	-0.00938035432156148	-0.0154797834657619	131	1002.38241156987
-3.4809253494476	0.0104338330471286+0.00142375610868689i	0.0169449575740216+0.00275204801249716i	-0.00607845017322651	-0.0102618143293121	131	1002.38241156987
-3.48043703839346	0.0104308009484706+0.00147646477013803i	0.016942117306596+0.00284027825339544i	-0.00137448752747208	-0.00267462170182498	131	1002.38241156987
-3.47994872733932	0.0104277688498126+0.00152917343158916i	0.0169392770391704+0.00292850849429371i	0.0036498927192306	0.00553881850045269	131	1002.38241156987
-3.47946041628517	0.0104231047224677+0.00158241414485747i	0.0169337655483892+0.00301747154323117i	0.00783670290712119	0.0124862651187114	131	1002.38241156987
-3.47897210523103	0.0104180451205946+0.00163578378535786i	0.0169276067645765+0.00310661216681284i	0.0102221455713627	0.016567807550587	131	1002.38241156987
-3.47848379417689	0.0104129855187215+0.00168915342585825i	0.0169214479807638+0.0031957527903945i	0.0102565512459771	0.0168414955260438	131	1002.38241156987
-3.47799548312275	0.0104079259168484+0.00174252306635863i	0.016915289196951+0.00328489341397617i	0.00793043346173773	0.0132396743894909	131	1002.38241156987
-3.47750717206861	0.0104028663149753+0.00179589270685907i	0.0169091304131383+0.00337403403755792i	0.003777349412814	0.00658613309324322	131	1002.38241156987
-3.47701886101447	0.0103978067131022+0.00184926234735946i	0.0169029716293255+0.00346317466113958i	-0.00124841620073805	-0.00159217319820004	131	1002.38241156987
-3.47653054996032	0.0103927471112291+0.00190263198785985i	0.0168968128455128+0.00355231528472125i	-0.00599101775763725	-0.0094153617807971	131	1002.38241156987
-3.47604223890618	0.010387687509356+0.00195600162836024i	0.0168906540617001+0.00364145590830291i	-0.00935875619867043	-0.0150825335687075	131	1002.38241156987
-3.47555392785204	0.0103826279074829+0.00200937126886068i	0.0168844952778873+0.00373059653188466i	-0.0105752746001883	-0.0172861719043251	131	1002.38241156987
-3.4750656167979	0.0103775683056098+0.00206274090936107i	0.0168783364940746+0.00381973715546633i	-0.00935846731166153	-0.0155137134548728	131	1002.38241156987
-3.47457730574376	0.0103696988527166+0.00211648147470368i	0.0168675180045462+0.00390934503264517i	-0.00598513675666637	-0.0101653757265833	131	1002.38241156987
-3.47408899468962	0.0103611405537923+0.00217031297373052i	0.0168555571698309+0.00399906745888148i	-0.00123289236902896	-0.00247218148153218	132	1002.38241156987
-3.47360068363548	0.010352582254868+0.00222414447275741i	0.0168435963351156+0.00408878988511787i	0.00380540611662591	0.0057979396646218	132	1002.38241156987
-3.47311237258133	0.0103440239559437+0.00227797597178426i	0.0168316355004003+0.00417851231135418i	0.00797101651765491	0.0127432423818805	132	1002.38241156987
-3.47262406152719	0.0103354656570194+0.0023318074708111i	0.016819674665685+0.00426823473759049i	0.0103052133150648	0.0167644667121399	132	1002.38241156987
-3.47213575047305	0.0103269073580951+0.00238563896983795i	0.0168077138309697+0.0043579571638268i	0.0102698491753151	0.0169329462643954	132	1002.38241156987
-3.47164743941891	0.0103183490591708+0.00243947046886484i	0.0167957529962544+0.0044476795900632i	0.00787138144731902	0.0132050144305096	132	1002.38241156987
-3.47115912836477	0.0103097907602465+0.00249330196789168i	0.0167837921615391+0.00453740201629951i	0.00365978960028477	0.00643322209832133	132	1002.38241156987
-3.47067081731063	0.0103012324613222+0.00254713346691853i	0.0167718313268238+0.00462712444253582i	-0.00139746406137793	-0.00182849366732687	132	1002.38241156987
-3.47018250625649	0.0102926741623979+0.00260096496594537i	0.0167598704921085+0.00471684686877212i	-0.00613756354526705	-0.00968119963244867	132	1002.38241156987
-3.46969419520234	0.0102823044760741+0.00265519314997685i	0.0167448872609212+0.00480708414811667i	-0.00946772962614579	-0.0153141628785525	132	1002.38241156987
-3.4692058841482	0.0102714855656752+0.00270951971188942i	0.0167291544754089+0.00489744911103195i	-0.0106217788577933	-0.0174298804262113	132	1002.38241156987
-3.46871757309406	0.0102606666552762+0.00276384627380198i	0.0167134216898966+0.00498781407394723i	-0.00933335069495947	-0.0155381900461812	132	1002.38241156987
-3.46822926203992	0.0102498477448773+0.00281817283571455i	0.0166976889043843+0.00507817903686251i	-0.00589707265497672	-0.0100692211346276	132	1002.38241156987
-3.46774095098578	0.0102390288344783+0.00287249939762717i	0.016681956118872+0.00516854399977787i	-0.0011016417385805	-0.00227635082361153	132	1002.38241156987
-3.46725263993164	0.0102282099240794+0.00292682595953974i	0.0166662233333597+0.00525890896269315i	0.00395110064950653	0.00605086952000715	132	1002.38241156987
-3.46676432887749	0.0102173910136805+0.0029811525214523i	0.0166504905478474+0.00534927392560843i	0.00809921440177963	0.0129974553568984	132	1002.38241156987
-3.46627601782335	0.0102065721032815+0.00303547908336487i	0.0166347577623351+0.00543963888852371i	0.0103877428852125	0.0169631741789487	132	1002.38241156987
-3.46578770676921	0.0101957531928826+0.00308980564527749i	0.0166190249768228+0.00553000385143907i	0.0102884692297113	0.0170310397276996	132	1002.38241156987
-3.46529939571507	0.0101849342824837+0.00314413220719005i	0.0166032921913105+0.00562036881435435i	0.00782179728431874	0.013179293404086	132	1002.38241156987
-3.46481108466093	0.0101711373103084+0.00319867025840679i	0.016582566252581+0.00571094648834714i	0.00355275037379809	0.00628791886739464	132	1002.38241156987
-3.46432277360679	0.0101565932642168+0.00325326136364142i	0.0165605877358966+0.00580157752285077i	-0.00153548731051631	-0.0020570529647345	132	1002.38241156987
-3.46383446255265	0.0101420492181251+0.0033078524688761i	0.0165386092192122+0.00589220855735448i	-0.00627337775197514	-0.00993778860869179	132	1002.38241156987
-3.4633461514985	0.0101275051720335+0.00336244357411073i	0.0165166307025278+0.00598283959185812i	-0.00957158036195279	-0.0155416319922869	132	1002.38241156987
-3.46285784044436	0.0101129611259418+0.00341703467934535i	0.0164946521858434+0.00607347062636175i	-0.0106709714559324	-0.0175772705125219	132	1002.38241156987
-3.46236952939022	0.0100984170798502+0.00347162578457998i	0.016472673669159+0.00616410166086538i	-0.00931729417257929	-0.0155721877627381	132	1002.38241156987
-3.46188121833608	0.0100838730337585+0.00352621688981466i	0.0164506951524746+0.0062547326953691i	-0.00581994661071286	-0.00998232993114721	132	1002.38241156987
-3.46139290728194	0.0100693289876669+0.00358080799504929i	0.0164287166357902+0.00634536372987273i	-0.000981318793239528	-0.00208853695365363	132	1002.38241156987
-3.4609045962278	0.0100547849415752+0.00363539910028391i	0.0164067381191058+0.00643599476437636i	0.00408719577769341	0.00629676271446813	132	1002.38241156987
-3.46041628517366	0.0100402408954836+0.00368999020551854i	0.0163847596024214+0.00652662579888i	0.00822034994966507	0.0132454722046144	132	1002.38241156987
-3.45992797411951	0.0100237209917356+0.00374478862231026i	0.0163594311279851+0.00661747036851012i	0.010464884504096	0.0171536846623798	132	1002.38241156987
-3.45943966306537	0.0100066997509705+0.00379963964054178i	0.0163332526642684+0.00670836911869462i	0.0103047262264672	0.0171208721365049	132	1002.38241156987
-3.45895135201123	0.00998967851020532+0.00385449065877329i	0.0163070742005518+0.00679926786887912i	0.00777559353905912	0.013150755616625	132	1002.38241156987
-3.45846304095709	0.00997265726944016+0.00390934167700481i	0.0162808957368351+0.00689016661906362i	0.00345707100150869	0.0061512970477967	132	1002.38241156987
-3.45797472990295	0.00995563602867498+0.00396419269523637i	0.0162547172731184+0.00698106536924821i	-0.00165963881586879	-0.00227198210843534	132	1002.38241156987
-3.45748641884881	0.00993861478790981+0.00401904371346789i	0.0162285388094017+0.00707196411943271i	-0.00639909759893966	-0.0101840632887684	132	1002.38241156987
-3.45699810779467	0.00992159354714465+0.00407389473169941i	0.0162023603456851+0.00716286286961721i	-0.00967152551273449	-0.0157647279864428	132	1002.38241156987
-3.45650979674052	0.00990457230637948+0.00412874574993092i	0.0161761818819684+0.00725376161980171i	-0.0107232686775231	-0.0177271280961341	132	1002.38241156987
-3.45602148568638	0.00988755106561431+0.00418359676816249i	0.0161500034182517+0.00734466036998629i	-0.00931030149979479	-0.0156144200560147	131	1002.38241156987
-3.45553317463224	0.00987052982484914+0.004238447786394i	0.0161238249545351+0.00743555912017079i	-0.00575483716199842	-0.00990610910954373	131	1002.38241156987
-3.4550448635781	0.00985038617424932+0.00429329481599096i	0.0160923580425708+0.00752632773094946i	-0.000872922554533651	-0.00191093980094322	131	1002.38241156987
-3.45455655252396	0.00982944126082657+0.00434814082203727i	0.0160595340259354+0.00761706294577013i	0.00421218042786637	0.00653166347436116	131	1002.38241156987
-3.45406824146982	0.0098084963474038+0.00440298682808364i	0.0160267100093+0.00770779816059089i	0.00833232574722544	0.0134816300849526	131	1002.38241156987
-3.45357993041567	0.00978755143398105+0.00445783283412995i	0.0159938859926647+0.00779853337541156i	0.010540416162951	0.0173399797840989	131	1002.38241156987
-3.45309161936153	0.00976660652055829+0.00451267884017626i	0.0159610619760293+0.00788926859023223i	0.0103278820862555	0.0172162934354554	131	1002.38241156987
-3.45260330830739	0.00974566160713554+0.00456752484622258i	0.0159282379593939+0.0079800038050529i	0.0077417707469427	0.0131341377657608	131	1002.38241156987
-3.45211499725325	0.00972471669371277+0.00462237085226894i	0.0158954139427585+0.00807073901987365i	0.00337437026671216	0.00602681782314555	131	1002.38241156987
-3.45162668619911	0.00970377178029002+0.00467721685831526i	0.0158625899261232+0.00816147423469432i	-0.00177235264200026	-0.00247584757390243	131	1002.38241156987
-3.45113837514497	0.00968282686686727+0.00473206286436157i	0.0158297659094878+0.00825220944951499i	-0.00651649503545273	-0.0104210516983867	131	1002.38241156987
-3.45065006409083	0.00966188195344452+0.00478690887040788i	0.0157969418928524+0.00834294466433567i	-0.00976749305221982	-0.0159812736807124	131	1002.38241156987
-3.45016175303668	0.00963882782409801+0.00484171349466699i	0.0157604942624691+0.00843350213975503i	-0.0107748403663953	-0.0178712059662172	131	1002.38241156987
-3.44967344198254	0.00961522632037685+0.0048965073797079i	0.015723106247895+0.00852401348903208i	-0.00930706813007062	-0.015654745910896	131	1002.38241156987
-3.4491851309284	0.0095916248166557+0.00495130126474881i	0.015685718233321+0.00861452483830912i	-0.00570009111959155	-0.00983741633384966	131	1002.38241156987
-3.44869681987426	0.00956802331293454+0.00500609514978972i	0.015648330218747+0.00870503618758617i	-0.000780735165200436	-0.00175169878625059	131	1002.38241156987
-3.44820850882012	0.00954442180921337+0.00506088903483068i	0.015610942204173+0.0087955475368633i	0.00432213478198235	0.00674704049849536	131	1002.38241156987
-3.44772019776598	0.00952082030549221+0.00511568291987159i	0.015573554189599+0.00888605888614035i	0.00843651832694808	0.0137060531206267	131	1002.38241156987
-3.44723188671184	0.00949721880177106+0.0051704768049125i	0.0155361661750249+0.0089765702354174i	0.0106163223984216	0.0175236714089811	131	1002.38241156987
-3.44674357565769	0.0094736172980499+0.00522527068995341i	0.0154987781604509+0.00906708158469445i	0.0103588147149924	0.0173177913722582	131	1002.38241156987
-3.44625526460355	0.00945001579432872+0.00528006457499437i	0.0154613901458769+0.00915759293397158i	0.00772053127205668	0.0131296383241826	131	1002.38241156987
-3.44576695354941	0.00942641429060757+0.00533485846003528i	0.0154240021313029+0.00924810428324863i	0.00330492401788884	0.00591575842366024	131	1002.38241156987
-3.44527864249527	0.00939958318699185+0.00538937158250062i	0.0153811004611181+0.00933805277837515i	-0.00187371661767975	-0.00266718018129462	131	1002.38241156987
-3.44479033144113	0.00937190454675641+0.0054438110250762i	0.0153367518547211+0.00942785356495581i	-0.00662499227006224	-0.0106456005813303	131	1002.38241156987
-3.44430202038699	0.00934422590652094+0.00549825046765182i	0.015292403248324+0.00951765435153656i	-0.00985804178861318	-0.0161864743298197	131	1002.38241156987
-3.44381370933284	0.0093165472662855+0.00555268991022739i	0.015248054641927+0.00960745513811722i	-0.0108296169809892	-0.0180143870613953	131	1002.38241156987
-3.4433253982787	0.00928886862605005+0.00560712935280297i	0.01520370603553+0.00969725592469788i	-0.0093149696506999	-0.0157051467372528	131	1002.38241156987
-3.44283708722456	0.00926118998581461+0.00566156879537854i	0.015159357429133+0.00978705671127855i	-0.00565982912886799	-0.00978420909543167	131	1002.38241156987
-3.44234877617042	0.00923351134557914+0.00571600823795416i	0.0151150088227359+0.00987685749785929i	-0.000701552654413068	-0.0016072357946923	131	1002.38241156987
-3.44186046511628	0.00920583270534369+0.00577044768052974i	0.0150706602163389+0.00996665828443995i	0.00442258421930139	0.00695009408779093	131	1002.38241156987
-3.44137215406214	0.00917815406510825+0.00582488712310531i	0.0150263116099419+0.0100564590710206i	0.00853609513355032	0.0139220943704021	131	1002.38241156987
-3.440883843008	0.00915047542487281+0.00587932656568089i	0.0149819630035448+0.0101462598576013i	0.0106932597921477	0.0177043800183796	131	1002.38241156987
-3.44039553195385	0.00912060028049754+0.00593341809536985i	0.0149338010803202+0.0102354013457959i	0.0103947780601107	0.01741996417615	131	1002.38241156987
-3.43990722089971	0.00909014228624049+0.00598741730518501i	0.0148846272804403+0.01032436788691i	0.00770910805998578	0.0131326978444844	131	1002.38241156987
-3.43941890984557	0.00905968429198343+0.00604141651500018i	0.0148354534805604+0.0104133344280241i	0.00325139032448851	0.00582362014863636	131	1002.38241156987
-3.43893059879143	0.00902922629772637+0.00609541572481534i	0.0147862796806805+0.0105023009691382i	-0.00195666973343934	-0.00283221440475543	131	1002.38241156987
-3.43844228773729	0.00899876830346929+0.00614941493463055i	0.0147371058808005+0.0105912675102523i	-0.00672025952334964	-0.0108483781760862	131	1002.38241156987
-3.43795397668315	0.00896831030921223+0.00620341414444572i	0.0146879320809206+0.0106802340513664i	-0.00994541526124119	-0.0163826879775293	131	1002.38241156987
-3.43746566562901	0.00893785231495517+0.00625741335426088i	0.0146387582810407+0.0107692005924805i	-0.010890123742618	-0.0181603516536282	131	1002.38241156987
-3.43697735457486	0.00890739432069811+0.00631141256407604i	0.0145895844811608+0.0108581671335946i	-0.00933496433352822	-0.0157674962496084	131	1002.38241156987
-3.43648904352072	0.00887693632644103+0.00636541177389126i	0.0145404106812809+0.0109471336747088i	-0.00563406594683735	-0.00974751802040964	131	1002.38241156987
-3.43600073246658	0.00884647833218397+0.00641941098370642i	0.014491236881401+0.0110361002158229i	-0.000634546540555118	-0.00147782562907444	131	1002.38241156987
-3.43551242141244	0.00881273786778979+0.00647279763583023i	0.0144364213833502+0.01112398349318i	0.00451469521988713	0.00714071169430948	131	1002.38241156987
-3.4350241103583	0.0087781167406759+0.00652601994320757i	0.0143800922589609+0.0112115761387974i	0.00863106643312675	0.0141276353430346	131	1002.38241156987
-3.43453579930416	0.00874349561356197+0.00657924225058496i	0.0143237631345716+0.0112991687844149i	0.0107698307119445	0.0178779969325939	131	1002.38241156987
-3.43404748825002	0.00870887448644807+0.00663246455796231i	0.0142674340101823+0.0113867614300323i	0.0104387557271759	0.0175272883419688	131	1002.38241156987
-3.43355917719587	0.00867425335933418+0.00668568686533965i	0.014211104885793+0.0114743540756498i	0.00771168899132503	0.0131512237153232	131	1002.38241156987
-3.43307086614173	0.00863963223222028+0.00673890917271699i	0.0141547757614037+0.0115619467212672i	0.00321213188511585	0.00574951955791957	131	1002.38241156987
-3.43258255508759	0.00860501110510635+0.00679213148009439i	0.0140984466370143+0.0116495393668847i	-0.0020292092223503	-0.00298231292138517	131	1002.38241156987
-3.43209424403345	0.00857038997799245+0.00684535378747173i	0.014042117512625+0.0117371320125021i	-0.00681037536090949	-0.0110411128370123	131	1002.38241156987
-3.43160593297931	0.00853576885087856+0.00689857609484907i	0.0139857883882357+0.0118247246581195i	-0.0100336320110992	-0.0165753552104536	131	1002.38241156987
-3.43111762192517	0.00850114772376466+0.00695179840222642i	0.0139294592638464+0.011912317303737i	-0.0109573725837833	-0.0183103338273789	131	1002.38241156987
-3.43062931087102	0.00846430335651668+0.00700431334282627i	0.0138692373740591+0.0119986871566163i	-0.00936528581210627	-0.0158392367498606	131	1002.38241156987
-3.43014099981688	0.00842685594508801+0.00705663641327571i	0.0138079595886517+0.0120847253323034i	-0.00562251758053375	-0.00972814748281845	131	1002.38241156987
-3.42965268876274	0.00838940853365934+0.00710895948372514i	0.0137466818032442+0.0121707635079906i	-0.000586274507697058	-0.00137648388240622	131	1002.38241156987
-3.4291643777086	0.00835196112223068+0.00716128255417458i	0.0136854040178368+0.0122568016836777i	0.00458936986292697	0.00730148657847396	131	1002.38241156987
-3.42867606665446	0.00831451371080198+0.00721360562462406i	0.0136241262324293+0.012342839859365i	0.00871720092380897	0.0143141494678847	131	1002.38241156987
-3.42818775560032	0.00827706629937331+0.0072659286950735i	0.0135628484470219+0.0124288780350521i	0.0108490380862014	0.0180493763207908	131	1002.38241156987
-3.42769944454618	0.00823961888794464+0.00731825176552294i	0.0135015706616144+0.0125149162107393i	0.0104934270837732	0.017644962013994	131	1002.38241156987
-3.42721113349203	0.00820217147651598+0.00737057483597237i	0.013440292876207+0.0126009543864265i	0.00772889576806964	0.0131875881643647	131	1002.38241156987
-3.42672282243789	0.00816472406508727+0.00742289790642186i	0.0133790150907995+0.0126869925621137i	0.00318668303013054	0.00569441388246926	131	1002.38241156987
-3.42623451138375	0.00812727665365861+0.00747522097687129i	0.013317737305392+0.0127730307378008i	-0.00209327806852863	-0.00311884013890927	131	1002.38241156987
-3.42574620032961	0.00808656049312077+0.00752655122533069i	0.0132508114965515+0.0128573901749571i	-0.0068972057023945	-0.0112251427774849	131	1002.38241156987
-3.42525788927547	0.00804494800114694+0.00757760922972047i	0.0131823369298268+0.0129412892812443i	-0.0101225992428103	-0.0167629759376199	131	1002.38241156987
-3.42476957822133	0.00800333550917307+0.0076286672341103i	0.013113862363102+0.0130251883875316i	-0.0110291673586413	-0.0184601296384014	131	1002.38241156987
-3.42428126716719	0.00796172301719923+0.00767972523850008i	0.0130453877963772+0.0131090874938188i	-0.00940690604391175	-0.0159228371198124	131	1002.38241156987
-3.42379295611304	0.0079201105252254+0.00773078324288986i	0.0129769132296525+0.013192986600106i	-0.00562529526580624	-0.00972809342913043	131	1002.38241156987
-3.4233046450589	0.00787849803325156+0.00778184124727965i	0.0129084386629277+0.0132768857063932i	-0.000549229038028425	-0.00129258362005892	131	1002.38241156987
-3.42281633400476	0.00783688554127769+0.00783289925166947i	0.0128399640962029+0.0133607848126805i	0.00465865283318623	0.00745106686313521	131	1002.38241156987
-3.42232802295062	0.00779527304930385+0.00788395725605926i	0.0127714895294781+0.0134446839189678i	0.00880408925689824	0.0144967908272728	131	1002.38241156987
-3.42183971189648	0.00775366055733002+0.00793501526044904i	0.0127030149627534+0.013528583025255i	0.0109349046402992	0.0182250781877071	131	1002.38241156987
-3.42135140084234	0.00771204806535618+0.00798607326483882i	0.0126345403960286+0.0136124821315422i	0.0105596066331933	0.0177750570299562	131	1002.38241156987
-3.42086308978819	0.00766825742683264+0.0080360216002993i	0.0125622252985581+0.0136945285740063i	0.00775968425107808	0.013241497913851	131	1002.38241156987
-3.42037477873405	0.00762386302137081+0.00808566234331968i	0.0124888456329159+0.0137760614710597i	0.00317700528391077	0.00566362434655894	131	1002.38241156987
-3.41988646767991	0.00757946861590898+0.00813530308634005i	0.0124154659672738+0.0138575943681131i	-0.00213902532500626	-0.00322299855424378	131	1002.38241156987
-3.41939815662577	0.00753507421044714+0.00818494382936043i	0.0123420863016317+0.0139391272651666i	-0.0069703145749019	-0.0113813886387672	131	1002.38241156987
-3.41890984557163	0.00749067980498527+0.00823458457238085i	0.0122687066359895+0.01402066016222i	-0.0102084759193617	-0.0169388523487535	131	1002.38241156987
-3.41842153451749	0.00744628539952344+0.00828422531540122i	0.0121953269703473+0.0141021930592735i	-0.0111089715095218	-0.01861661765347	131	1002.38241156987
-3.41793322346335	0.0074018909940616+0.0083338660584216i	0.0121219473047052+0.0141837259563269i	-0.00946222270338775	-0.0160239545524482	131	1002.38241156987
-3.4174449124092	0.00735749658859977+0.00838350680144197i	0.012048567639063+0.0142652588533803i	-0.00564238278833227	-0.00974916467932294	131	1002.38241156987
-3.41695660135506	0.0073131021831379+0.00843314754446239i	0.0119751879734208+0.0143467917504338i	-0.000522422569927746	-0.00122625270085139	131	1002.38241156987
-3.41646829030092	0.00726870777767607+0.00848278828748277i	0.0119018083077787+0.0144283246474872i	0.00472522305972939	0.00759254344233029	131	1002.38241156987
-3.41597997924678	0.00722113447319847+0.00853101975561214i	0.0118229141886529+0.0145075272496111i	0.00889355116213558	0.0146777549118187	131	1002.38241156987
-3.41549166819264	0.00717267048071997+0.00857885636242973i	0.0117424749881877+0.0145860769320537i	0.0110263318291669	0.0184031900746423	131	1002.38241156987
-3.4150033571385	0.00712420648824142+0.00862669296924736i	0.0116620357877224+0.0146646266144964i	0.0106334937832298	0.017912115669547	131	1002.38241156987
-3.41451504608436	0.00707574249576292+0.00867452957606495i	0.0115815965872571+0.014743176296939i	0.00780234606408863	0.0133119628196682	131	1002.38241156987
-3.41402673503021	0.00702727850328443+0.00872236618288253i	0.0115011573867918+0.0148217259793816i	0.00317898769282429	0.00565226459264471	131	1002.38241156987
-3.41353842397607	0.00697881451080593+0.00877020278970012i	0.0114207181863266+0.0149002756618242i	-0.00217901482034143	-0.00331459107451871	131	1002.38241156987
-3.41305011292193	0.00693035051832738+0.00881803939651775i	0.0113402789858613+0.0149788253442669i	-0.00704436791707841	-0.0115339919374185	131	1002.38241156987
-3.41256180186779	0.00688188652584888+0.00886587600333534i	0.011259839785396+0.0150573750267095i	-0.0103009933366632	-0.0171195912158134	131	1002.38241156987
-3.41207349081365	0.00683342253337038+0.00891371261015293i	0.0111794005849307+0.0151359247091521i	-0.0111999043884629	-0.018785988441401	131	1002.38241156987
-3.41158517975951	0.00678495854089188+0.00896154921697052i	0.0110989613844655+0.0152144743915947i	-0.00953138770267327	-0.0161444115333844	130	1002.38241156987
-3.41109686870537	0.00673444092225572+0.00900784530118844i	0.0110148801126907+0.0152904972632234i	-0.00567330766739899	-0.0097925051219731	130	1002.38241156987
-3.41060855765122	0.00668334172441399+0.00905370511519888i	0.0109297674200163+0.015365804551531i	-0.00050988081689414	-0.00118625413800749	130	1002.38241156987
-3.41012024659708	0.00663224252657225+0.00909956492920931i	0.010844654727342+0.0154411118398386i	0.00477652539199599	0.00770318383219243	130	1002.38241156987
-3.40963193554294	0.00658114332873051+0.00914542474321975i	0.0107595420346676+0.0155164191281462i	0.00897438883582703	0.014837870438226	130	1002.38241156987
-3.4091436244888	0.00653004413088872+0.00919128455723023i	0.0106744293419932+0.0155917264164539i	0.0111200296269046	0.0185792097254576	130	1002.38241156987
-3.40865531343466	0.00647894493304698+0.00923714437124067i	0.0105893166493188+0.0156670337047616i	0.0107187198542822	0.0180640871745666	130	1002.38241156987
-3.40816700238052	0.00642784573520525+0.00928300418525111i	0.0105042039566444+0.0157423409930692i	0.00785871567692172	0.0134039231254966	130	1002.38241156987
-3.40767869132638	0.00637674653736351+0.00932886399926154i	0.0104190912639701+0.0158176482813768i	0.00319193733271568	0.00566074978751205	130	1002.38241156987
-3.40719038027223	0.00632564733952172+0.00937472381327202i	0.0103339785712957+0.0158929555696845i	-0.00221449603452894	-0.00339459682622022	130	1002.38241156987
-3.40670206921809	0.00627454814167998+0.00942058362728246i	0.0102488658786213+0.0159682628579921i	-0.00712209889332601	-0.0116871685155545	130	1002.38241156987
-3.40621375816395	0.00622044151839834+0.00946459762890127i	0.0101585227891405+0.0160405570989394i	-0.0104010204809133	-0.0173070404100816	130	1002.38241156987
-3.40572544710981	0.0061654741125703+0.00950808332379315i	0.010066682660291+0.0161119889482394i	-0.0112990424317378	-0.0189645575820456	130	1002.38241156987
-3.40523713605567	0.0061105067067422+0.00955156901868508i	0.00997484253144149+0.0161834207975395i	-0.00960855052227945	-0.0162764117888857	130	1002.38241156987
-3.40474882500153	0.00605553930091415+0.00959505471357696i	0.00988300240259203+0.0162548526468395i	-0.00571365740821487	-0.00985290312431696	130	1002.38241156987
-3.40426051394738	0.00600057189508611+0.00963854040846884i	0.00979116227374258+0.0163262844961395i	-0.000503929036595061	-0.00116111567596799	130	1002.38241156987
-3.40377220289324	0.00594560448925806+0.00968202610336072i	0.00969932214489313+0.0163977163454395i	0.00482862402143762	0.00780988716154946	130	1002.38241156987
-3.4032838918391	0.00589063708342996+0.00972551179825264i	0.00960748201604359+0.0164691481947396i	0.00906209449616236	0.0150039354390825	130	1002.38241156987
-3.40279558078496	0.00583566967760192+0.00976899749314452i	0.00951564188719414+0.0165405800440396i	0.0112244944657416	0.0187687453313037	130	1002.38241156987
-3.40230726973082	0.00578070227177387+0.0098124831880364i	0.00942380175834469+0.0166120118933396i	0.0108168034931846	0.0182352133096539	130	1002.38241156987
-3.40181895867668	0.00572573486594583+0.00985596888292828i	0.00933196162949524+0.0166834437426396i	0.00792809256720497	0.0135179880841472	130	1002.38241156987
-3.40133064762254	0.00566892104295632+0.00989747228371766i	0.00923683050372142+0.0167516575882337i	0.00321602152569827	0.00569100343528186	130	1002.38241156987
-3.40084233656839	0.00561157313235819+0.00993840229365089i	0.00914074743668859+0.0168189406063096i	-0.00223944654079522	-0.00345171062583988	130	1002.38241156987
-3.40035402551425	0.00555422522176006+0.00997933230358412i	0.00904466436965577+0.0168862236243854i	-0.00718879442687582	-0.0118158290352767	130	1002.38241156987
-3.39986571446011	0.00549687731116193+0.0100202623135174i	0.00894858130262295+0.0169535066424612i	-0.0104971209668866	-0.0174829932722539	130	1002.38241156987
-3.39937740340597	0.00543952940056375+0.0100611923234506i	0.00885249823559004+0.0170207896605371i	-0.0114038191594356	-0.0191499093697462	130	1002.38241156987
-3.39888909235183	0.00538218148996562+0.0101021223333838i	0.00875641516855721+0.017088072678613i	-0.00969736443812473	-0.0164279359157761	130	1002.38241156987
-3.39840078129769	0.00532483357936749+0.0101430523433171i	0.00866033210152439+0.0171553556966888i	-0.00576465928322128	-0.00993369102076201	130	1002.38241156987
-3.39791247024355	0.00526748566876936+0.0101839823532503i	0.00856424903449157+0.0172226387147647i	-0.000503423539905356	-0.00114955547636722	130	1002.38241156987
-3.3974241591894	0.00521013775817118+0.0102249123631836i	0.00846816596745865+0.0172899217328406i	0.00488255864471715	0.00791441539712848	130	1002.38241156987
-3.39693584813526	0.00515278984757305+0.0102658423731168i	0.00837208290042583+0.0173572047509164i	0.0091586759377907	0.0151801310097026	130	1002.38241156987
-3.39644753708112	0.00509268855534949+0.0103044888501525i	0.00827120600569392+0.0174207899397697i	0.011338864476811	0.0189718253994911	130	1002.38241156987
-3.39595922602698	0.00503178242849697+0.0103424678329565i	0.00816892783824998+0.0174832942246963i	0.0109225657710631	0.0184188395493975	130	1002.38241156987
-3.39547091497284	0.0049708763016444+0.0103804468157606i	0.00806664967080594+0.0175457985096231i	0.00800274738554171	0.013643548673642	130	1002.38241156987
-3.3949826039187	0.00490997017479188+0.0104184257985647i	0.00796437150336199+0.0176083027945497i	0.00324483548602572	0.00573392978606601	130	1002.38241156987
-3.39449429286455	0.00484906404793935+0.0104564047813688i	0.00786209333591804+0.0176708070794764i	-0.00226377810749424	-0.00350234822314863	130	1002.38241156987
-3.39400598181041	0.00478815792108683+0.0104943837641728i	0.00775981516847409+0.0177333113644031i	-0.00726206411037757	-0.0119507364279489	130	1002.38241156987
-3.39351767075627	0.00472725179423426+0.0105323627469769i	0.00765753700103006+0.0177958156493298i	-0.0106038369407705	-0.0176735881046627	130	1002.38241156987
-3.39302935970213	0.00466634566738174+0.010570341729781i	0.00755525883358611+0.0178583199342565i	-0.0115204405724877	-0.019354305526131	130	1002.38241156987
-3.39254104864799	0.00460543954052921+0.0106083207125851i	0.00745298066614216+0.0179208242191832i	-0.00979747271455425	-0.0166001053203952	130	1002.38241156987
-3.39205273759385	0.00454453341367669+0.0106462996953891i	0.00735070249869821+0.0179833285041098i	-0.00582493474909278	-0.0100338096928368	130	1002.38241156987
-3.39156442653971	0.00448206935230201+0.010681863505826i	0.00724563459127187+0.0180419370864875i	-0.000509454440220444	-0.00115407161106651	130	1002.38241156987
-3.39107611548556	0.00441914511809702+0.0107167139379481i	0.00713974266812131+0.0180993949809235i	0.00493032402867183	0.00800344563825463	130	1002.38241156987
-3.39058780443142	0.00435622088389203+0.0107515643700701i	0.00703385074497076+0.0181568528753595i	0.00924784941557847	0.0153401987147485	130	1002.38241156987
-3.39009949337728	0.00429329664968703+0.0107864148021921i	0.0069279588218202+0.0182143107697955i	0.011452061158248	0.0191718629890785	130	1002.38241156987
-3.38961118232314	0.00423037241548198+0.0108212652343141i	0.00682206689866954+0.0182717686642316i	0.0110344625859127	0.018614374692553	130	1002.38241156987
-3.389122871269	0.00416744818127699+0.0108561156664362i	0.00671617497551899+0.0183292265586676i	0.00808638974580626	0.0137878423773535	130	1002.38241156987
-3.38863456021486	0.00410452394707199+0.0108909660985582i	0.00661028305236843+0.0183866844531036i	0.00327914317444816	0.00579087971008238	130	1002.38241156987
-3.38814624916072	0.004041599712867+0.0109258165306802i	0.00650439112921787+0.0184441423475396i	-0.00228872284309519	-0.00354920899255179	130	1002.38241156987
-3.38765793810657	0.00397867547866195+0.0109606669628022i	0.00639849920606722+0.0185016002419757i	-0.0073422504509995	-0.012093645977478	130	1002.38241156987
-3.38716962705243	0.00391575124445695+0.0109955173949243i	0.00629260728291666+0.0185590581364117i	-0.0107218336005297	-0.0178816169473274	130	1002.38241156987
-3.38668131599829	0.00385040646109443+0.0110276658288914i	0.00618250370947139+0.0186121628721471i	-0.0116459289765812	-0.0195747157272707	130	1002.38241156987
-3.38619300494415	0.00378433925461831+0.0110590078401036i	0.00607114315121758+0.0186639683892928i	-0.00990161367206397	-0.0167827816743805	130	1002.38241156987
-3.38570469389001	0.00371827204814212+0.0110903498513158i	0.00595978259296368+0.0187157739064386i	-0.00588575132692733	-0.0101403947048461	130	1002.38241156987
-3.38521638283587	0.003652204841666+0.011121691862528i	0.00584842203470987+0.0187675794235843i	-0.000514951033204374	-0.0011632406354553	130	1002.38241156987
-3.38472807178172	0.00358613763518987+0.0111530338737402i	0.00573706147645607+0.01881938494073i	0.00498238901056936	0.00809564228791495	130	1002.38241156987
-3.38423976072758	0.00352007042871375+0.0111843758849524i	0.00562570091820226+0.0188711904578758i	0.00934683687777666	0.0155150459325487	130	1002.38241156987
-3.38375144967344	0.00345400322223756+0.0112157178961646i	0.00551434035994835+0.0189229959750215i	0.0115762795679744	0.0193912555557901	130	1002.38241156987
-3.3832631386193	0.00338793601576144+0.0112470599073768i	0.00540297980169455+0.0189748014921673i	0.0111558969106201	0.0188290717425293	130	1002.38241156987
-3.38277482756516	0.00332186880928531+0.011278401918589i	0.00529161924344074+0.019026607009313i	0.00817700893045531	0.0139484953873604	130	1002.38241156987
-3.38228651651102	0.00325580160280919+0.0113097439298012i	0.00518025868518694+0.0190784125264587i	0.00331736868577705	0.00585937000920313	130	1002.38241156987
-3.38179820545688	0.00318854017261892+0.0113382675141237i	0.00506674862692201+0.0191256900447524i	-0.00231190450743366	-0.00358892978736544	130	1002.38241156987
-3.38130989440273	0.00312091862490826+0.0113659412033293i	0.00495259038808175+0.0191716021474208i	-0.00741948444091037	-0.0122294257693669	130	1002.38241156987
-3.38082158334859	0.0030532970771976+0.0113936148925349i	0.00483843214924148+0.0192175142500892i	-0.0108340247571262	-0.0180805846671064	130	1002.38241156987
-3.38033327229445	0.00298567552948694+0.0114212885817405i	0.00472427391040122+0.0192634263527576i	-0.0117703345359502	-0.0197967035667554	130	1002.38241156987
-3.37984496124031	0.00291805398177621+0.0114489622709462i	0.00461011567156086+0.019309338455426i	-0.0100097036244571	-0.0169770840905107	130	1002.38241156987
-3.37935665018617	0.00285043243406555+0.0114766359601518i	0.0044959574327206+0.0193552505580944i	-0.00595098910097884	-0.0102595887535133	130	1002.38241156987
-3.37886833913203	0.00278281088635489+0.0115043096493574i	0.00438179919388033+0.0194011626607628i	-0.000520378564886924	-0.00117655121116182	130	1002.38241156987
-3.37838002807789	0.00271518933864423+0.011531983338563i	0.00426764095504007+0.0194470747634312i	0.00503978426687281	0.00819446153248771	130	1002.38241156987
-3.37789171702374	0.0026475677909335+0.0115596570277686i	0.00415348271619971+0.0194929868660996i	0.00945500634492909	0.015705512879236	130	1002.38241156987
-3.3774034059696	0.00257994624322284+0.0115873307169742i	0.00403932447735945+0.019538898968768i	0.0117106071839401	0.0196303297990933	130	1002.38241156987
-3.37691509491546	0.00251030691040118+0.0116119224222649i	0.00392166598212506+0.0195798614198495i	0.0112819435778504	0.0190563132014256	130	1002.38241156987
-3.37642678386132	0.00244005284018011+0.0116355751718826i	0.00380294110053404+0.0196193159125622i	0.00826607344093515	0.0141124163734096	130	1002.38241156987
-3.37593847280718	0.00236979876995898+0.0116592279215004i	0.00368421621894292+0.0196587704052749i	0.00335122799986654	0.00592599733362456	130	1002.38241156987
-3.37545016175304	0.00229954469973791+0.0116828806711181i	0.0035654913373519+0.0196982248979875i	-0.00233942409774566	-0.00363273285113706	130	1002.38241156987
-3.3749618506989	0.00222929062951685+0.0117065334207359i	0.00344676645576089+0.0197376793907002i	-0.00750315296949003	-0.012375833727887	130	1002.38241156987
-3.37447353964475	0.00215903655929578+0.0117301861703536i	0.00332804157416987+0.0197771338834129i	-0.0109556952109376	-0.0182981050475991	130	1002.38241156987
-3.37398522859061	0.00208878248907465+0.0117538389199713i	0.00320931669257875+0.0198165883761256i	-0.0119026999951841	-0.0200367087473341	130	1002.38241156987
-3.37349691753647	0.00201852841885358+0.0117774916695891i	0.00309059181098773+0.0198560428688383i	-0.0101224126727844	-0.0171846545114802	130	1002.38241156987
-3.37300860648233	0.00194827434863251+0.0118011444192068i	0.00297186692939671+0.0198954973615509i	-0.00601760134705591	-0.0103860712928577	130	1002.38241156987
-3.37252029542819	0.00187802027841144+0.0118247971688245i	0.0028531420478057+0.0199349518542636i	-0.000524567281001517	-0.00119096311039052	130	1002.38241156987
-3.37203198437405	0.00180699425762102+0.0118452555840755i	0.00273301700439004+0.0199692850443613i	0.00509858959487896	0.00829505840745123	130	1002.38241156987
-3.3715436733199	0.00173573064246384+0.0118647308329406i	0.00261246101296382+0.020002041977247i	0.00956095913287582	0.0158947094087825	130	1002.38241156987
-3.37105536226576	0.00166446702730665+0.0118842060818056i	0.00249190502153761+0.0200347989101327i	0.0118380981738271	0.0198631316950293	130	1002.38241156987
-3.37056705121162	0.00159320341214946+0.0119036813306706i	0.00237134903011139+0.0200675558430183i	0.0114046012244052	0.0192842851233407	130	1002.38241156987
-3.37007874015748	0.00152193979699221+0.0119231565795356i	0.00225079303868507+0.020100312775904i	0.00835532527906734	0.0142824425824116	130	1002.38241156987
-3.36959042910334	0.00145067618183502+0.0119426318284007i	0.00213023704725885+0.0201330697087897i	0.00338474466551595	0.00599574478532863	130	1002.38241156987
-3.3691021180492	0.00137941256667783+0.0119621070772657i	0.00200968105583264+0.0201658266416753i	-0.0023710626289172	-0.0036825109301979	130	1002.38241156987
-3.36861380699506	0.00130814895152064+0.0119815823261307i	0.00188912506440642+0.020198583574561i	-0.00759388142387491	-0.012536104576506	130	1002.38241156987
-3.36812549594091	0.00123688533636339+0.0120010575749958i	0.0017685690729801+0.0202313405074467i	-0.0110850668957348	-0.0185330536258091	130	1002.38241156987
-3.36763718488677	0.0011656217212062+0.0120205328238608i	0.00164801308155388+0.0202640974403324i	-0.0120404865429493	-0.0202917204356923	130	1002.38241156987
-3.36714887383263	0.00109279537487575+0.0120365611338411i	0.00152476548835178+0.0202913254580513i	-0.0102333029049759	-0.0173953011593078	130	1002.38241156987
-3.36666056277849	0.00101948313734016+0.0120515177065211i	0.00140068101056389+0.0203168344013065i	-0.00607692260952892	-0.0105051655604843	130	1002.38241156987
-3.36617225172435	0.000946170899804512+0.0120664742792011i	0.00127659653277589+0.0203423433445619i	-0.000521456475472069	-0.00119527024839015	130	1002.38241156987
-3.36568394067021	0.000872858662268926+0.0120814308518811i	0.00115251205498801+0.0203678522878171i	0.00516208401766867	0.00840500810185463	130	1002.38241156987
-3.36519562961607	0.00079954642473334+0.012096387424561i	0.00102842757720012+0.0203933612310724i	0.0096712916611682	0.0160958246591276	130	1002.38241156987
-3.36470731856192	0.000726234187197754+0.012111343997241i	0.000904343099412235+0.0204188701743277i	0.0119706318797571	0.0201106358999079	130	1002.38241156987
-3.36421900750778	0.000652921949662101+0.012126300569921i	0.000780258621624236+0.020444379117583i	0.0115291306044406	0.0195217625931523	130	1002.38241156987
-3.36373069645364	0.000579609712126515+0.012141257142601i	0.00065617414383635+0.0204698880608383i	0.00844295396448604	0.0144546860473625	130	1002.38241156987
-3.3632423853995	0.000506297474590929+0.012156213715281i	0.000532089666048463+0.0204953970040936i	0.00341458969539569	0.00606158830505743	130	1002.38241156987
-3.36275407434536	0.000432985237055343+0.012171170287961i	0.000408005188260577+0.0205209059473488i	-0.00240689520543287	-0.00374035634505037	130	1002.38241156987
-3.36226576329122	0.000359393772343238+0.0121826484328969i	0.000283395836029295+0.0205408442975559i	-0.0076859000707556	-0.0127027611088511	130	1002.38241156987
-3.36177745223707	0.000285714608120906+0.0121930340752561i	0.000158621631536156+0.0205590330391161i	-0.0112095288032255	-0.0187664622740527	130	1002.38241156987
-3.36128914118293	0.000212035443898574+0.0122034197176154i	3.38474270430178e-05+0.0205772217806762i	-0.0121677907507675	-0.0205368790345129	130	1002.38241156987
-3.36080083012879	0.000138356279676243+0.0122138053599746i	-9.09267774501208e-05+0.0205954105222364i	-0.0103371289686467	-0.0176004860877934	130	1002.38241156987
-3.36031251907465	6.46771154538444e-05+0.0122241910023339i	-0.000215700981943373+0.0206135992637966i	-0.00613283669687103	-0.0106218472603281	130	1002.38241156987
-3.35982420802051	-9.00204876848717e-06+0.0122345766446931i	-0.000340475186436512+0.0206317880053567i	-0.000514963103859777	-0.00119342471911919	130	1002.38241156987
-3.35933589696637	-8.26812129908188e-05+0.0122449622870523i	-0.00046524939092965+0.0206499767469169i	0.00523073663146414	0.00852749796168103	130	1002.38241156987
-3.35884758591223	-0.00015636037721315+0.0122553479294116i	-0.000590023595422789+0.020668165488477i	0.00978687007556183	0.0163120729119874	130	1002.38241156987
-3.35835927485808	-0.000230039541435549+0.0122657335717708i	-0.000714797799916041+0.0206863542300372i	0.0121062860918634	0.0203706260627706	130	1002.38241156987
-3.35787096380394	-0.000303718705657881+0.01227611921413i	-0.00083957200440918+0.0207045429715973i	0.0116526308301326	0.0197639133260673	130	1002.38241156987
-3.3573826527498	-0.000378435117771534+0.0122828586094825i	-0.000966104972856866+0.0207168895158203i	0.00852266935381568	0.0146178200260162	130	1002.38241156987
-3.35689434169566	-0.000453480596465907+0.0122884412340717i	-0.00109319590863874+0.0207273826246999i	0.00343372896754478	0.00611020195223177	130	1002.38241156987
-3.35640603064152	-0.000528526075160348+0.0122940238586609i	-0.00122028684442074+0.0207378757335796i	-0.0024494862714544	-0.00381278823018245	130	1002.38241156987
-3.35591771958738	-0.000603571553854722+0.0122996064832501i	-0.00134737778020262+0.0207483688424592i	-0.00777956364708397	-0.0128787571229839	130	1002.38241156987
-3.35542940853324	-0.000678617032549095+0.0123051891078393i	-0.00147446871598449+0.0207588619513388i	-0.0113337995023807	-0.0190075624954378	130	1002.38241156987
-3.35494109747909	-0.000753662511243468+0.0123107717324285i	-0.00160155965176637+0.0207693550602184i	-0.0122945258660875	-0.0207883279019034	130	1002.38241156987
-3.35445278642495	-0.00082870798993791+0.0123163543570177i	-0.00172865058754837+0.020779848169098i	-0.0104371372640782	-0.0178041005938273	130	1002.38241156987
-3.35396447537081	-0.000903753468632283+0.0123219369816068i	-0.00185574152333025+0.0207903412779776i	-0.00618259952743185	-0.0107294769855782	130	1002.38241156987
-3.35347616431667	-0.000978798947326656+0.012327519606196i	-0.00198283245911212+0.0208008343868572i	-0.000502165212746969	-0.00117833781646357	130	1002.38241156987
-3.35298785326253	-0.00105384442602103+0.0123331022307852i	-0.002109923394894+0.0208113274957369i	0.0053041672947121	0.00866399511420659	130	1002.38241156987
-3.35249954220839	-0.00112864975058738+0.0123350216359252i	-0.00223661452974465+0.0208159552096213i	0.00990197148206249	0.0165356368676157	130	1002.38241156987
-3.35201123115425	-0.00120337812129158+0.0123357672162114i	-0.00236317755426047+0.020818703443852i	0.0122340287894506	0.020625831722373	130	1002.38241156987
-3.3515229201001	-0.00127810649199578+0.0123365127964975i	-0.0024897405787763+0.0208214516780826i	0.0117632198117872	0.0199911931613932	130	1002.38241156987
-3.35103460904596	-0.00135283486269998+0.0123372583767837i	-0.00261630360329212+0.0208241999123132i	0.00859364585189509	0.0147691470667842	130	1002.38241156987
-3.35054629799182	-0.00142756323340425+0.0123380039570699i	-0.00274286662780806+0.0208269481465439i	0.00344822465178725	0.00614922211416834	130	1002.38241156987
-3.35005798693768	-0.00150229160410845+0.0123387495373561i	-0.00286942965232388+0.0208296963807745i	-0.00249604816917402	-0.00389765313784339	130	1002.38241156987
-3.34956967588354	-0.00157701997481265+0.0123394951176423i	-0.00299599267683971+0.0208324446150051i	-0.00787714134649644	-0.013069468634885	130	1002.38241156987
-3.3490813648294	-0.00165174834551685+0.0123402406979285i	-0.00312255570135553+0.0208351928492358i	-0.0114598812179565	-0.0192602575123255	130	1002.38241156987
-3.34859305377525	-0.00172647671622112+0.0123409862782147i	-0.00324911872587147+0.0208379410834664i	-0.0124193217495046	-0.0210434026047982	130	1002.38241156987
-3.34810474272111	-0.00180120508692532+0.0123417318585009i	-0.00337568175038729+0.020840689317697i	-0.0105306177155041	-0.0180002690795387	130	1002.38241156987
-3.34761643166697	-0.00187644245551362+0.0123386782153673i	-0.0035030630723689+0.0208373474977608i	-0.00622081445100304	-0.010817044124357	130	1002.38241156987
-3.34712812061283	-0.00195184455432624+0.0123343950053816i	-0.00363070922516672+0.0208320347148397i	-0.000478742785370761	-0.00114038363754828	130	1002.38241156987
-3.34663980955869	-0.00202724665313892+0.0123301117953958i	-0.00375835537796464+0.0208267219319186i	0.00538014652502365	0.00881332535057423	130	1002.38241156987
-3.34615149850455	-0.00210264875195154+0.0123258285854101i	-0.00388600153076246+0.0208214091489975i	0.0100127630634888	0.0167617850492524	130	1002.38241156987
-3.34566318745041	-0.00217805085076415+0.0123215453754243i	-0.00401364768356027+0.0208160963660763i	0.0123552580800034	0.0208784698217103	130	1002.38241156987
-3.34517487639626	-0.00225345294957677+0.0123172621654386i	-0.00414129383635808+0.0208107835831552i	0.0118672049868054	0.0202121525947972	130	1002.38241156987
-3.34468656534212	-0.00232885504838945+0.0123129789554529i	-0.00426893998915601+0.0208054708002341i	0.00865623873005736	0.0149066427491545	130	1002.38241156987
-3.34419825428798	-0.00240425714720207+0.0123086957454671i	-0.00439658614195382+0.020800158017313i	0.00345441784876025	0.00616998900355027	130	1002.38241156987
-3.34370994323384	-0.00247965924601468+0.0123044125354814i	-0.00452423229475163+0.0207948452343919i	-0.00254852455889704	-0.00400031897862764	130	1002.38241156987
-3.3432216321797	-0.0025550613448273+0.0123001293254956i	-0.00465187844754944+0.0207895324514708i	-0.00797709517440429	-0.0132737066240128	130	1002.38241156987
-3.34273332112556	-0.00262969516244352+0.0122920784492976i	-0.00477818453530187+0.0207781809365984i	-0.011581464017094	-0.0195145674246502	130	1002.38241156987
-3.34224501007142	-0.00270407786506349+0.0122827961001822i	-0.00490405261880479+0.0207648556442111i	-0.0125323112063541	-0.0212852798329217	130	1002.38241156987
-3.34175669901727	-0.00277846056768347+0.0122735137510667i	-0.00502992070230772+0.0207515303518237i	-0.0106094603081521	-0.0181741125581733	130	1002.38241156987
-3.34126838796313	-0.00285284327030345+0.0122642314019512i	-0.00515578878581065+0.0207382050594363i	-0.0062504970534465	-0.0108871136245419	130	1002.38241156987
-3.34078007690899	-0.0029272259729235+0.0122549490528358i	-0.00528165686931369+0.0207248797670489i	-0.000452090559491569	-0.0010893365656213	130	1002.38241156987
-3.34029176585485	-0.00300160867554348+0.0122456667037203i	-0.00540752495281661+0.0207115544746616i	0.00545772616779617	0.00897532521587524	130	1002.38241156987
-3.33980345480071	-0.00307599137816345+0.0122363843546048i	-0.00553339303631954+0.0206982291822742i	0.010123525681549	0.0169977046264216	130	1002.38241156987
-3.33931514374657	-0.00315037408078343+0.0122271020054894i	-0.00565926111982247+0.0206849038898869i	0.0124731779072942	0.0211328661602253	130	1002.38241156987
-3.33882683269242	-0.00322475678340348+0.0122178196563739i	-0.00578512920332551+0.0206715785974995i	0.0119640901755447	0.0204242023965673	130	1002.38241156987
-3.33833852163828	-0.00329913948602346+0.0122085373072584i	-0.00591099728682843+0.0206582533051121i	0.0087084692397236	0.0150246799410897	130	1002.38241156987
-3.33785021058414	-0.00337349770675643+0.0121954020999771i	-0.00603673549079422+0.0206387427582116i	0.0034486478614735	0.00616390872428093	130	1002.38241156987
-3.33736189953	-0.00344784784637931+0.0121809951209992i	-0.00616243082343897+0.0206171905499554i	-0.00260768714665824	-0.0041244077696102	130	1002.38241156987
-3.33687358847586	-0.00352219798600226+0.0121665881420213i	-0.00628812615608385+0.0205956383416991i	-0.00807212718422171	-0.0134811303403804	130	1002.38241156987
-3.33638527742172	-0.00359654812562514+0.0121521811630434i	-0.0064138214887286+0.0205740861334428i	-0.0116910633554079	-0.0197582191851505	130	1002.38241156987
-3.33589696636758	-0.00367089826524802+0.0121377741840655i	-0.00653951682137336+0.0205525339251866i	-0.0126325066324133	-0.0215105949140888	130	1002.38241156987
-3.33540865531343	-0.0037452484048709+0.0121233672050876i	-0.00666521215401811+0.0205309817169304i	-0.0106772727698857	-0.0183286830938202	130	1002.38241156987
-3.33492034425929	-0.00381959854449385+0.0121089602261097i	-0.00679090748666298+0.0205094295086741i	-0.00627000832943489	-0.0109341399521626	130	1002.38241156987
-3.33443203320515	-0.00389394868411673+0.0120945532471317i	-0.00691660281930774+0.0204878773004178i	-0.000418179883782851	-0.00101638675363471	130	1002.38241156987
-3.33394372215101	-0.00396829882373961+0.0120801462681538i	-0.0070422981519525+0.0204663250921616i	0.00553805302801093	0.00915306983279614	130	1002.38241156987
-3.33345541109687	-0.0040426489633625+0.0120657392891759i	-0.00716799348459725+0.0204447728839054i	0.0102325567271684	0.0172405566479232	130	1002.38241156987
-3.33296710004273	-0.00411570760287381+0.0120475599783788i	-0.00729141966813902+0.0204171617182351i	0.0125824435635868	0.0213791070246547	130	1002.38241156987
-3.33247878898859	-0.00418833574234784+0.012028123223642i	-0.00741408946864631+0.0203875309000936i	0.012046848365553	0.0206137509466333	130	1002.38241156987
-3.33199047793444	-0.00426096388182188+0.0120086864689052i	-0.00753675926915359+0.0203579000819521i	0.00874717470922649	0.0151153959747685	130	1002.38241156987
-3.3315021668803	-0.00433359202129591+0.0119892497141683i	-0.00765942906966088+0.0203282692638105i	0.00343761341430108	0.00613941162049588	130	1002.38241156987
-3.33101385582616	-0.00440622016077001+0.0119698129594315i	-0.00778209887016828+0.020298638445669i	-0.00266604581683789	-0.00425907106178366	130	1002.38241156987
-3.33052554477202	-0.00447884830024404+0.0119503762046947i	-0.00790476867067557+0.0202690076275274i	-0.00816462513852773	-0.0136953894759966	130	1002.38241156987
-3.33003723371788	-0.00455147643971808+0.0119309394499578i	-0.00802743847118286+0.0202393768093859i	-0.0117961086828999	-0.02000190332727	130	1002.38241156987
-3.32954892266374	-0.00462410457919211+0.011911502695221i	-0.00815010827169015+0.0202097459912444i	-0.0127251404927872	-0.0217256806185048	130	1002.38241156987
-3.3290606116096	-0.00469673271866621+0.0118920659404842i	-0.00827277807219755+0.0201801151731028i	-0.0107350988299949	-0.0184631076221099	130	1002.38241156987
-3.32857230055545	-0.00476936085814025+0.0118726291857473i	-0.00839544787270484+0.0201504843549613i	-0.00627860313157885	-0.0109543921590388	130	1002.38241156987
-3.32808398950131	-0.00484144502188542+0.0118493874014736i	-0.00851706786088827+0.0201147289138043i	-0.000375503997225648	-0.000916999249705256	130	1002.38241156987
-3.32759567844717	-0.00491334608486507+0.011824864854504i	-0.00863833448507042+0.0200769119410327i	0.00561825951883942	0.00934307642790528	130	1002.38241156987
-3.32710736739303	-0.00498524714784479+0.0118003423075343i	-0.00875960110925267+0.0200390949682609i	0.0103280847619472	0.0174710227592395	130	1002.38241156987
-3.32661905633889	-0.00505714821082444+0.0117758197605646i	-0.00888086773343481+0.0200012779954893i	0.0126729119330226	0.0215987966168901	130	1002.38241156987
-3.32613074528475	-0.00512904927380409+0.0117512972135949i	-0.00900213435761695+0.0199634610227176i	0.0121128814763237	0.0207736320604976	130	1002.38241156987
-3.32564243423061	-0.00520095033678373+0.0117267746666252i	-0.0091234009817991+0.0199256440499459i	0.00877357850999696	0.0151778894413405	130	1002.38241156987
-3.32515412317646	-0.00527285139976345+0.0117022521196555i	-0.00924466760598135+0.0198878270771742i	0.0034179335876065	0.006088912069695	130	1002.38241156987
-3.32466581212232	-0.0053447524627431+0.0116777295726858i	-0.00936593423016349+0.0198500101044026i	-0.00272794855583909	-0.00441231217505636	130	1002.38241156987
-3.32417750106818	-0.00541665352572275+0.0116532070257161i	-0.00948720085434563+0.0198121931316309i	-0.00825530300405421	-0.0139172937344278	130	1002.38241156987
-3.32368919001404	-0.0054885545887024+0.0116286844787465i	-0.00960846747852778+0.0197743761588592i	-0.0118954290496811	-0.0202421200821524	130	1002.38241156987
-3.3232008789599	-0.0055586639555998+0.0116004859868567i	-0.00972658101360905+0.0197306352671653i	-0.0128066671729486	-0.0219222958978161	130	1002.38241156987
-3.32271256790576	-0.00562816436566917+0.0115710381247302i	-0.00984362288527798+0.019684880969899i	-0.0107793925053667	-0.0185686774523488	130	1002.38241156987
-3.32222425685161	-0.00569766477573854+0.0115415902626038i	-0.00996066475694692+0.0196391266726328i	-0.00627805570854436	-0.0109479112127953	130	1002.38241156987
-3.32173594579747	-0.00576716518580791+0.0115121424004774i	-0.0100777066286159+0.0195933723753666i	-0.000333364329715366	-0.000804712504939907	130	1002.38241156987
-3.32124763474333	-0.00583666559587735+0.0114826945383509i	-0.0101947485002849+0.0195476180781003i	0.00569229296984285	0.00953524263991925	130	1002.38241156987
-3.32075932368919	-0.00590616600594672+0.0114532466762245i	-0.0103117903719538+0.019501863780834i	0.0104168844408175	0.0176982453842893	130	1002.38241156987
-3.32027101263505	-0.00597566641601609+0.0114237988140981i	-0.0104288322436228+0.0194561094835678i	0.0127555339808865	0.021807190948474	130	1002.38241156987
-3.31978270158091	-0.00604516682608546+0.0113943509519717i	-0.0105458741152917+0.0194103551863016i	0.0121695053558289	0.020913029020385	130	1002.38241156987
-3.31929439052677	-0.00611466723615489+0.0113649030898452i	-0.0106629159869607+0.0193646008890353i	0.00879025972361405	0.015213906080743	130	1002.38241156987
-3.31880607947262	-0.00618416764622426+0.0113354552277188i	-0.0107799578586297+0.0193188465917691i	0.00339003033193493	0.00601141283406114	130	1002.38241156987
-3.31831776841848	-0.00625263609847596+0.0113023499303982i	-0.0108950909848175+0.0192671817404843i	-0.00279286821938649	-0.0045839604312261	130	1002.38241156987
-3.31782945736434	-0.00632075041022195+0.0112679894984907i	-0.0110095690802682+0.0192134885440937i	-0.00833811219613741	-0.0141363985420086	130	1002.38241156987
-3.3173411463102	-0.00638886472196801+0.0112336290665832i	-0.0111240471757191+0.0191597953477029i	-0.0119738991118216	-0.0204521718092115	129	1002.38241156987
-3.31685283525606	-0.00645697903371401+0.0111992686346758i	-0.0112385252711698+0.0191061021513123i	-0.0128654686057429	-0.0220782947400657	129	1002.38241156987
-3.31636452420192	-0.00652509334546001+0.0111649082027683i	-0.0113530033666206+0.0190524089549216i	-0.0108066059330326	-0.0186364831450964	129	1002.38241156987
-3.31587621314778	-0.00659320765720601+0.0111305477708608i	-0.0114674814620714+0.0189987157585309i	-0.00626732700506841	-0.0109111462614927	129	1002.38241156987
-3.31538790209363	-0.00666132196895207+0.0110961873389533i	-0.0115819595575222+0.0189450225621402i	-0.00028666722859284	-0.000670780723018414	129	1002.38241156987
-3.31489959103949	-0.00672943628069806+0.0110618269070458i	-0.011696437652973+0.0188913293657495i	0.00576499221282635	0.00973660597393331	129	1002.38241156987
-3.31441127998535	-0.00679755059244406+0.0110274664751383i	-0.0118109157484237+0.0188376361693588i	0.0104997326620068	0.0179215532786407	129	1002.38241156987
-3.31392296893121	-0.00686566490419006+0.0109931060432309i	-0.0119253938438745+0.0187839429729682i	0.0128302276725128	0.0220014638763305	129	1002.38241156987
-3.31343465787707	-0.00693152682737011+0.0109552631708825i	-0.0120359107748977+0.0187246104376612i	0.0122153968250197	0.0210268263059399	129	1002.38241156987
-3.31294634682293	-0.00699660832985091+0.0109162136823026i	-0.0121450552186161+0.0186633239513857i	0.00879714766389889	0.0152205980706559	129	1002.38241156987
-3.31245803576878	-0.0070616898323317+0.0108771641937227i	-0.0122541996623345+0.0186020374651102i	0.00335982976653335	0.00591465022015114	129	1002.38241156987
-3.31196972471464	-0.0071267713348125+0.0108381147051428i	-0.0123633441060528+0.0185407509788348i	-0.00285047133705144	-0.00475715318344405	129	1002.38241156987
-3.3114814136605	-0.00719185283729336+0.0107990652165629i	-0.0124724885497713+0.0184794644925592i	-0.00840990938430531	-0.0143456249614428	129	1002.38241156987
-3.31099310260636	-0.00725693433977415+0.010760015727983i	-0.0125816329934897+0.0184181780062838i	-0.0120431324826711	-0.0206480409770818	129	1002.38241156987
-3.31050479155222	-0.00732201584225495+0.010720966239403i	-0.0126907774372081+0.0183568915200083i	-0.012915688358896	-0.0222139130798469	129	1002.38241156987
-3.31001648049808	-0.00738709734473575+0.0106819167508231i	-0.0127999218809265+0.0182956050337328i	-0.0108255782893831	-0.0186786772467375	129	1002.38241156987
-3.30952816944394	-0.00745217884721661+0.0106428672622432i	-0.0129090663246449+0.0182343185474573i	-0.00625001055735852	-0.0108485644403683	129	1002.38241156987
-3.30903985838979	-0.0075172603496974+0.0106038177736633i	-0.0130182107683633+0.0181730320611818i	-0.000236534467228728	-0.000516897681309662	129	1002.38241156987
-3.30855154733565	-0.00758086874620404+0.0105613518664747i	-0.0131246769711707+0.0181061931837275i	0.00583428894435856	0.00994269239075894	129	1002.38241156987
-3.30806323628151	-0.00764396182875434+0.0105176908462253i	-0.0132302062862429+0.0180374119988521i	0.01056822553675	0.0181248813623814	129	1002.38241156987
-3.30757492522737	-0.00770705491130469+0.0104740298259759i	-0.0133357356013151+0.0179686308139766i	0.0128799212969047	0.0221502856504254	129	1002.38241156987
-3.30708661417323	-0.00777014799385498+0.0104303688057265i	-0.0134412649163873+0.0178998496291012i	0.0122386169382972	0.0210919760519954	129	1002.38241156987
-3.30659830311909	-0.00783324107640527+0.0103867077854771i	-0.0135467942314595+0.0178310684442258i	0.00879019288332911	0.0151891577552624	129	1002.38241156987
-3.30610999206495	-0.00789633415895557+0.0103430467652277i	-0.0136523235465316+0.0177622872593504i	0.00332401996831456	0.00579318603300758	129	1002.38241156987
-3.3056216810108	-0.00795942724150592+0.0102993857449782i	-0.0137578528616039+0.0176935060744749i	-0.00290761227321998	-0.00494159891511109	129	1002.38241156987
-3.30513336995666	-0.00802252032405621+0.0102557247247288i	-0.0138633821766761+0.0176247248895995i	-0.00847621248723381	-0.0145515362849285	129	1002.38241156987
-3.30464505890252	-0.0080856134066065+0.0102120637044794i	-0.0139689114917482+0.0175559437047241i	-0.0121043478998768	-0.0208287553776205	129	1002.38241156987
-3.30415674784838	-0.0081487064891568+0.01016840268423i	-0.0140744408068204+0.0174871625198486i	-0.0129585216232252	-0.0223281819575659	129	1002.38241156987
-3.30366843679424	-0.00820913993927079+0.0101215413646621i	-0.0141753024865952+0.0174131635897723i	-0.0108370707632197	-0.0186940703583542	129	1002.38241156987
-3.3031801257401	-0.00826863411398899+0.0100735498278629i	-0.0142745157449824+0.0173373219615767i	-0.00622884397643722	-0.010763110387988	129	1002.38241156987
-3.30269181468595	-0.00832812828870719+0.0100255582910636i	-0.0143737290033696+0.0172614803333811i	-0.000191650285267278	-0.000357062161493418	129	1002.38241156987
-3.30220350363181	-0.00838762246342538+0.00997756675426434i	-0.0144729422617568+0.0171856387051855i	0.00589052771074564	0.0101358675897121	129	1002.38241156987
-3.30171519257767	-0.00844711663814364+0.00992957521746504i	-0.0145721555201441+0.0171097970769898i	0.0106231486635654	0.0183063575367461	129	1002.38241156987
-3.30122688152353	-0.00850661081286184+0.00988158368066579i	-0.0146713687785313+0.0170339554487942i	0.0129206696136844	0.0222768985693537	129	1002.38241156987
-3.30073857046939	-0.00856610498758003+0.00983359214386653i	-0.0147705820369185+0.0169581138205986i	0.0122554005967135	0.0211330211943952	128	1002.38241156987
-3.30025025941525	-0.00862559916229823+0.00978560060706728i	-0.0148697952953057+0.016882272192403i	0.00877864219048779	0.0151338289284745	128	1002.38241156987
-3.29976194836111	-0.00868509333701649+0.00973760907026798i	-0.014969008553693+0.0168064305642073i	0.00328631212811968	0.00565338719249649	128	1002.38241156987
-3.29927363730696	-0.00874458751173468+0.00968961753346873i	-0.0150682218120802+0.0167305889360117i	-0.00296313873068207	-0.00513379334078714	128	1002.38241156987
-3.29878532625282	-0.00880222671031126+0.00963853349708643i	-0.0151640995643169+0.0166496816043906i	-0.00853404222156651	-0.014746598909961	128	1002.38241156987
-3.29829701519868	-0.00885920456956777+0.00958634691737452i	-0.0152587881360999+0.0165669682393742i	-0.0121477063786281	-0.0209747635904825	128	1002.38241156987
-3.29780870414454	-0.00891618242882434+0.00953416033766256i	-0.015353476707883+0.0164842548743578i	-0.0129763382152164	-0.0223884110618861	128	1002.38241156987
-3.2973203930904	-0.00897316028808085+0.00948197375795066i	-0.015448165279666+0.0164015415093414i	-0.0108297472052613	-0.0186613890385526	128	1002.38241156987
-3.29683208203626	-0.00903013814733737+0.00942978717823875i	-0.015542853851449+0.0163188281443251i	-0.00619950272632436	-0.010647297960717	128	1002.38241156987
-3.29634377098212	-0.00908711600659388+0.00937760059852685i	-0.0156375424232321+0.0162361147793087i	-0.000146437869554407	-0.000184116546305702	128	1002.38241156987
-3.29585545992797	-0.00914409386585045+0.00932541401881489i	-0.0157322309950152+0.0161534014142923i	0.00594224548082898	0.0103270843442254	128	1002.38241156987
-3.29536714887383	-0.00920107172510696+0.00927322743910298i	-0.0158269195667982+0.0160706880492759i	0.0106706921699457	0.0184728340600556	128	1002.38241156987
-3.29487883781969	-0.00925804958436348+0.00922104085939108i	-0.0159216081385812+0.0159879746842596i	0.012954209209011	0.0223811301795553	128	1002.38241156987
-3.29439052676555	-0.00931502744361999+0.00916885427967917i	-0.0160162967103642+0.0159052613192432i	0.0122679513775181	0.02115144394654	128	1002.38241156987
-3.29390221571141	-0.00936900268907237+0.00911382585707473i	-0.0161057323780475+0.0158178705743763i	0.00876468095539013	0.0150571969349424	128	1002.38241156987
-3.29341390465727	-0.00942189729269479+0.00905777465415162i	-0.0161932775235826+0.0157287964387539i	0.00325111314015241	0.00550280574991379	128	1002.38241156987
-3.29292559360313	-0.00947479189631722+0.0090017234512285i	-0.0162808226691178+0.0156397223031314i	-0.00300726896120876	-0.00531590776532767	128	1002.38241156987
-3.29243728254898	-0.00952768649993965+0.00894567224830539i	-0.0163683678146529+0.015550648167509i	-0.00857586252133909	-0.0149151902408959	128	1002.38241156987
-3.29194897149484	-0.00958058110356212+0.00888962104538223i	-0.0164559129601881+0.0154615740318864i	-0.0121781942422442	-0.0210908593021253	128	1002.38241156987
-3.2914606604407	-0.00963347570718455+0.00883356984245912i	-0.0165434581057233+0.015372499896264i	-0.0129883473817036	-0.0224241652113125	128	1002.38241156987
-3.29097234938656	-0.00968637031080697+0.00877751863953601i	-0.0166310032512584+0.0152834257606415i	-0.0108202103699959	-0.0186075621844735	128	1002.38241156987
-3.29048403833242	-0.0097392649144294+0.0087214674366129i	-0.0167185483967936+0.015194351625019i	-0.00617020988913154	-0.0105156249088356	128	1002.38241156987
-3.28999572727828	-0.00979215951805187+0.00866541623368973i	-0.0168060935423288+0.0151052774893965i	-0.000103721562210504	-4.76328702840936e-06	128	1002.38241156987
-3.28950741622413	-0.0098450541216743+0.00860936503076662i	-0.0168936386878639+0.015016203353774i	0.00598886896343346	0.0105124272525479	128	1002.38241156987
-3.28901910516999	-0.0098957802621866+0.00855061422056961i	-0.01697731954233+0.0149226581018032i	0.0107074893259625	0.0186153622833482	128	1002.38241156987
-3.28853079411585	-0.00994571860898472+0.00849088265417196i	-0.017059596515771+0.0148274885116833i	0.0129700503217357	0.022442301029824	128	1002.38241156987
-3.28804248306171	-0.0099956569557829+0.00843115108777426i	-0.0171418734892121+0.0147323189215633i	0.0122592378085182	0.0211163135329315	127	1002.38241156987
-3.28755417200757	-0.010045595302581+0.00837141952137661i	-0.0172241504626531+0.0146371493314434i	0.00873821322730512	0.0149417682682354	127	1002.38241156987
-3.28706586095343	-0.0100955336493792+0.00831168795497896i	-0.0173064274360941+0.0145419797413235i	0.00321394362136509	0.00533574335566372	127	1002.38241156987
-3.28657754989929	-0.0101454719961773+0.00825195638858131i	-0.0173887044095351+0.0144468101512036i	-0.00304763076038388	-0.00549702160948232	127	1002.38241156987
-3.28608923884514	-0.0101954103429755+0.00819222482218361i	-0.0174709813829762+0.0143516405610836i	-0.00861152078570657	-0.0150698770698439	127	1002.38241156987
-3.285600927791	-0.0102453486897736+0.00813249325578596i	-0.0175532583564172+0.0142564709709637i	-0.0122023494125837	-0.0211847679925755	127	1002.38241156987
-3.28511261673686	-0.0102952870365717+0.00807276168938832i	-0.0176355353298582+0.0141613013808439i	-0.012996523225294	-0.0224366750665221	127	1002.38241156987
-3.28462430568272	-0.0103452253833698+0.00801303012299067i	-0.0177178123032992+0.014066131790724i	-0.0108110242245827	-0.0185362890156769	127	1002.38241156987
-3.28413599462858	-0.0103918897324413+0.00795087620100839i	-0.0177943850951216+0.0139669213312539i	-0.00614360126331096	-0.0103733441442002	127	1002.38241156987
-3.28364768357444	-0.0104373534790923+0.00788783398092069i	-0.0178688661157122+0.0138662290511087i	-6.82932614301367e-05	0.000170875671834315	127	1002.38241156987
-3.2831593725203	-0.0104828172257433+0.00782479176083299i	-0.0179433471363027+0.0137655367709634i	0.00602103647375907	0.01067314057723	127	1002.38241156987
-3.28267106146615	-0.0105282809723944+0.00776174954074529i	-0.0180178281568933+0.0136648444908181i	0.0107289574088581	0.0187226799175688	127	1002.38241156987
-3.28218275041201	-0.0105737447190454+0.00769870732065753i	-0.0180923091774839+0.0135641522106728i	0.0129767999962102	0.0224720973601515	127	1002.38241156987
-3.28169443935787	-0.0106192084656964+0.00763566510056983i	-0.0181667901980745+0.0134634599305275i	0.0122496441784673	0.0210611253286007	127	1002.38241156987
-3.28120612830373	-0.0106646722123474+0.00757262288048213i	-0.018241271218665+0.0133627676503823i	0.00871419891923329	0.0148138957675354	127	1002.38241156987
-3.28071781724959	-0.0107101359589984+0.00750958066039443i	-0.0183157522392556+0.013262075370237i	0.00318060485207416	0.00516451670962334	127	1002.38241156987
-3.28022950619545	-0.0107555997056495+0.00744653844030668i	-0.0183902332598462+0.0131613830900917i	-0.00308309339022064	-0.00567196597660967	127	1002.38241156987
-3.2797411951413	-0.0108010634523005+0.00738349622021898i	-0.0184647142804368+0.0130606908099464i	-0.00864134564255419	-0.0152077697768094	127	1002.38241156987
-3.27925288408716	-0.0108441191714665+0.00731819985795256i	-0.0185349399918033+0.012956205628513i	-0.0122166755897494	-0.021247658838673	127	1002.38241156987
-3.27876457303302	-0.010886283588113+0.00725206915196881i	-0.0186035906514494+0.012850316550116i	-0.0129902647792554	-0.0224061764485835	127	1002.38241156987
-3.27827626197888	-0.0109284480047595+0.00718593844598499i	-0.0186722413110957+0.0127444274717189i	-0.0107866204368744	-0.0184208410755159	127	1002.38241156987
-3.27778795092474	-0.010970612421406+0.00711980774000124i	-0.0187408919707419+0.0126385383933219i	-0.00611124955027963	-0.0102078544811658	127	1002.38241156987
-3.2772996398706	-0.0110127768380524+0.00705367703401748i	-0.018809542630388+0.012532649314925i	-3.56994171265583e-05	0.000346844483695111	127	1002.38241156987
-3.27681132881646	-0.0110549412546989+0.00698754632803373i	-0.0188781932900342+0.012426760236528i	0.00604788081042324	0.0108204228760702	126	1002.38241156987
-3.27632301776231	-0.0110971056713454+0.00692141562204991i	-0.0189468439496805+0.0123208711581309i	0.0107455392219737	0.0188090200507901	126	1002.38241156987
-3.27583470670817	-0.0111392700879919+0.00685528491606615i	-0.0190154946093266+0.0122149820797339i	0.01298072410636	0.0224791769270856	126	1002.38241156987
-3.27534639565403	-0.0111814345046383+0.0067891542100824i	-0.0190841452689728+0.0121090930013369i	0.0122408437270606	0.0209884053243935	126	1002.38241156987
-3.27485808459989	-0.0112235989212848+0.00672302350409864i	-0.019152795928619+0.0120032039229399i	0.00869475035695488	0.0146784793064468	126	1002.38241156987
-3.27436977354575	-0.0112622932936561+0.00665493370994529i	-0.0192154309086868+0.0118939811115061i	0.00315320133383013	0.00499528474442987	126	1002.38241156987
-3.27388146249161	-0.011299691309864+0.006586112030023i	-0.0192758185216669+0.0117835128677305i	-0.00310955236978586	-0.00583041256127568	126	1002.38241156987
-3.27339315143747	-0.011337089326072+0.00651729035010071i	-0.0193362061346469+0.0116730446239548i	-0.00865741986721661	-0.0153118759662363	126	1002.38241156987
-3.27290484038332	-0.01137448734228+0.00644846867017843i	-0.0193965937476269+0.0115625763801791i	-0.0122196043977872	-0.0212739535567197	126	1002.38241156987
-3.27241652932918	-0.0114118853584881+0.00637964699025607i	-0.0194569813606069+0.0114521081364033i	-0.0129804895983167	-0.0223500312873069	126	1002.38241156987
-3.27192821827504	-0.011449283374696+0.00631082531033379i	-0.019517368973587+0.0113416398926277i	-0.0107662643486847	-0.0182950967387911	126	1002.38241156987
-3.2714399072209	-0.011486681390904+0.0062420036304115i	-0.019577756586567+0.011231171648852i	-0.00608459569441109	-0.0100414710548834	126	1002.38241156987
-3.27095159616676	-0.011524079407112+0.00617318195048921i	-0.019638144199547+0.0111207034050763i	-8.30192053785043e-06	0.000515454726732112	126	1002.38241156987
-3.27046328511262	-0.0115614774233201+0.00610436027056686i	-0.0196985318125271+0.0110102351613005i	0.00607033554051454	0.0109522609357741	126	1002.38241156987
-3.26997497405848	-0.011598875439528+0.00603553859064457i	-0.0197589194255071+0.0108997669175249i	0.010758392322916	0.0188735184248137	126	1002.38241156987
-3.26948666300433	-0.0116337017514062+0.00596494296330735i	-0.0198148008302641+0.0107862412292545i	0.0129781700002748	0.0224558401769904	126	1002.38241156987
-3.26899835195019	-0.0116675584042748+0.00589367847055138i	-0.0198689831729043+0.0106715627340436i	0.0122224545093134	0.0208806876642097	126	1002.38241156987
-3.26851004089605	-0.0117014150571434+0.00582241397779534i	-0.0199231655155446+0.0105568842388326i	0.00866640710398266	0.014514511531494	126	1002.38241156987
-3.26802172984191	-0.011735271710012+0.00575114948503937i	-0.0199773478581848+0.0104422057436217i	0.00312533809512493	0.00482063070068606	126	1002.38241156987
-3.26753341878777	-0.0117691283628806+0.0056798849922834i	-0.0200315302008251+0.0103275272484107i	-0.00313106808155819	-0.00597515231362872	126	1002.38241156987
-3.26704510773363	-0.0118029850157492+0.00560862049952743i	-0.0200857125434653+0.0102128487531998i	-0.00866950927341504	-0.0153953505106331	126	1002.38241156987
-3.26655679667948	-0.0118368416686178+0.0055373560067714i	-0.0201398948861055+0.0100981702579888i	-0.0122212192696106	-0.0212790329686444	125	1002.38241156987
-3.26606848562534	-0.0118706983214864+0.00546609151401543i	-0.0201940772287458+0.00998349176277784i	-0.0129724378609304	-0.0222772486115983	125	1002.38241156987
-3.2655801745712	-0.011904554974355+0.00539482702125946i	-0.020248259571386+0.00986881326756691i	-0.0107507415554743	-0.0181621175011092	125	1002.38241156987
-3.26509186351706	-0.0119384116272236+0.00532356252850349i	-0.0203024419140262+0.00975413477235599i	-0.00606459787147943	-0.00987881006967663	125	1002.38241156987
-3.26460355246292	-0.0119686777612845+0.00525082782654579i	-0.0203504358807613+0.00963687344731425i	1.30178199492167e-05	0.000671546063309296	125	1002.38241156987
-3.26411524140878	-0.0119975775917283+0.00517753366444948i	-0.0203960749787891+0.00951862927552288i	0.00608557191211794	0.0110601829044198	125	1002.38241156987
-3.26362693035464	-0.0120264774221721+0.00510423950235317i	-0.0204417140768168+0.00940038510373151i	0.0107613904800674	0.0189027942726205	125	1002.38241156987
-3.26313861930049	-0.0120553772526159+0.00503094534025686i	-0.0204873531748446+0.00928214093194014i	0.0129699250731349	0.0224021620346845	125	1002.38241156987
-3.26265030824635	-0.0120842770830597+0.00495765117816048i	-0.0205329922728724+0.00916389676014866i	0.0122059723918507	0.0207585169421271	125	1002.38241156987
-3.26216199719221	-0.0121131769135035+0.00488435701606417i	-0.0205786313709002+0.00904565258835729i	0.00864515788093819	0.0143521847381453	125	1002.38241156987
-3.26167368613807	-0.0121420767439474+0.00481106285396785i	-0.0206242704689279+0.00892740841656593i	0.00310357982618977	0.00465560150067695	125	1002.38241156987
-3.26118537508393	-0.0121709765743912+0.00473776869187154i	-0.0206699095669557+0.00880916424477456i	-0.00314911739654383	-0.0061049520426931	125	1002.38241156987
-3.26069706402979	-0.012199876404835+0.00466447452977516i	-0.0207155486649835+0.00869092007298308i	-0.00868045284021779	-0.0154602251911251	125	1002.38241156987
-3.26020875297565	-0.0122287762352788+0.00459118036767885i	-0.0207611877630113+0.00857267590119171i	-0.0122230814896538	-0.0212643123096796	125	1002.38241156987
-3.2597204419215	-0.0122550151434388+0.00451660894574689i	-0.020802205716028+0.00845214002891178i	-0.0129621066081153	-0.0221815781226398	125	1002.38241156987
-3.25923213086736	-0.0122802321765012+0.00444154701718603i	-0.0208414490087934+0.00833072407393472i	-0.0107301514179064	-0.0180073887746613	125	1002.38241156987
-3.25874381981322	-0.0123054492095635+0.0043664850886251i	-0.0208806923015588+0.00820930811895756i	-0.0060404685335231	-0.00970523322694943	125	1002.38241156987
-3.25825550875908	-0.0123306662426259+0.00429142316006424i	-0.0209199355943242+0.0080878921639805i	3.22016641703671e-05	0.000817595448129304	125	1002.38241156987
-3.25776719770494	-0.0123558832756883+0.00421636123150337i	-0.0209591788870896+0.00796647620900344i	0.00609668808609882	0.0111460403221317	125	1002.38241156987
-3.2572788866508	-0.0123811003087507+0.00414129930294251i	-0.020998422179855+0.00784506025402639i	0.010763887482578	0.0189112524030198	125	1002.38241156987
-3.25679057559665	-0.0124063173418131+0.00406623737438158i	-0.0210376654726204+0.00772364429904922i	0.0129647431020411	0.0223335797171289	125	1002.38241156987
-3.25630226454251	-0.0124315343748754+0.00399117544582072i	-0.0210769087653858+0.00760222834407217i	0.0121949640432827	0.020630184172304	125	1002.38241156987
-3.25581395348837	-0.0124567514079378+0.00391611351725986i	-0.0211161520581512+0.00748081238909511i	0.00863050380699056	0.014193984206208	125	1002.38241156987
-3.25532564243423	-0.0124819684410002+0.003841051588699i	-0.0211553953509166+0.00735939643411805i	0.00308737163458476	0.0045030508190881	124	1002.38241156987
-3.25483733138009	-0.0125035470450278+0.00376501589074772i	-0.0211884092243763+0.00723616564186137i	-0.00316425226881681	-0.00621714192132014	124	1002.38241156987
-3.25434902032595	-0.0125237155844359+0.00368860281075832i	-0.0212190089010275+0.00711223151368325i	-0.00868869674671527	-0.0155011147871361	124	1002.38241156987
-3.25386070927181	-0.012543884123844+0.00361218973076892i	-0.0212496085776788+0.00698829738550514i	-0.0122205525708277	-0.0212206430360086	124	1002.38241156987
-3.25337239821766	-0.012564052663252+0.00353577665077951i	-0.02128020825433+0.00686436325732702i	-0.01295150680502	-0.0220673976723866	124	1002.38241156987
-3.25288408716352	-0.0125842212026601+0.00345936357079004i	-0.0213108079309813+0.0067404291291488i	-0.0107148126542814	-0.0178513792892162	124	1002.38241156987
-3.25239577610938	-0.0126043897420682+0.00338295049080064i	-0.0213414076076326+0.00661649500097068i	-0.00602329510268198	-0.00954345862219642	124	1002.38241156987
-3.25190746505524	-0.0126245582814763+0.00330653741081124i	-0.0213720072842838+0.00649256087279257i	4.815943739751e-05	0.000948109345894426	124	1002.38241156987
-3.2514191540011	-0.0126447268208844+0.00323012433082184i	-0.0214026069609351+0.00636862674461445i	0.00610871941054972	0.0112157742253642	124	1002.38241156987
-3.25093084294696	-0.0126648953602924+0.00315371125083237i	-0.0214332066375863+0.00624469261643622i	0.0107700142371411	0.0189048603636485	124	1002.38241156987
-3.25044253189282	-0.0126850638997005+0.00307729817084297i	-0.0214638063142376+0.00612075848825811i	0.0129639853944401	0.0222532509992138	124	1002.38241156987
-3.24995422083867	-0.0127025526238199+0.00300010410997358i	-0.0214897957417184+0.00599530220720468i	0.0121849118196383	0.0204906033013395	124	1002.38241156987
-3.24946590978453	-0.0127189933182659+0.0029226046209129i	-0.0215139821800333+0.00586925063833888i	0.00861338704004214	0.0140284526194651	124	1002.38241156987
-3.24897759873039	-0.0127354340127119+0.00284510513185216i	-0.0215381686183482+0.00574319906947295i	0.00306919858350474	0.00435475708952996	124	1002.38241156987
-3.24848928767625	-0.0127518747071579+0.00276760564279148i	-0.021562355056663+0.00561714750060715i	-0.00317746097848856	-0.00630969094671382	124	1002.38241156987
-3.24800097662211	-0.0127683154016039+0.00269010615373081i	-0.0215865414949779+0.00549109593174134i	-0.0086957282055472	-0.0155189265926701	124	1002.38241156987
-3.24751266556797	-0.0127847560960499+0.00261260666467013i	-0.0216107279332927+0.00536504436287553i	-0.0122216145568712	-0.021162490761652	124	1002.38241156987
-3.24702435451383	-0.0128011967904959+0.00253510717560939i	-0.0216349143716076+0.00523899279400961i	-0.0129473450656831	-0.021948782880205	124	1002.38241156987
-3.24653604345968	-0.0128176374849419+0.00245760768654871i	-0.0216591008099224+0.0051129412251438i	-0.0107063020757096	-0.0177004582781749	124	1002.38241156987
-3.24604773240554	-0.0128340781793879+0.00238010819748804i	-0.0216832872482373+0.004986889656278i	-0.00601125831239839	-0.00939435956288007	124	1002.38241156987
-3.2455594213514	-0.0128505188738339+0.00230260870842736i	-0.0217074736865521+0.00486083808741219i	6.28690857080168e-05	0.00106299246350722	124	1002.38241156987
-3.24507111029726	-0.012863340521933+0.00222462471808882i	-0.0217255085295957+0.00473373033292094i	0.006123366374211	0.0112698525631347	124	1002.38241156987
-3.24458279924312	-0.0128747339640024+0.00214644952609666i	-0.0217411157315935+0.00460620576954317i	0.0107790034457766	0.0188814312596146	124	1002.38241156987
-3.24409448818898	-0.0128861274060718+0.0020682743341045i	-0.0217567229335913+0.00447868120616541i	0.0129637784079749	0.0221556140300005	124	1002.38241156987
-3.24360617713484	-0.0128975208481412+0.00199009914211234i	-0.0217723301355891+0.00435115664278765i	0.0121778005086456	0.0203461729035581	124	1002.38241156987
-3.24311786608069	-0.0129089142902107+0.00191192395012011i	-0.0217879373375869+0.00422363207940977i	0.00860153210842834	0.0138726781755518	124	1002.38241156987
-3.24262955502655	-0.0129203077322801+0.00183374875812795i	-0.0218035445395847+0.00409610751603201i	0.00305437566177601	0.00422322499154857	124	1002.38241156987
-3.24214124397241	-0.0129317011743495+0.00175557356613579i	-0.0218191517415825+0.00396858295265424i	-0.0031929526568093	-0.0063874830871102	123	1002.38241156987
-3.24165293291827	-0.0129430946164189+0.00167739837414363i	-0.0218347589435803+0.00384105838927648i	-0.00870932822677875	-0.0155261704106777	123	1002.38241156987
-3.24116462186413	-0.0129544880584883+0.00159922318215139i	-0.0218503661455781+0.0037135338258986i	-0.0122308495393333	-0.021098671469697	123	1002.38241156987
-3.24067631080999	-0.0129658815005577+0.00152104799015923i	-0.0218659733475759+0.00358600926252084i	-0.0129502403190578	-0.0218295215584893	123	1002.38241156987
-3.24018799975584	-0.0129746378393413+0.00144256984469494i	-0.0218770933245413+0.00345771312199264i	-0.0106996297284325	-0.0175501247337377	123	1002.38241156987
-3.2396996887017	-0.0129823440640122+0.00136397106090821i	-0.0218864264551751+0.00332910973371313i	-0.00599668522864888	-0.00924943682007358	123	1002.38241156987
-3.23921137764756	-0.0129900502886832+0.0012853722771214i	-0.0218957595858088+0.00320050634543349i	7.99473382080917e-05	0.00116424654539748	123	1002.38241156987
-3.23872306659342	-0.0129977565133541+0.00120677349333466i	-0.0219050927164426+0.00307190295715397i	0.00613819332301638	0.0113020865548689	123	1002.38241156987
-3.23823475553928	-0.0130054627380251+0.00112817470954792i	-0.0219144258470763+0.00294329956887446i	0.0107902048049058	0.0188405945131714	123	1002.38241156987
-3.23774644448514	-0.0130131689626961+0.00104957592576118i	-0.02192375897771+0.00281469618059494i	0.0129700938060585	0.0220538279207109	123	1002.38241156987
-3.237258133431	-0.013020875187367+0.00097097714197437i	-0.0219330921083438+0.0026860927923153i	0.0121780009449824	0.0202082837638036	123	1002.38241156987
-3.23676982237685	-0.013028581412038+0.000892378358187631i	-0.0219424252389775+0.00255748940403579i	0.00859464889703366	0.0137302009559095	123	1002.38241156987
-3.23628151132271	-0.0130362876367089+0.000813779574400893i	-0.0219517583696113+0.00242888601575627i	0.00304014434944587	0.00410714588049191	123	1002.38241156987
-3.23579320026857	-0.0130439938613799+0.000735180790614154i	-0.021961091500245+0.00230028262747675i	-0.00321358847489676	-0.00645340266330025	123	1002.38241156987
-3.23530488921443	-0.0130481572078091+0.000656558175410187i	-0.02196445448235+0.00217135392415208i	-0.00873162432503183	-0.0155261378407776	123	1002.38241156987
-3.23481657816029	-0.0130508970357663+0.00057792598481018i	-0.0219654186756366+0.00204229451016115i	-0.0122474366475009	-0.0210293040830038	123	1002.38241156987
-3.23432826710615	-0.0130536368637234+0.000499293794210173i	-0.0219663828689232+0.00191323509617023i	-0.0129561794155537	-0.0217061007655395	123	1002.38241156987
-3.23383995605201	-0.0130563766916806+0.000420661603610166i	-0.0219673470622098+0.00178417568217931i	-0.0106957057104444	-0.0174062275351435	123	1002.38241156987
-3.23335164499786	-0.0130591165196378+0.000342029413010088i	-0.0219683112554965+0.00165511626818828i	-0.00598391919835516	-0.00911973873606847	123	1002.38241156987
-3.23286333394372	-0.013061856347595+0.000263397222410081i	-0.0219692754487831+0.00152605685419736i	9.9810137691559e-05	0.00125082806285166	123	1002.38241156987
-3.23237502288958	-0.0130645961755522+0.000184765031810074i	-0.0219702396420697+0.00139699744020643i	0.00616175029704518	0.0113270375174239	123	1002.38241156987
-3.23188671183544	-0.0130673360035093+0.000106132841210067i	-0.0219712038353563+0.00126793802621551i	0.010812898708485	0.0187997250912012	123	1002.38241156987
-3.2313984007813	-0.0130700758314665+2.75006506099887e-05i	-0.0219721680286429+0.00113887861222448i	0.0129870540280162	0.0219578642818633	123	1002.38241156987
-3.23091008972716	-0.0130728156594237-5.11315399900182e-05i	-0.0219731322219296+0.00100981919823356i	0.0121850795719814	0.0200800841485112	123	1002.38241156987
-3.23042177867301	-0.013073015780391-0.000129619618048023i	-0.0219698247278943+0.000880698676083961i	0.00858767477167024	0.0135965846031425	123	1002.38241156987
-3.22993346761887	-0.0130721862904165-0.000208049272102513i	-0.0219647854687286+0.000751553380356524i	0.00302104546939708	0.00400092391523176	123	1002.38241156987
-3.22944515656473	-0.013071356800442-0.000286478926157074i	-0.0219597462095628+0.000622408084628971i	-0.0032383862791746	-0.0065035081682552	123	1002.38241156987
-3.22895684551059	-0.0130705273104675-0.000364908580211564i	-0.0219547069503971+0.000493262788901535i	-0.0087563926858984	-0.0155087430197498	123	1002.38241156987
-3.22846853445645	-0.013069697820493-0.000443338234266054i	-0.0219496676912314+0.000364117493174098i	-0.0122683821857012	-0.0209522876367003	123	1002.38241156987
-3.22798022340231	-0.0130688683305185-0.000521767888320544i	-0.0219446284320656+0.000234972197446662i	-0.0129690357233707	-0.0215891992426931	123	1002.38241156987
-3.22749191234817	-0.013068038840544-0.000600197542375105i	-0.0219395891728999+0.000105826901719109i	-0.0106968634061233	-0.0172765994866854	123	1002.38241156987
-3.22700360129402	-0.0130672093505695-0.000678627196429595i	-0.0219345499137341-2.33183940083278e-05i	-0.00597141215718624	-0.00900565598543522	123	1002.38241156987
-3.22651529023988	-0.013066379860595-0.000757056850484085i	-0.0219295106545684-0.000152463689735764i	0.000125445181262692	0.00132611016629233	123	1002.38241156987
-3.22602697918574	-0.0130655503706205-0.000835486504538575i	-0.0219244713954027-0.0002816089854632i	0.00619703608259028	0.0113499110283541	123	1002.38241156987
-3.2255386681316	-0.0130613039858494-0.000913514507653824i	-0.0219137256657004-0.000410398472885758i	0.0108488802140211	0.0187637075077092	123	1002.38241156987
-3.22505035707746	-0.013055659980884-0.000991378222578341i	-0.021900645805469-0.000539042423233768i	0.013013097762849	0.0218684827895378	123	1002.38241156987
-3.22456204602332	-0.0130500159759187-0.00106924193750286i	-0.0218875659452375-0.000667686373581778i	0.0121943090832939	0.0199581315635683	123	1002.38241156987
-3.22407373496918	-0.0130443719709533-0.00114710565242738i	-0.0218744860850061-0.000796330323929788i	0.00857992354846921	0.0134748999254214	123	1002.38241156987
-3.22358542391503	-0.013038727965988-0.00122496936735196i	-0.0218614062247747-0.000924974274277915i	0.00299787246828822	0.00390813700967276	123	1002.38241156987
-3.22309711286089	-0.0130330839610226-0.00130283308227648i	-0.0218483263645433-0.00105361822462592i	-0.00327292096396183	-0.00654767342971811	123	1002.38241156987
-3.22260880180675	-0.0130274399560572-0.001380696797201i	-0.0218352465043118-0.00118226217497393i	-0.008795377185247	-0.0154960128618123	123	1002.38241156987
-3.22212049075261	-0.0130217959510919-0.00145856051212552i	-0.0218221666440804-0.00131090612532194i	-0.0123033946408778	-0.0208872887017545	123	1002.38241156987
-3.22163217969847	-0.0130161519461265-0.0015364242270501i	-0.021809086783849-0.00143955007567007i	-0.0129919498765621	-0.0214879876160169	123	1002.38241156987
-3.22114386864433	-0.0130105079411612-0.00161428794197462i	-0.0217960069236175-0.00156819402601808i	-0.0107017344104607	-0.0171627041545552	123	1002.38241156987
-3.22065555759018	-0.0130024649089329-0.00169160244934511i	-0.021778943309904-0.00169624493838757i	-0.00595468300490506	-0.00890271469492061	123	1002.38241156987
-3.22016724653604	-0.0129934318512235-0.0017686903109074i	-0.0217602356892554-0.00182405111710227i	0.000159334800384686	0.00139248563268282	123	1002.38241156987
-3.2196789354819	-0.0129843987935141-0.00184577817246976i	-0.0217415280686067-0.00195185729581709i	0.00623818158970032	0.0113609297794998	123	1002.38241156987
-3.21919062442776	-0.0129753657358047-0.00192286603403205i	-0.0217228204479581-0.00207966347453179i	0.0108883360671941	0.0187187059279034	123	1002.38241156987
-3.21870231337362	-0.0129663326780953-0.00199995389559435i	-0.0217041128273095-0.00220746965324649i	0.013043270528673	0.0217815275308982	123	1002.38241156987
-3.21821400231948	-0.012957299620386-0.00207704175715664i	-0.0216854052066608-0.00233527583196119i	0.0122079223946295	0.0198500289621478	123	1002.38241156987
-3.21772569126534	-0.0129482665626766-0.002154129618719i	-0.0216666975860122-0.00246308201067601i	0.00857237094690118	0.0133693294934224	123	1002.38241156987
-3.21723738021119	-0.0129392335049672-0.00223121748028129i	-0.0216479899653636-0.00259088818939071i	0.00296863019326026	0.00382649148116335	123	1002.38241156987
-3.21674906915705	-0.0129302004472578-0.00230830534184358i	-0.021629282344715-0.00271869436810542i	-0.00331963145148289	-0.00659051364849323	123	1002.38241156987
-3.21626075810291	-0.0129211673895484-0.00238539320340588i	-0.0216105747240663-0.00284650054682012i	-0.00885095923316213	-0.0154941659865553	123	1002.38241156987
-3.21577244704877	-0.0129088810904996-0.00246170010889405i	-0.0215864859145678-0.00297333246969768i	-0.0123532503240044	-0.0208391136721651	123	1002.38241156987
-3.21528413599463	-0.0128952403291032-0.00253768186924621i	-0.0215601566879216-0.0030997587685495i	-0.0130221230904527	-0.0214021010591431	123	1002.38241156987
-3.21479582494049	-0.0128815995677068-0.00261366362959836i	-0.0215338274612754-0.00322618506740132i	-0.0107046338690312	-0.0170595158285413	123	1002.38241156987
-3.21430751388635	-0.0128679588063103-0.00268964538995052i	-0.0215074982346292-0.00335261136625314i	-0.00593142329774563	-0.00880993340781307	123	1002.38241156987
-3.2138192028322	-0.0128543180449139-0.00276562715030275i	-0.021481169007983-0.00347903766510507i	0.000203823451382323	0.00145386162156601	123	1002.38241156987
-3.21333089177806	-0.0128406772835175-0.0028416089106549i	-0.0214548397813368-0.00360546396395689i	0.00629481700335724	0.0113789155709035	123	1002.38241156987
-3.21284258072392	-0.0128270365221211-0.00291759067100706i	-0.0214285105546906-0.00373189026280871i	0.0109448119983859	0.0186911944481432	123	1002.38241156987
-3.21235426966978	-0.0128133957607247-0.00299357243135922i	-0.0214021813280444-0.00385831656166053i	0.013086713232683	0.021716287269688	123	1002.38241156987
-3.21186595861564	-0.0127997549993282-0.00306955419171144i	-0.0213758521013982-0.00398474286051246i	0.0122278225299625	0.0197625725221544	123	1002.38241156987
-3.2113776475615	-0.0127861142379318-0.0031455359520636i	-0.021349522874752-0.00411116915936428i	0.00856312374514457	0.0132792256201648	123	1002.38241156987
-3.21088933650736	-0.012770247095588-0.00322061296789319i	-0.0213195485721619-0.00423641611861748i	0.00293021638921	0.00375190083828532	123	1002.38241156987
-3.21040102545321	-0.012753444815343-0.0032953099674929i	-0.021288043242875-0.00436116772456721i	-0.00337737981070113	-0.00663069336794313	123	1002.38241156987
-3.20991271439907	-0.012736642535098-0.00337000696709266i	-0.021256537913588-0.00448591933051707i	-0.00891248146895619	-0.0154877994206831	123	1002.38241156987
-3.20942440334493	-0.012719840254853-0.00344470396669237i	-0.021225032584301-0.0046106709364668i	-0.0124052287348676	-0.0207906008099626	123	1002.38241156987
-3.20893609229079	-0.012703037974608-0.00351940096629207i	-0.0211935272550141-0.00473542254241654i	-0.0130534929887272	-0.021325517433686	123	1002.38241156987
-3.20844778123665	-0.012686235694363-0.00359409796589177i	-0.0211620219257271-0.00486017414836628i	-0.0107069962159805	-0.0169717513398294	123	1002.38241156987
-3.20795947018251	-0.0126694334141179-0.00366879496549154i	-0.0211305165964401-0.00498492575431613i	-0.00590214192527034	-0.00872852255179461	123	1002.38241156987
-3.20747115912836	-0.0126526311338729-0.00374349196509124i	-0.0210990112671532-0.00510967736026587i	0.00026051396907589	0.00151413515989627	123	1002.38241156987
-3.20698284807422	-0.0126358288536279-0.00381818896469094i	-0.0210675059378662-0.00523442896621561i	0.00636818538299074	0.0114084727258131	123	1002.38241156987
-3.20649453702008	-0.0126190265733829-0.00389288596429064i	-0.0210360006085793-0.00535918057216535i	0.0110195440454917	0.0186868357952559	123	1002.38241156987
-3.20600622596594	-0.0125991609340643-0.00396647473391342i	-0.0209994792977048-0.00548241117175748i	0.0131428335303507	0.0216758450671523	123	1002.38241156987
-3.2055179149118	-0.0125779972612399-0.00403959391456282i	-0.0209608325709034-0.00560499727713013i	0.0122499156722459	0.0196928988549965	123	1002.38241156987
-3.20502960385766	-0.0125568335884155-0.00411271309521222i	-0.020922185844102-0.00572758338250278i	0.00854579626449236	0.0131971044956821	123	1002.38241156987
-3.20454129280352	-0.0125356699155911-0.00418583227586162i	-0.0208835391173007-0.00585016948787543i	0.00287915145603646	0.00367924479362514	123	1002.38241156987
-3.20405298174937	-0.0125145062427666-0.00425895145651109i	-0.0208448923904992-0.00597275559324819i	-0.0034508828312467	-0.00667831177955359	123	1002.38241156987
-3.20356467069523	-0.0124933425699422-0.0043320706371605i	-0.0208062456636979-0.00609534169862083i	-0.00899237460102906	-0.0155017176255217	123	1002.38241156987
-3.20307635964109	-0.0124721788971178-0.0044051898178099i	-0.0207675989368965-0.00621792780399348i	-0.0124734389283703	-0.0207693773421891	123	1002.38241156987
-3.20258804858695	-0.0124510152242934-0.0044783089984593i	-0.0207289522100951-0.00634051390936613i	-0.0130940045773979	-0.0212748413770646	123	1002.38241156987
-3.20209973753281	-0.0124298515514689-0.00455142817910877i	-0.0206903054832937-0.00646310001473889i	-0.0107096113752522	-0.0169029407496787	123	1002.38241156987
-3.20161142647867	-0.0124086878786445-0.00462454735975817i	-0.0206516587564923-0.00658568612011154i	-0.00586503617923133	-0.00865600336627017	123	1002.38241156987
-3.20112311542453	-0.0123854910446296-0.00469645991794262i	-0.0206097349883122-0.00670658092351978i	0.000330428195732346	0.00157613780767896	123	1002.38241156987
-3.20063480437038	-0.0123614251338705-0.00476785670417145i	-0.0205664104455818-0.00682675277824518i	0.00645330571964781	0.0114439689798656	123	1002.38241156987
-3.20014649331624	-0.0123373592231113-0.00483925349040035i	-0.0205230859028515-0.0069469246329707i	0.0110978268075027	0.0186851127129047	123	1002.38241156987
-3.1996581822621	-0.0123132933123522-0.00491065027662918i	-0.0204797613601212-0.00706709648769611i	0.0131972793078855	0.0216406231920896	123	1002.38241156987
-3.19916987120796	-0.0122892274015931-0.00498204706285802i	-0.0204364368173908-0.00718726834242151i	0.0122682756930961	0.019633950159656	123	1002.38241156987
-3.19868156015382	-0.012265161490834-0.00505344384908685i	-0.0203931122746605-0.00730744019714692i	0.00852200607744221	0.0131257051587929	123	1002.38241156987
-3.19819324909968	-0.0122410955800748-0.00512484063531575i	-0.0203497877319301-0.00742761205187244i	0.00281628082910542	0.00360798916787012	123	1002.38241156987
-3.19770493804553	-0.0122170296693157-0.00519623742154458i	-0.0203064631891998-0.00754778390659784i	-0.00354075969567806	-0.00673748882361547	123	1002.38241156987
-3.19721662699139	-0.0121929637585566-0.00526763420777342i	-0.0202631386464695-0.00766795576132325i	-0.00909038277450929	-0.0155392165359529	123	1002.38241156987
-3.19672831593725	-0.0121688978477975-0.00533903099400225i	-0.0202198141037392-0.00778812761604866i	-0.0125578112401608	-0.0207791790010945	123	1002.38241156987
-3.19624000488311	-0.0121419735140903-0.00540904666398462i	-0.0201718579231685-0.00790630739493069i	-0.0131417481847388	-0.0212502915227166	123	1002.38241156987
-3.19575169382897	-0.0121138166493872-0.00547846680677806i	-0.0201219046143549-0.00802362820532965i	-0.0107074511677547	-0.0168471609953978	123	1002.38241156987
-3.19526338277483	-0.0120856597846841-0.00554788694957149i	-0.0200719513055412-0.00814094901572862i	-0.00581366203112761	-0.00858261233879433	123	1002.38241156987
-3.19477507172069	-0.0120575029199809-0.00561730709236493i	-0.0200219979967276-0.00825826982612758i	0.00041749348184823	0.00164807618807087	123	1002.38241156987
-3.19428676066654	-0.0120293460552778-0.00568672723515843i	-0.0199720446879139-0.00837559063652665i	0.00655637782507903	0.0114994993074108	123	1002.38241156987
-3.1937984496124	-0.0120011891905747-0.00575614737795187i	-0.0199220913791003-0.00849291144692561i	0.0111936666848737	0.018713494006533	123	1002.38241156987
-3.19331013855826	-0.0119730323258716-0.0058255675207453i	-0.0198721380702866-0.00861023225732457i	0.0132637220346223	0.0216364492951188	123	1002.38241156987
-3.19282182750412	-0.0119448754611685-0.00589498766353874i	-0.019822184761473-0.00872755306772353i	0.0122893553398495	0.019598123680509	124	1002.38241156987
-3.19233351644998	-0.0119167185964653-0.00596440780633224i	-0.0197722314526593-0.0088448738781226i	0.00849179028084944	0.013065243723518	124	1002.38241156987
-3.19184520539584	-0.0118885617317622-0.00603382794912568i	-0.0197222781438457-0.00896219468852156i	0.00274049456504025	0.00353470520515245	124	1002.38241156987
-3.1913568943417	-0.0118585747115-0.00610179389790061i	-0.0196694252910793-0.00907738810248296i	-0.00364556824794419	-0.00680877436646473	124	1002.38241156987
-3.19086858328755	-0.0118277916577422-0.00616912733915896i	-0.0196153112700496-0.00919165619683749i	-0.00919802780151127	-0.0155900960511013	124	1002.38241156987
-3.19038027223341	-0.0117970086039845-0.00623646078041737i	-0.0195611972490198-0.00930592429119213i	-0.0126409805002652	-0.0207954692957458	124	1002.38241156987
-3.18989196117927	-0.0117662255502268-0.00630379422167572i	-0.0195070832279901-0.00942019238554666i	-0.0131824504760002	-0.0212314301382016	124	1002.38241156987
-3.18940365012513	-0.011735442496469-0.00637112766293406i	-0.0194529692069604-0.00953446047990119i	-0.0106960824205797	-0.0167977457704612	124	1002.38241156987
-3.18891533907099	-0.0117046594427113-0.00643846110419241i	-0.0193988551859307-0.00964872857425572i	-0.00575062617260857	-0.00851044872030133	124	1002.38241156987
-3.18842702801685	-0.0116738763889536-0.00650579454545082i	-0.019344741164901-0.00976299666861035i	0.000520070947700934	0.00173085639597657	124	1002.38241156987
-3.18793871696271	-0.0116430933351958-0.00657312798670917i	-0.0192906271438713-0.00987726476296488i	0.0066768685084376	0.0115781561998674	124	1002.38241156987
-3.18745040590856	-0.0116123102814381-0.00664046142796751i	-0.0192365131228416-0.00999153285731941i	0.0113054406037958	0.0187730373042007	124	1002.38241156987
-3.18696209485442	-0.0115815272276804-0.00670779486922586i	-0.0191823991018119-0.0101058009516739i	0.013341010145394	0.0216643410659362	124	1002.38241156987
-3.18647378380028	-0.0115480954968965-0.00677352769181188i	-0.0191240381925595-0.0102176807421538i	0.0123103270944322	0.0195824387531863	124	1002.38241156987
-3.18598547274614	-0.0115135016983264-0.00683855826667992i	-0.0190638140240474-0.0103285126997081i	0.00844983925826768	0.013007145936903	124	1002.38241156987
-3.185497161692	-0.0114789078997563-0.00690358884154795i	-0.0190035898555353-0.0104393446572625i	0.00264612066471921	0.00344852935161663	124	1002.38241156987
-3.18500885063786	-0.0114443141011863-0.00696861941641599i	-0.0189433656870232-0.0105501766148169i	-0.00376891636252513	-0.00690161140656659	124	1002.38241156987
-3.18452053958371	-0.0114097203026161-0.00703364999128408i	-0.018883141518511-0.0106610085723714i	-0.00932216854730501	-0.0156698994535965	124	1002.38241156987
-3.18403222852957	-0.0113751265040461-0.00709868056615211i	-0.0188229173499989-0.0107718405299258i	-0.0127374406467407	-0.0208452998356723	124	1002.38241156987
-3.18354391747543	-0.011340532705476-0.00716371114102015i	-0.0187626931814868-0.0108826724874802i	-0.0132285879537156	-0.0212400928874951	124	1002.38241156987
-3.18305560642129	-0.0113059389069059-0.00722874171588818i	-0.0187024690129747-0.0109935044450346i	-0.0106804010880851	-0.0167622999863346	124	1002.38241156987
-3.18256729536715	-0.0112713451083358-0.00729377229075627i	-0.0186422448444626-0.0111043364025891i	-0.00567563085006576	-0.00843711130386539	124	1002.38241156987
-3.18207898431301	-0.0112367513097657-0.00735880286562431i	-0.0185820206759505-0.0112151683601435i	0.000638186120118281	0.00182767602576505	124	1002.38241156987
-3.18159067325887	-0.0112005306169036-0.00742218342733848i	-0.0185192666424955-0.0113235096406886i	0.00681095167629473	0.0116773980693736	124	1002.38241156987
-3.18110236220472	-0.0111635899642161-0.00748483379829102i	-0.0184553930518994-0.0114307487061768i	0.0114221136865325	0.0188493219106396	124	1002.38241156987
-3.18061405115058	-0.0111266493115285-0.00754748416924362i	-0.0183915194613032-0.011537987771665i	0.0134110155832542	0.0216975813782673	124	1002.38241156987
-3.18012574009644	-0.0110897086588409-0.00761013454019617i	-0.0183276458707071-0.0116452268371532i	0.0123188649245901	0.0195677473873656	124	1002.38241156987
-3.1796374290423	-0.0110527680061534-0.00767278491114871i	-0.018263772280111-0.0117524659026414i	0.00839436288753482	0.0129468840029121	125	1002.38241156987
-3.17914911798816	-0.0110158273534658-0.00773543528210126i	-0.0181998986895149-0.0118597049681296i	0.00253712621461215	0.00335224415802353	125	1002.38241156987
-3.17866080693402	-0.0109788867007782-0.00779808565305386i	-0.0181360250989188-0.0119669440336178i	-0.00390840918294254	-0.00701621425652882	125	1002.38241156987
-3.17817249587988	-0.0109419460480907-0.0078607360240064i	-0.0180721515083227-0.012074183099106i	-0.0094614173144019	-0.0157799619199172	125	1002.38241156987
-3.17768418482573	-0.0109050053954032-0.00792338639495895i	-0.0180082779177266-0.0121814221645942i	-0.012844726319887	-0.0209272270801204	125	1002.38241156987
-3.17719587377159	-0.0108680647427156-0.00798603676591149i	-0.0179444043271305-0.0122886612300824i	-0.0132784331294109	-0.0212745653722209	125	1002.38241156987
-3.17670756271745	-0.0108286812450498-0.00804691635468078i	-0.0178766533224955-0.0123931854161139i	-0.0106572581582016	-0.0167351735356205	125	1002.38241156987
-3.17621925166331	-0.0107882073649236-0.0081070055413364i	-0.0178071716045745-0.0124964977950236i	-0.00558383350868324	-0.00835263029419785	125	1002.38241156987
-3.17573094060917	-0.0107477334847974-0.00816709472799202i	-0.0177376898866534-0.0125998101739333i	0.000775950104655244	0.00194864755783783	125	1002.38241156987
-3.17524262955503	-0.0107072596046712-0.00822718391464764i	-0.0176682081687324-0.012703122552843i	0.00696129669541351	0.0118057691930663	125	1002.38241156987
-3.17475431850088	-0.010666785724545-0.00828727310130332i	-0.0175987264508112-0.0128064349317528i	0.0115505463478841	0.0189569875079741	125	1002.38241156987
-3.17426600744674	-0.0106263118444188-0.00834736228795894i	-0.0175292447328902-0.0129097473106625i	0.0134877796718651	0.02176037798295	125	1002.38241156987
-3.1737776963926	-0.0105858379642926-0.00840745147461456i	-0.0174597630149691-0.0130130596895722i	0.0123256657119393	0.0195706293615935	125	1002.38241156987
-3.17328938533846	-0.0105453640841664-0.00846754066127018i	-0.0173902812970481-0.0131163720684819i	0.00832872627342714	0.0128875269505973	125	1002.38241156987
-3.17280107428432	-0.0105048902040402-0.00852762984792586i	-0.017320799579127-0.0132196844473917i	0.00241318569999815	0.00324197770616395	125	1002.38241156987
-3.17231276323018	-0.010464416323914-0.00858771903458148i	-0.0172513178612059-0.0133229968263014i	-0.00406293087132797	-0.00715445422691	125	1002.38241156987
-3.17182445217604	-0.0104225114866196-0.00864600896757479i	-0.017179654610674-0.0134235213171203i	-0.00961012889939422	-0.0159144003461388	125	1002.38241156987
-3.17133614112189	-0.0103799624335482-0.008703488878003i	-0.017107009235899-0.0135227907029422i	-0.0129506570157062	-0.0210237590935658	125	1002.38241156987
-3.17084783006775	-0.0103374133804769-0.00876096878843125i	-0.017034363861124-0.0136220600887642i	-0.0133152220295483	-0.0213084853943161	125	1002.38241156987
-3.17035951901361	-0.0102948643274055-0.00881844869885946i	-0.016961718486349-0.013721329474586i	-0.01061795841206	-0.0167009752712465	125	1002.38241156987
-3.16987120795947	-0.0102523152743342-0.00887592860928767i	-0.016889073111574-0.0138205988604079i	-0.00547674815715948	-0.00825625113862841	125	1002.38241156987
-3.16938289690533	-0.0102097662212628-0.00893340851971587i	-0.016816427736799-0.0139198682462298i	0.000928232420980194	0.00208945775559038	125	1002.38241156987
-3.16889458585119	-0.0101672171681915-0.00899088843014413i	-0.0167437823620239-0.0140191376320518i	0.00712528106025305	0.0119623984370908	125	1002.38241156987
-3.16840627479705	-0.0101246681151201-0.00904836834057234i	-0.0166711369872489-0.0141184070178737i	0.0116891651191494	0.0190956344814515	125	1002.38241156987
-3.1679179637429	-0.0100821190620488-0.00910584825100054i	-0.0165984916124739-0.0142176764036955i	0.0135687587032479	0.0218492897763014	125	1002.38241156987
-3.16742965268876	-0.0100395700089775-0.00916332816142875i	-0.0165258462376989-0.0143169457895174i	0.012329038072959	0.0195873688228884	126	1002.38241156987
-3.16694134163462	-0.00999477221532663-0.00921890850798063i	-0.0164496639631347-0.0144132322882557i	0.00825006200024249	0.0128219662504394	126	1002.38241156987
-3.16645303058048	-0.00994895335571367-0.00927362633618112i	-0.0163718757194254-0.0145081643735511i	0.00227056896633934	0.00310811886383792	126	1002.38241156987
-3.16596471952634	-0.00990313449610071-0.00932834416438162i	-0.016294087475716-0.0146030964588466i	-0.00423447270641608	-0.00732366780538575	126	1002.38241156987
-3.1654764084722	-0.00985731563648776-0.00938306199258212i	-0.0162162992320067-0.014698028544142i	-0.00976966635864182	-0.0160789681625013	126	1002.38241156987
-3.16498809741806	-0.00981149677687476-0.00943777982078266i	-0.0161385109882973-0.0147929606294375i	-0.013061603127003	-0.021146869717583	126	1002.38241156987
-3.16449978636391	-0.0097656779172618-0.00949249764898316i	-0.0160607227445879-0.0148878927147329i	-0.0133516916643198	-0.0213616051926619	126	1002.38241156987
-3.16401147530977	-0.00971985905764884-0.00954721547718366i	-0.0159829345008786-0.0149828248000283i	-0.010570903590193	-0.0166705962189108	126	1002.38241156987
-3.16352316425563	-0.00967404019803589-0.00960193330538416i	-0.0159051462571692-0.0150777568853237i	-0.0053561964081275	-0.00814730572011179	126	1002.38241156987
-3.16303485320149	-0.00962822133842289-0.0096566511335847i	-0.0158273580134598-0.0151726889706193i	0.00109529272333688	0.00225423783700196	126	1002.38241156987
-3.16254654214735	-0.00958240247880993-0.0097113689617852i	-0.0157495697697505-0.0152676210559147i	0.00730092818967026	0.0121471505658892	126	1002.38241156987
-3.16205823109321	-0.00953532358971819-0.0097641611796906i	-0.0156698970624719-0.0153594970692601i	0.0118314054965823	0.0192564769193621	126	1002.38241156987
-3.16156992003907	-0.00948766767778104-0.009816071576059i	-0.0155893613765495-0.0154499735730208i	0.0136421811144606	0.0219455359094263	126	1002.38241156987
-3.16108160898492	-0.00944001176584383-0.00986798197242744i	-0.015508825690627-0.0155404500767817i	0.0123154760879646	0.0195947284924288	126	1002.38241156987
-3.16059329793078	-0.00939235585390668-0.00991989236879584i	-0.0154282900047046-0.0156309265805425i	0.00815438293962823	0.0127407416288229	126	1002.38241156987
-3.16010498687664	-0.00934469994196952-0.00997180276516424i	-0.0153477543187821-0.0157214030843032i	0.00211405326788791	0.00295466977874688	126	1002.38241156987
-3.1596166758225	-0.00929704403003236-0.0100237131615326i	-0.0152672186328597-0.015811879588064i	-0.00441743430234843	-0.00751790057799227	126	1002.38241156987
-3.15912836476836	-0.00924938811809516-0.0100756235579011i	-0.0151866829469372-0.0159023560918249i	-0.00993790377149129	-0.0162718978632729	126	1002.38241156987
-3.15864005371422	-0.009201732206158-0.0101275339542695i	-0.0151061472610148-0.0159928325955856i	-0.0131764133999915	-0.0212948190106734	126	1002.38241156987
-3.15815174266007	-0.00915407629422084-0.0101794443506379i	-0.0150256115750924-0.0160833090993464i	-0.0133857387055363	-0.0214291804981143	126	1002.38241156987
-3.15766343160593	-0.00910642038228369-0.0102313547470063i	-0.01494507588917-0.0161737856031072i	-0.0105147256215475	-0.0166391519913036	126	1002.38241156987
-3.15717512055179	-0.00905668161159259-0.010281249552267i	-0.0148612871230377-0.0162610247504261i	-0.00521988478292491	-0.00801850885249875	126	1002.38241156987
-3.15668680949765	-0.00900598087802323-0.0103302134620361i	-0.0147759959303026-0.016346768733123i	0.00127933650460114	0.00245043252825657	126	1002.38241156987
-3.15619849844351	-0.00895528014445386-0.0103791773718052i	-0.0146907047375675-0.01643251271582i	0.00748765850719609	0.0123625392486088	126	1002.38241156987
-3.15571018738937	-0.0089045794108845-0.0104281412815743i	-0.0146054135448324-0.016518256698517i	0.0119768367903969	0.0194406136032974	127	1002.38241156987
-3.15522187633523	-0.00885387867731509-0.0104771051913435i	-0.0145201223520973-0.0166040006812141i	0.0137131312954763	0.0220567543504747	127	1002.38241156987
-3.15473356528108	-0.00880317794374573-0.0105260691011126i	-0.0144348311593622-0.0166897446639111i	0.0122952559783844	0.0196065948133938	127	1002.38241156987
-3.15424525422694	-0.00875247721017637-0.0105750330108817i	-0.0143495399666271-0.016775488646608i	0.00804709850215523	0.0126488821188782	127	1002.38241156987
-3.1537569431728	-0.00870177647660701-0.0106239969206508i	-0.014264248773892-0.016861232629305i	0.00194379225244607	0.00277817071182652	127	1002.38241156987
-3.15326863211866	-0.0086510757430376-0.01067296083042i	-0.0141789575811569-0.0169469766120021i	-0.00461199917541141	-0.00774039134933229	127	1002.38241156987
-3.15278032106452	-0.00860037500946824-0.0107219247401891i	-0.0140936663884218-0.0170327205946991i	-0.0101122887498359	-0.0164905891394577	127	1002.38241156987
-3.15229201001038	-0.00854859081037699-0.0107688883968663i	-0.0140067875334484-0.017115220257215i	-0.0132884228881773	-0.021456680663331	127	1002.38241156987
-3.15180369895624	-0.00849630196358629-0.0108149203920362i	-0.0139191691901572-0.0171962088068412i	-0.013407351302064	-0.0214932209743499	127	1002.38241156987
-3.15131538790209	-0.00844401311679555-0.0108609523872062i	-0.0138315508468659-0.0172771973564674i	-0.0104406432873229	-0.0165893168233041	127	1002.38241156987
-3.15082707684795	-0.00839172427000484-0.0109069843823761i	-0.0137439325035748-0.0173581859060936i	-0.00506907802292165	-0.00786819764021517	127	1002.38241156987
-3.15033876579381	-0.00833943542321415-0.0109530163775461i	-0.0136563141602836-0.0174391744557198i	0.00147285159828963	0.00266893548933339	127	1002.38241156987
-3.14985045473967	-0.00828714657642345-0.010999048372716i	-0.0135686958169924-0.017520163005346i	0.00768051471388805	0.0126018657653407	127	1002.38241156987
-3.14936214368553	-0.0082348577296327-0.011045080367886i	-0.0134810774737012-0.0176011515549722i	0.0121250512493062	0.0196469670655954	127	1002.38241156987
-3.14887383263139	-0.008182568882842-0.0110911123630559i	-0.01339345913041-0.0176821401045984i	0.0137821273900883	0.0221819781083619	127	1002.38241156987
-3.14838552157724	-0.0081302800360513-0.0111371443582258i	-0.0133058407871188-0.0177631286542246i	0.0122679292802373	0.0196194100350389	127	1002.38241156987
-3.1478972105231	-0.0080779911892606-0.0111831763533958i	-0.0132182224438277-0.0178441172038508i	0.0079280452558674	0.0125426727632084	127	1002.38241156987
-3.14740889946896	-0.00802380439638226-0.0112271490381603i	-0.0131276569726786-0.0179217297260041i	0.00175864743839068	0.0025732469623109	127	1002.38241156987
-3.14692058841482	-0.00796872610527441-0.0112701544290735i	-0.0130357071844067-0.0179977564694385i	-0.00481877062964509	-0.00799508836511876	127	1002.38241156987
-3.14643227736068	-0.00791364781416656-0.0113131598199867i	-0.0129437573961348-0.0180737832128729i	-0.0102903858217944	-0.0167328375879834	127	1002.38241156987
-3.14594396630654	-0.0078585695230587-0.0113561652108999i	-0.0128518076078628-0.0181498099563073i	-0.0133966168728876	-0.0216304131628862	127	1002.38241156987
-3.1454556552524	-0.0078034912319508-0.0113991706018131i	-0.0127598578195908-0.0182258366997418i	-0.0134213431765537	-0.0215590672635389	127	1002.38241156987
-3.14496734419825	-0.00774841294084294-0.0114421759927263i	-0.0126679080313189-0.0183018634431763i	-0.0103569442157789	-0.0165309416288503	127	1002.38241156987
-3.14447903314411	-0.00769333464973509-0.0114851813836395i	-0.0125759582430469-0.0183778901866107i	-0.00490651511534855	-0.00769729954322463	127	1002.38241156987
-3.14399072208997	-0.00763825635862724-0.0115281867745527i	-0.012484008454775-0.0184539169300451i	0.00167736201420488	0.00291489926189495	127	1002.38241156987
-3.14350241103583	-0.00758317806751933-0.0115711921654659i	-0.012392058666503-0.0185299436734796i	0.00788034063802611	0.0128678472517498	127	1002.38241156987
-3.14301409998169	-0.00752809977641148-0.0116141975563791i	-0.012300108878231-0.018605970416914i	0.012274468413671	0.0198726176378671	127	1002.38241156987
-3.14252578892755	-0.00747209472975855-0.0116551503401561i	-0.012206825711553-0.0186785986351869i	0.0138445451598163	0.0223117405724343	128	1002.38241156987
-3.14203747787341	-0.00741565069363691-0.0116951308363423i	-0.0121129109445772-0.0187496170257516i	0.0122274692937513	0.0196201851531446	128	1002.38241156987
-3.14154916681926	-0.00735920665751522-0.0117351113325285i	-0.0120189961776014-0.0188206354163164i	0.00779468940096807	0.0124141829694987	128	1002.38241156987
-3.14106085576512	-0.00730276262139358-0.0117750918287147i	-0.0119250814106257-0.0188916538068811i	0.00156492998252052	0.00234691822642612	128	1002.38241156987
-3.14057254471098	-0.00724631858527193-0.0118150723249009i	-0.01183116664365-0.0189626721974459i	-0.00502895486567887	-0.00826918707810081	128	1002.38241156987
-3.14008423365684	-0.00718987454915029-0.011855052821087i	-0.0117372518766743-0.0190336905880106i	-0.0104693942302204	-0.016993363641211	128	1002.38241156987
-3.1395959226027	-0.0071334305130286-0.0118950333172732i	-0.0116433371096985-0.0191047089785754i	-0.0135032214988159	-0.0218173990445093	128	1002.38241156987
-3.13910761154856	-0.00707698647690696-0.0119350138134594i	-0.0115494223427228-0.0191757273691401i	-0.0134302223816089	-0.0216277181617033	128	1002.38241156987
-3.13861930049441	-0.00702054244078531-0.0119749943096456i	-0.0114555075757471-0.0192467457597049i	-0.0102646965185996	-0.016462362419876	128	1002.38241156987
-3.13813098944027	-0.00696409840466367-0.0120149748058318i	-0.0113615928087714-0.0193177641502696i	-0.00473276711223983	-0.0075035833671841	128	1002.38241156987
-3.13764267838613	-0.00690590525023565-0.0120528440406388i	-0.0112649675030753-0.0193852526488934i	0.00189325456010952	0.00319137628340716	128	1002.38241156987
-3.13715436733199	-0.00684687659004025-0.0120897047838803i	-0.01116704744749-0.0194510550151015i	0.00808626966345484	0.0131602531505016	128	1002.38241156987
-3.13666605627785	-0.00678784792984485-0.0121265655271219i	-0.0110691273919046-0.0195168573813096i	0.0124206399515142	0.0201098390171838	128	1002.38241156987
-3.13617774522371	-0.00672881926964945-0.0121634262703634i	-0.0109712073363193-0.0195826597475177i	0.0138979751375088	0.0224397008532973	128	1002.38241156987
-3.13568943416957	-0.006669790609454-0.012200287013605i	-0.0108732872807339-0.0196484621137259i	0.0121767810762533	0.0196101435345873	128	1002.38241156987
-3.13520112311542	-0.0066107619492586-0.0122371477568465i	-0.0107753672251485-0.019714264479934i	0.0076513779584113	0.0122672023774713	128	1002.38241156987
-3.13471281206128	-0.0065517332890632-0.0122740085000881i	-0.0106774471695632-0.0197800668461421i	0.00136161955200636	0.00209526285747958	128	1002.38241156987
-3.13422450100714	-0.0064927046288678-0.0123108692433296i	-0.0105795271139778-0.0198458692123502i	-0.00524593013105042	-0.00856909965142005	128	1002.38241156987
-3.133736189953	-0.00643367596867235-0.0123477299865712i	-0.0104816070583924-0.0199116715785583i	-0.0106505399521311	-0.0172735819271424	128	1002.38241156987
-3.13324787889886	-0.00637464730847695-0.0123845907298128i	-0.0103836870028071-0.0199774739447664i	-0.0136071634458239	-0.0220138129635172	128	1002.38241156987
-3.13275956784472	-0.00631483021172202-0.0124193508232144i	-0.0102846482218928-0.0200397309151419i	-0.0134309331121885	-0.0216910188186049	128	1002.38241156987
-3.13227125679058	-0.00625463333887668-0.0124530990703567i	-0.0101850705705692-0.0201002801304012i	-0.0101613683648578	-0.016375776182474	128	1002.38241156987
-3.13178294573643	-0.00619443646603128-0.012486847317499i	-0.0100854929192454-0.0201608293456606i	-0.00455075811826982	-0.00728843669928428	128	1002.38241156987
-3.13129463468229	-0.00613423959318594-0.0125205955646413i	-0.00998591526792175-0.0202213785609199i	0.00211048601478483	0.00348375034790827	128	1002.38241156987
-3.13080632362815	-0.0060740427203406-0.0125543438117836i	-0.00988633761659808-0.0202819277761793i	0.00828946420767072	0.0134641524752447	128	1002.38241156987
-3.13031801257401	-0.00601384584749526-0.0125880920589259i	-0.00978675996527441-0.0203424769914386i	0.0125633943697812	0.0203558945255645	128	1002.38241156987
-3.12982970151987	-0.00595364897464987-0.0126218403060682i	-0.00968718231395066-0.020403026206698i	0.0139470948795709	0.0225702375727956	128	1002.38241156987
-3.12934139046573	-0.00589345210180453-0.0126555885532105i	-0.00958760466262699-0.0204635754219573i	0.0121199981923008	0.0195926994595229	128	1002.38241156987
-3.12885307941159	-0.00583325522895919-0.0126893368003528i	-0.00948802701130332-0.0205241246372166i	0.00750040416427868	0.0121025761458667	128	1002.38241156987
-3.12836476835744	-0.00577305835611385-0.0127230850474951i	-0.00938844935997965-0.020584673852476i	0.00114977703601387	0.00181810068321318	128	1002.38241156987
-3.1278764573033	-0.00571125138548962-0.0127546777067473i	-0.00928637272234836-0.0206415537792811i	-0.0054694641759353	-0.00889506822984502	128	1002.38241156987
-3.12738814624916	-0.00564866236737287-0.0127852233661672i	-0.00918308229136779-0.0206966514802655i	-0.0108316906066786	-0.0175690951437932	128	1002.38241156987
-3.12689983519502	-0.00558607334925612-0.0128157690255871i	-0.00907979186038722-0.02075174918125i	-0.0137024908441308	-0.0222074157579176	128	1002.38241156987
-3.12641152414088	-0.00552348433113938-0.012846314685007i	-0.00897650142940665-0.0208068468822344i	-0.0134200871616661	-0.0217398309785519	128	1002.38241156987
-3.12592321308674	-0.00546089531302257-0.0128768603444269i	-0.00887321099842598-0.0208619445832189i	-0.0100480086932319	-0.0162695482913857	128	1002.38241156987
-3.12543490203259	-0.00539830629490583-0.0129074060038468i	-0.00876992056744541-0.0209170422842034i	-0.00436082758254089	-0.00705049448621664	128	1002.38241156987
-3.12494659097845	-0.00533571727678908-0.0129379516632666i	-0.00866663013646484-0.0209721399851878i	0.00233367252833743	0.00379994355283288	128	1002.38241156987
-3.12445827992431	-0.00527312825867233-0.0129684973226865i	-0.00856333970548427-0.0210272376861723i	0.00849508928379666	0.0137869839270125	128	1002.38241156987
-3.12396996887017	-0.00521053924055553-0.0129990429821064i	-0.0084600492745036-0.0210823353871567i	0.0127046972911638	0.0206117991392475	128	1002.38241156987
-3.12348165781603	-0.00514795022243878-0.0130295886415263i	-0.00835675884352303-0.0211374330881412i	0.013991994014006	0.0227004458751961	128	1002.38241156987
-3.12299334676189	-0.00508470352985786-0.013057988632008i	-0.00825254338193723-0.0211888469031496i	0.0120563562375871	0.0195632431196022	128	1002.38241156987
-3.12250503570775	-0.00502113472931972-0.0130853377423413i	-0.00814787486989129-0.02123845646841i	0.00734310016592584	0.0119194756059829	129	1002.38241156987
-3.1220167246536	-0.00495756592878153-0.0131126868526746i	-0.00804320635784526-0.0212880660336703i	0.000937247003055207	0.00152637604666826	129	1002.38241156987
-3.12152841359946	-0.0048939971282434-0.0131400359630078i	-0.00793853784579932-0.0213376755989306i	-0.00568727241542497	-0.0092267278675947	129	1002.38241156987
-3.12104010254532	-0.00483042832770526-0.0131673850733411i	-0.00783386933375338-0.0213872851641909i	-0.0110055130952257	-0.0178656009739904	129	1002.38241156987
-3.12055179149118	-0.00476685952716713-0.0131947341836744i	-0.00772920082170744-0.0214368947294512i	-0.0137924109689908	-0.0224001676221506	129	1002.38241156987
-3.12006348043704	-0.00470329072662894-0.0132220832940077i	-0.00762453230966141-0.0214865042947116i	-0.0134048709502268	-0.0217827780746198	129	1002.38241156987
-3.1195751693829	-0.0046397219260908-0.0132494324043409i	-0.00751986379761547-0.0215361138599719i	-0.00993011890603663	-0.0161501880821142	129	1002.38241156987
-3.11908685832876	-0.00457615312555267-0.0132767815146742i	-0.00741519528556953-0.0215857234252322i	-0.00416610617490632	-0.00679337636535548	129	1002.38241156987
-3.11859854727461	-0.00451258432501453-0.0133041306250075i	-0.00731052677352359-0.0216353329904925i	0.00256164025535783	0.0041381659264042	129	1002.38241156987
-3.11811023622047	-0.00444754052051305-0.0133292798326759i	-0.0072035562821702-0.0216811387590345i	0.00870257357995306	0.0141265266041379	129	1002.38241156987
-3.11762192516633	-0.00438176829408173-0.0133533426315042i	-0.00709544897203448-0.0217250660452024i	0.0128414828557038	0.0208698797784508	129	1002.38241156987
-3.11713361411219	-0.00431599606765041-0.0133774054303326i	-0.00698734166189876-0.0217689933313704i	0.0140257419906885	0.0228152465193893	129	1002.38241156987
-3.11664530305805	-0.00425022384121909-0.013401468229161i	-0.00687923435176304-0.0218129206175383i	0.0119816940516588	0.0195113397644187	129	1002.38241156987
-3.11615699200391	-0.00418445161478772-0.0134255310279894i	-0.00677112704162721-0.0218568479037063i	0.00717843617130218	0.0117140943999956	129	1002.38241156987
-3.11566868094976	-0.0041186793883564-0.0134495938268178i	-0.00666301973149149-0.0219007751898743i	0.000720222890294667	0.00121382963808581	129	1002.38241156987
-3.11518036989562	-0.00405290716192508-0.0134736566256461i	-0.00655491242135577-0.0219447024760422i	-0.00590728128968998	-0.00957561140431578	129	1002.38241156987
-3.11469205884148	-0.00398713493549376-0.0134977194244745i	-0.00644680511122005-0.0219886297622101i	-0.0111786194843959	-0.0181715077891584	129	1002.38241156987
-3.11420374778734	-0.00392136270906238-0.0135217822233029i	-0.00633869780108423-0.0220325570483781i	-0.0138795133280855	-0.0225933093545102	129	1002.38241156987
-3.1137154367332	-0.00385559048263107-0.0135458450221313i	-0.00623059049094851-0.0220764843345461i	-0.0133864718629404	-0.0218187993421353	129	1002.38241156987
-3.11322712567906	-0.00378929118281717-0.0135677143564193i	-0.00612174397283738-0.0221165909426869i	-0.00980905003645706	-0.0160174201191547	129	1002.38241156987
-3.11273881462492	-0.00372272943082511-0.0135884914717386i	-0.00601252937174262-0.0221547950732916i	-0.00397120535166166	-0.00652322316731574	129	1002.38241156987
-3.11225050357077	-0.003656167678833-0.013609268587058i	-0.00590331477064776-0.0221929992038964i	0.00278297844320186	0.00447950097135377	129	1002.38241156987
-3.11176219251663	-0.00358960592684094-0.0136300457023773i	-0.00579410016955299-0.0222312033345011i	0.00889912396610434	0.0144595781231973	129	1002.38241156987
-3.11127388146249	-0.00352304417484889-0.0136508228176966i	-0.00568488556845823-0.0222694074651058i	0.0129690468805262	0.0211191072648016	129	1002.38241156987
-3.11078557040835	-0.00345648242285684-0.013671599933016i	-0.00557567096736347-0.0223076115957105i	0.0140548475660456	0.0229223391781229	129	1002.38241156987
-3.11029725935421	-0.00338992067086472-0.0136923770483353i	-0.00546645636626861-0.0223458157263152i	0.0119049682796866	0.0194497152828221	129	1002.38241156987
-3.10980894830007	-0.00332335891887267-0.0137131541636546i	-0.00535724176517385-0.0223840198569199i	0.0070124630794866	0.011495477986225	129	1002.38241156987
-3.10932063724593	-0.00325679716688061-0.013733931278974i	-0.00524802716407908-0.0224222239875246i	0.000501985657852942	0.000886145503795015	129	1002.38241156987
-3.10883232619178	-0.00319023541488856-0.0137547083942933i	-0.00513881256298432-0.0224604281181294i	-0.00612861720508382	-0.00993869243185953	129	1002.38241156987
-3.10834401513764	-0.00312233778852711-0.0137732364876905i	-0.00502749254457807-0.0224946936313421i	-0.0113502831171187	-0.0184829333923324	129	1002.38241156987
-3.1078557040835	-0.00305376946870656-0.0137906354297789i	-0.004915115473464-0.0225269817094131i	-0.0139600046165811	-0.022777118142842	129	1002.38241156987
-3.10736739302936	-0.00298520114888601-0.0138080343718672i	-0.00480273840234993-0.0225592697874841i	-0.0133573843145109	-0.0218318198533082	129	1002.38241156987
-3.10687908197522	-0.00291663282906546-0.0138254333139556i	-0.00469036133123586-0.022591557865555i	-0.00968000376121114	-0.0158608731110686	129	1002.38241156987
-3.10639077092108	-0.00284806450924486-0.0138428322560439i	-0.00457798426012169-0.022623845943626i	-0.00377294050921928	-0.00623453804858915	129	1002.38241156987
-3.10590245986694	-0.00277949618942431-0.0138602311981323i	-0.00446560718900762-0.022656134021697i	0.00300534102220569	0.00483478677581483	129	1002.38241156987
-3.10541414881279	-0.00271092786960376-0.0138776301402206i	-0.00435323011789355-0.022688422099768i	0.00909525961794824	0.0148007930507457	129	1002.38241156987
-3.10492583775865	-0.00264235954978322-0.0138950290823089i	-0.00424085304677948-0.0227207101778389i	0.0130948003396902	0.0213687414854328	129	1002.38241156987
-3.10443752670451	-0.00257379122996261-0.0139124280243973i	-0.0041284759756653-0.0227529982559099i	0.014082154964025	0.0230236314686438	129	1002.38241156987
-3.10394921565037	-0.00250522291014206-0.0139298269664856i	-0.00401609890455123-0.0227852863339809i	0.0118281029019668	0.0193795453551416	129	1002.38241156987
-3.10346090459623	-0.00243626652449108-0.0139449784508659i	-0.00390317575771074-0.0228136155744953i	0.00684811184182319	0.0112675818909222	129	1002.38241156987
-3.10297259354209	-0.00236711369724042-0.0139589922566546i	-0.00378997618357148-0.0228399408241363i	0.000289459961758073	0.000555283424124114	129	1002.38241156987
-3.10248428248794	-0.0022979608699897-0.0139730060624433i	-0.00367677660943213-0.0228662660737773i	-0.00633793280908243	-0.0102917956118195	129	1002.38241156987
-3.1019959714338	-0.00222880804273904-0.0139870198682321i	-0.00356357703529287-0.0228925913234183i	-0.0115087932184018	-0.0187771554301216	129	1002.38241156987
-3.10150766037966	-0.00215965521548838-0.0140010336740208i	-0.00345037746115362-0.0229189165730592i	-0.0140324162561238	-0.0229459578133822	129	1002.38241156987
-3.10101934932552	-0.00209050238823773-0.0140150474798095i	-0.00333717788701436-0.0229452418227002i	-0.013326743442427	-0.0218352084273137	129	1002.38241156987
-3.10053103827138	-0.002021349560987-0.0140290612855982i	-0.00322397831287501-0.0229715670723412i	-0.00955256668802301	-0.0156961472811453	129	1002.38241156987
-3.10004272721724	-0.00195219673373634-0.0140430750913869i	-0.00311077873873575-0.0229978923219822i	-0.00357692528035226	-0.00593750395152176	129	1002.38241156987
-3.0995544161631	-0.00188304390648569-0.0140570888971756i	-0.0029975791645965-0.0230242175716231i	0.00322597994627525	0.00519758638566895	129	1002.38241156987
-3.09906610510895	-0.00181389107923503-0.0140711027029644i	-0.00288437959045725-0.0230505428212641i	0.00929066568776528	0.0151469512248519	129	1002.38241156987
-3.09857779405481	-0.00174355441779814-0.0140828115130575i	-0.00276928648887559-0.0230727933205733i	0.0132178726900154	0.0216141986513182	129	1002.38241156987
-3.09808948300067	-0.00167261355883062-0.0140933439145591i	-0.00265322698117204-0.0230929641755223i	0.0141032356438708	0.0231086416156587	129	1002.38241156987
-3.09760117194653	-0.00160167269986311-0.0141038763160607i	-0.00253716747346849-0.0231131350304713i	0.0117433636176555	0.0192855020991318	129	1002.38241156987
-3.09711286089239	-0.00153073184089559-0.0141144087175622i	-0.00242110796576494-0.0231333058854204i	0.00668014284131814	0.0110211716915129	129	1002.38241156987
-3.09662454983825	-0.001459790981928-0.0141249411190638i	-0.00230504845806128-0.0231534767403694i	7.75239503350395e-05	0.000214388475244876	129	1002.38241156987
-3.09613623878411	-0.00138885012296049-0.0141354735205654i	-0.00218898895035773-0.0231736475953184i	-0.00654592661518003	-0.0106497859118767	129	1002.38241156987
-3.09564792772996	-0.00131790926399297-0.014146005922067i	-0.00207292944265418-0.0231938184502674i	-0.0116661336275594	-0.019071157836597	129	1002.38241156987
-3.09515961667582	-0.00124696840502545-0.0141565383235686i	-0.00195686993495063-0.0232139893052164i	-0.014104058592448	-0.0231095353118684	129	1002.38241156987
-3.09467130562168	-0.00117602754605787-0.0141670707250702i	-0.00184081042724698-0.0232341601601654i	-0.0132970920337007	-0.0218315601902075	129	1002.38241156987
-3.09418299456754	-0.00110508668709035-0.0141776031265718i	-0.00172475091954343-0.0232543310151145i	-0.00942884877914622	-0.0155263720104619	129	1002.38241156987
-3.0936946835134	-0.00103391417890453-0.0141858273178813i	-0.00160836185078163-0.0232704047406126i	-0.00338694104733606	-0.00563933627109589	129	1002.38241156987
-3.09320637245926	-0.000962622472577266-0.0141928637893833i	-0.00149180320205781-0.0232843702344515i	0.0034367676429819	0.00555216394232695	129	1002.38241156987
-3.09271806140511	-0.000891330766249932-0.0141999002608853i	-0.00137524455333389-0.0232983357282904i	0.00947165709645143	0.0154719451033918	129	1002.38241156987
-3.09222975035097	-0.000820039059922663-0.0142069367323874i	-0.00125868590461008-0.0233123012221294i	0.0133288340077938	0.0218363222644312	129	1002.38241156987
-3.09174143929683	-0.000748747353595394-0.0142139732038894i	-0.00114212725588626-0.0233262667159683i	0.0141198728786776	0.0231782375831131	129	1002.38241156987
-3.09125312824269	-0.000677455647268124-0.0142210096753914i	-0.00102556860716245-0.0233402322098072i	0.0116613690781909	0.0191853137694549	129	1002.38241156987
-3.09076481718855	-0.000606163940940791-0.0142280461468934i	-0.000909009958438526-0.0233541977036462i	0.00651745467497493	0.0107725650565855	129	1002.38241156987
-3.09027650613441	-0.000534872234613522-0.0142350826183954i	-0.000792451309714712-0.0233681631974851i	-0.000129577061776816	-0.000127157640610862	129	1002.38241156987
-3.08978819508027	-0.000463580528286253-0.0142421190898974i	-0.000675892660990897-0.023382128691324i	-0.00675088519224834	-0.0110070265346732	129	1002.38241156987
-3.08929988402612	-0.000392288821958984-0.0142491555613995i	-0.000559334012267083-0.0233960941851629i	-0.0118225644893913	-0.0193625260543708	129	1002.38241156987
-3.08881157297198	-0.000319987109156469-0.0142538251371718i	-0.000441125013558841-0.0234058509334756i	-0.0141737508358348	-0.0232633627839017	129	1002.38241156987
-3.08832326191784	-0.000247161429156188-0.0142572668240607i	-0.000322059852758703-0.0234134242852913i	-0.0132633891324608	-0.0218106934219095	129	1002.38241156987
-3.0878349508637	-0.000174335749155906-0.0142607085109497i	-0.000202994691958565-0.023420997637107i	-0.00930124231664074	-0.0153383415659109	129	1002.38241156987
-3.08734663980956	-0.000101510069155625-0.0142641501978386i	-8.3929531158427e-05-0.0234285709889227i	-0.00319765847572369	-0.00533264508285238	129	1002.38241156987
-3.08685832875542	-2.86843891552776e-05-0.0142675918847275i	3.51356296418191e-05-0.0234361443407384i	0.00364418603684665	0.00590642369295265	129	1002.38241156987
-3.08637001770128	4.41412908450037e-05-0.0142710335716164i	0.000154200790441957-0.0234437176925541i	0.0096507188979405	0.0157936965680295	129	1002.38241156987
-3.08588170664713	0.000116966970845285-0.0142744752585054i	0.000273265951242095-0.0234512910443698i	0.0134397207440815	0.0220531786240066	129	1002.38241156987
-3.08539339559299	0.000189792650845566-0.0142779169453943i	0.000392331112042233-0.0234588643961855i	0.0141382667327176	0.0232417561529745	129	1002.38241156987
-3.08490508453885	0.000262618330845914-0.0142813586322832i	0.000511396272842479-0.0234664377480012i	0.0115837590974982	0.0190817889700129	129	1002.38241156987
-3.08441677348471	0.000335444010846195-0.0142848003191722i	0.000630461433642617-0.0234740110998169i	0.00636177137826475	0.0105259626123635	129	1002.38241156987
-3.08392846243057	0.000408318988028734-0.0142858687159268i	0.000749600776766779-0.0234773545658359i	-0.000327931659864926	-0.000460455628958163	129	1002.38241156987
-3.08344015137643	0.000481219748256388-0.0142856958521509i	0.000868778918177565-0.0234784857484885i	-0.00694449428523551	-0.0113464771824049	129	1002.38241156987
-3.08295184032229	0.000554120508484107-0.014285522988375i	0.000987957059588459-0.0234796169311411i	-0.011965376574578	-0.0196265188440368	129	1002.38241156987
-3.08246352926814	0.00062702126871176-0.0142853501245992i	0.00110713520099925-0.0234807481137937i	-0.0142350131607849	-0.0233941208914448	129	1002.38241156987
-3.081975218214	0.000699922028939414-0.0142851772608233i	0.00122631334241003-0.0234818792964463i	-0.0132301553488938	-0.0217798271844448	129	1002.38241156987
-3.08148690715986	0.000772822789167067-0.0142850043970474i	0.00134549148382082-0.023483010479099i	-0.00918046050480764	-0.0151517687347732	129	1002.38241156987
-3.08099859610572	0.000845723549394786-0.0142848315332716i	0.00146466962523171-0.0234841416617516i	-0.00301604431441221	-0.00503178794483715	129	1002.38241156987
-3.08051028505158	0.000918624309622439-0.0142846586694957i	0.0015838477666425-0.0234852728444042i	0.00384603599504236	0.00625380407698122	129	1002.38241156987
-3.08002197399744	0.000991525069850093-0.0142844858057198i	0.00170302590805328-0.0234864040270568i	0.0098273786269148	0.0161087341606426	129	1002.38241156987
-3.0795336629433	0.00106442583007775-0.0142843129419439i	0.00182220404946407-0.0234875352097094i	0.0135511384508574	0.0222637862450121	129	1002.38241156987
-3.07904535188915	0.00113813305125542-0.0142817092452759i	0.00194274347188632-0.0234843335817132i	0.0141566558747837	0.023295209745679	129	1002.38241156987
-3.07855704083501	0.00121226549729755-0.0142778238367194i	0.00206400066065991-0.0234788473808294i	0.0115049367010173	0.0189657110784523	129	1002.38241156987
-3.07806872978087	0.00128639794333968-0.0142739384281628i	0.0021852578494335-0.0234733611799457i	0.00620607152424336	0.0102711921668998	129	1002.38241156987
-3.07758041872673	0.0013605303893818-0.0142700530196062i	0.00230651503820708-0.023467874979062i	-0.000522380337637948	-0.000790629803526908	129	1002.38241156987
-3.07709210767259	0.001434662835424-0.0142661676110497i	0.00242777222698078-0.0234623887781782i	-0.00713367504444352	-0.0116766171869169	129	1002.38241156987
-3.07660379661845	0.00150879528146613-0.0142622822024931i	0.00254902941575437-0.0234569025772945i	-0.0121072859460803	-0.0198826152340086	129	1002.38241156987
-3.0761154855643	0.00158292772750826-0.0142583967939365i	0.00267028660452795-0.0234514163764108i	-0.0142984528013438	-0.0235192432084805	129	1002.38241156987
-3.07562717451016	0.00165706017355038-0.0142545113853799i	0.00279154379330154-0.0234459301755271i	-0.0132015590026867	-0.0217467393838187	129	1002.38241156987
-3.07513886345602	0.00173119261959258-0.0142506259768234i	0.00291280098207523-0.0234404439746433i	-0.00906676711784078	-0.0149688209377463	129	1002.38241156987
-3.07465055240188	0.00180532506563471-0.0142467405682668i	0.00303405817084882-0.0234349577737596i	-0.00284301603397751	-0.00474081934039829	129	1002.38241156987
-3.07416224134774	0.0018792914165729-0.0142404177443868i	0.0031550819470342-0.0234251242631578i	0.00403881004047388	0.00658548251536648	129	1002.38241156987
-3.0736739302936	0.00195316947852878-0.0142327992958118i	0.00327598165117059-0.023412979910504i	0.00999388105497439	0.0164010638636286	129	1002.38241156987
-3.07318561923946	0.00202704754048472-0.0142251808472368i	0.00339688135530709-0.0234008355578501i	0.013652232610861	0.0224474292675639	129	1002.38241156987
-3.07269730818531	0.0021009256024406-0.0142175623986617i	0.00351778105944348-0.0233886912051963i	0.014171645587979	0.0233321856931092	129	1002.38241156987
-3.07220899713117	0.00217480366439648-0.0142099439500867i	0.00363868076357987-0.0233765468525425i	0.0114312793150451	0.0188492728423952	129	1002.38241156987
-3.07172068607703	0.00224868172635236-0.0142023255015117i	0.00375958046771626-0.0233644024998887i	0.00605978248143134	0.0100269513924794	129	1002.38241156987
-3.07123237502289	0.0023225597883083-0.0141947070529366i	0.00388048017185276-0.0233522581472348i	-0.00070883986270628	-0.00110791862657098	129	1002.38241156987
-3.07074406396875	0.00239643785026418-0.0141870886043616i	0.00400137987598915-0.023340113794581i	-0.0073185766949004	-0.0119953039778057	129	1002.38241156987
-3.07025575291461	0.00247031591222006-0.0141794701557866i	0.00412227958012554-0.0233279694419271i	-0.0122489499479162	-0.0201303085086944	129	1002.38241156987
-3.06976744186047	0.00254419397417594-0.0141718517072116i	0.00424317928426193-0.0233158250892733i	-0.0143646268265012	-0.0236392353917897	129	1002.38241156987
-3.06927913080632	0.00261863918218334-0.0141617430192788i	0.00436509358231385-0.023299245403797i	-0.0131750160034415	-0.0217078885097898	129	1002.38241156987
-3.06879081975218	0.00269338830389756-0.0141502998992851i	0.00448755156571273-0.0232802889787913i	-0.00895422411756487	-0.0147815350683868	129	1002.38241156987
-3.06830250869804	0.00276813742561178-0.0141388567792915i	0.00461000954911162-0.0232613325537856i	-0.00267278263713335	-0.00445313000674113	129	1002.38241156987
-3.0678141976439	0.002842886547326-0.0141274136592978i	0.00473246753251051-0.02324237612878i	0.00422604835214676	0.00690399858647462	129	1002.38241156987
-3.06732588658976	0.00291763566904029-0.0141159705393042i	0.00485492551590951-0.0232234197037743i	0.0101564367525785	0.016678941091262	129	1002.38241156987
-3.06683757553562	0.00299238479075452-0.0141045274193105i	0.0049773834993084-0.0232044632787686i	0.0137543427608182	0.022623154746036	129	1002.38241156987
-3.06634926448147	0.00306713391246874-0.0140930842993168i	0.00509984148270729-0.0231855068537629i	0.014191121207264	0.0233674728548512	129	1002.38241156987
-3.06586095342733	0.00314188303418296-0.0140816411793232i	0.00522229946610618-0.0231665504287572i	0.0113642957364072	0.01873735266458	129	1002.38241156987
-3.06537264237319	0.00321663215589725-0.0140701980593295i	0.00534475744950518-0.0231475940037516i	0.00592160164637392	0.00979380559140014	129	1002.38241156987
-3.06488433131905	0.00329138127761148-0.0140587549393359i	0.00546721543290406-0.0231286375787459i	-0.000887343500087537	-0.00140958830980599	129	1002.38241156987
-3.06439602026491	0.00336571108161685-0.0140448189546185i	0.00558907043566818-0.0231052449547344i	-0.00749633960391323	-0.0122952761905951	129	1002.38241156987
-3.06390770921077	0.00343981437126047-0.0140295363307062i	0.00571059970982424-0.0230794559072826i	-0.012383571903435	-0.0203563885397929	129	1002.38241156987
-3.06341939815663	0.00351391766090416-0.0140142537067939i	0.0058321289839804-0.0230536668598307i	-0.014424957528675	-0.02373899525591	129	1002.38241156987
-3.06293108710248	0.00358802095054778-0.0139989710828816i	0.00595365825813646-0.0230278778123789i	-0.0131499290600732	-0.0216635388803439	129	1002.38241156987
-3.06244277604834	0.0036621242401914-0.0139836884589693i	0.00607518753229251-0.023002088764927i	-0.00885003858387101	-0.0146048036221264	129	1002.38241156987
-3.0619544649942	0.00373622752983502-0.013968405835057i	0.00619671680644857-0.0229762997174752i	-0.00251233910300972	-0.00418337976310849	129	1002.38241156987
-3.06146615394006	0.0038103308194787-0.0139531232111447i	0.00631824608060473-0.0229505106700233i	0.00440707631579423	0.00720620718081606	129	1002.38241156987
-3.06097784288592	0.00388443410912232-0.0139378405872324i	0.00643977535476079-0.0229247216225715i	0.0103174493244222	0.0169454175151393	129	1002.38241156987
-3.06048953183178	0.00395853739876594-0.0139225579633201i	0.00656130462891684-0.0228989325751196i	0.0138588991332843	0.0227934393775252	129	1002.38241156987
-3.06000122077764	0.00403264068840956-0.0139072753394078i	0.0066828339030729-0.0228731435276678i	0.0142151752902656	0.0234025375189518	129	1002.38241156987
-3.05951290972349	0.00410703270341628-0.0138894563081661i	0.00680496599987808-0.0228428526797569i	0.0113005131048219	0.0186264654860036	129	1002.38241156987
-3.05902459866935	0.00418158194510578-0.0138702560650123i	0.00692742636644253-0.0228101103563485i	0.00578572174663352	0.00956513660563583	129	1002.38241156987
-3.05853628761521	0.00425613118679527-0.0138510558218585i	0.00704988673300698-0.0227773680329402i	-0.00106160422373475	-0.00169833372283858	129	1002.38241156987
-3.05804797656107	0.00433068042848477-0.0138318555787048i	0.00717234709957142-0.0227446257095318i	-0.00766824422775501	-0.0125760755146587	129	1002.38241156987
-3.05755966550693	0.00440522967017433-0.013812655335551i	0.00729480746613598-0.0227118833861234i	-0.0125154757869594	-0.0205677249603716	129	1002.38241156987
-3.05707135445279	0.00447977891186383-0.0137934550923973i	0.00741726783270043-0.022679141062715i	-0.0144880330646512	-0.0238348897570228	129	1002.38241156987
-3.05658304339864	0.00455432815355332-0.0137742548492435i	0.00753972819926488-0.0226463987393067i	-0.0131306009574662	-0.0216238671459884	129	1002.38241156987
-3.0560947323445	0.00462887739524282-0.0137550546060898i	0.00766218856582932-0.0226136564158983i	-0.00875288130615999	-0.0144394594608513	129	1002.38241156987
-3.05560642129036	0.00470342663693238-0.013735854362936i	0.00778464893239388-0.0225809140924899i	-0.00235899427568107	-0.00392981607345709	129	1002.38241156987
-3.05511811023622	0.00477797587862188-0.0137166541197822i	0.00790710929895833-0.0225481717690815i	0.00458270633739937	0.00749145058651475	129	1002.38241156987
-3.05462979918208	0.00485181303202225-0.0136949237429126i	0.00802853024927843-0.022510948397354i	0.0104746565757027	0.0171956321034644	129	1002.38241156987
-3.05414148812794	0.00492525929440433-0.0136718044841308i	0.0081493806264261-0.0224712652161235i	0.013960151472082	0.0229486776266347	129	1002.38241156987
-3.0536531770738	0.00499870555678648-0.013648685225349i	0.00827023100357388-0.0224315820348931i	0.0142375649637368	0.0234282622375942	129	1002.38241156987
-3.05316486601965	0.00507215181916857-0.0136255659665673i	0.00839108138072156-0.0223918988536626i	0.0112416051359253	0.0185222359817532	129	1002.38241156987
-3.05267655496551	0.00514559808155066-0.0136024467077855i	0.00851193175786923-0.0223522156724322i	0.00565921885571211	0.00935589808274076	129	1002.38241156987
-3.05218824391137	0.00521904434393274-0.0135793274490037i	0.0086327821350169-0.0223125324912017i	-0.00122782677667346	-0.00196596711444104	129	1002.38241156987
-3.05169993285723	0.00529249060631489-0.0135562081902219i	0.00875363251216468-0.0222728493099713i	-0.00783709718043473	-0.0128421433356632	129	1002.38241156987
-3.05121162180309	0.00536593686869698-0.0135330889314401i	0.00887448288931236-0.0222331661287408i	-0.0126489088154449	-0.020772322767418	129	1002.38241156987
-3.05072331074895	0.00543938313107907-0.0135099696726584i	0.00899533326646003-0.0221934829475104i	-0.0145555940492029	-0.0239316314286954	129	1002.38241156987
-3.05023499969481	0.00551282939346115-0.0134868504138766i	0.0091161836436077-0.0221537997662799i	-0.0131163799261991	-0.021590387983531	129	1002.38241156987
-3.04974668864066	0.00558624689368801-0.0134611719044898i	0.00923715790547848-0.0221096005162999i	-0.00865861386538473	-0.0142816196957478	129	1002.38241156987
-3.04925837758652	0.00565964847858279-0.0134340772521652i	0.0093582007180707-0.0220629023321185i	-0.00220782586790088	-0.0036873257135296	129	1002.38241156987
-3.04877006653238	0.00573305006347757-0.0134069825998406i	0.00947924353066291-0.0220162041479371i	0.00475359549588031	0.00775811081545382	129	1002.38241156987
-3.04828175547824	0.00580645164837235-0.013379887947516i	0.00960028634325512-0.0219695059637557i	0.0106261471887376	0.0174255171710355	129	1002.38241156987
-3.0477934444241	0.0058798532332672-0.0133527932951914i	0.00972132915584745-0.0219228077795742i	0.0140595865280122	0.0230929674025618	129	1002.38241156987
-3.04730513336996	0.00595325481816198-0.0133256986428668i	0.00984237196843966-0.0218761095953928i	0.0142632429777523	0.0234562207527093	129	1002.38241156987
-3.04681682231582	0.00602665640305676-0.0132986039905422i	0.00996341478103187-0.0218294114112114i	0.0111880267110367	0.0184287385743667	129	1002.38241156987
-3.04632851126167	0.00610005798795154-0.0132715093382175i	0.0100844575936241-0.02178271322703i	0.00553825350172482	0.00916229644303385	129	1002.38241156987
-3.04584020020753	0.00617345957284638-0.0132444146858929i	0.0102055004062164-0.0217360150428486i	-0.00138956067401864	-0.00221671704080498	129	1002.38241156987
-3.04535188915339	0.00624686115774116-0.0132173200335683i	0.0103265432188086-0.0216893168586672i	-0.00800406326532752	-0.0130949798003043	129	1002.38241156987
-3.04486357809925	0.00631922023448315-0.013187686594103i	0.0104460442291891-0.021638153221381i	-0.0127819526937289	-0.0209677466262825	129	1002.38241156987
-3.04437526704511	0.00639099782664919-0.0131566370836363i	0.0105646852614458-0.021584498867741i	-0.0146228349051787	-0.0240230878214424	129	1002.38241156987
-3.04388695599097	0.00646277541881529-0.0131255875731695i	0.0106833262937026-0.0215308445141009i	-0.0131032158889719	-0.0215592893804488	129	1002.38241156987
-3.04339864493682	0.00653455301098133-0.0130945380627028i	0.0108019673259593-0.0214771901604609i	-0.00857061166859619	-0.014140323658743	129	1002.38241156987
-3.04291033388268	0.00660633060314736-0.0130634885522361i	0.010920608358216-0.021423535806821i	-0.00206503711077999	-0.00346851497046701	129	1002.38241156987
-3.04242202282854	0.0066781081953134-0.0130324390417694i	0.0110392493904727-0.021369881453181i	0.00491949593383486	0.00800585344442269	129	1002.38241156987
-3.0419337117744	0.0067498857874795-0.0130013895313026i	0.0111578904227295-0.0213162270995409i	0.0107779048268417	0.017646840084881	129	1002.38241156987
-3.04144540072026	0.00682166337964554-0.0129703400208359i	0.0112765314549862-0.0212625727459009i	0.0141627155892922	0.0232380847976077	129	1002.38241156987
-3.04095708966612	0.00689344097181157-0.0129392905103692i	0.0113951724872428-0.021208918392261i	0.0142938542618472	0.0234920900996496	129	1002.38241156987
-3.04046877861198	0.00696521856397761-0.0129082409999024i	0.0115138135194995-0.021155264038621i	0.0111383603241758	0.018346576834741	129	1002.38241156987
-3.03998046755783	0.00703661367244446-0.0128746440594728i	0.0116320369785196-0.0210971473280403i	0.00541856549032433	0.00897985533651527	129	1002.38241156987
-3.03949215650369	0.00710779373642798-0.0128396148730127i	0.011750025664604-0.0210365217386647i	-0.00154988563022038	-0.00245372327015207	129	1002.38241156987
-3.03900384544955	0.0071789738004115-0.0128045856865525i	0.0118680143506883-0.0209758961492891i	-0.00816580996783451	-0.0133280745267073	129	1002.38241156987
-3.03851553439541	0.00725015386439501-0.0127695565000923i	0.0119860030367726-0.0209152705599135i	-0.0129088386485749	-0.0211455700865397	129	1002.38241156987
-3.03802722334127	0.0073213339283786-0.0127345273136321i	0.0121039917228571-0.0208546449705378i	-0.0146879214514704	-0.0241092846278271	129	1002.38241156987
-3.03753891228713	0.00739251399236211-0.0126994981271719i	0.0122219804089414-0.0207940193811622i	-0.0130921940801629	-0.0215358422363017	129	1002.38241156987
-3.03705060123299	0.00746369405634563-0.0126644689407117i	0.0123399690950258-0.0207333937917866i	-0.00848583680186871	-0.0140129360692333	129	1002.38241156987
-3.03656229017884	0.00753487412032915-0.0126294397542515i	0.0124579577811101-0.020672768202411i	-0.00192503034181544	-0.0032652255262733	129	1002.38241156987
-3.0360739791247	0.00760605418431273-0.0125944105677913i	0.0125759464671945-0.0206121426130353i	0.005084071288675	0.00824081482976624	129	1002.38241156987
-3.03558566807056	0.00767723424829625-0.0125593813813311i	0.0126939351532789-0.0205515170236597i	0.0109309238888309	0.0178626147046096	129	1002.38241156987
-3.03509735701642	0.0077470076378202-0.0125218446683552i	0.0128098220823421-0.0204865171793369i	0.0142676689644159	0.0233833113793496	129	1002.38241156987
-3.03460904596228	0.00781598384454425-0.0124828869037671i	0.0129245179152457-0.0204190383813497i	0.0143254032524396	0.0235323656868072	129	1002.38241156987
-3.03412073490814	0.00788496005126836-0.0124439291391789i	0.0130392137481493-0.0203515595833624i	0.0110905595824531	0.018275946755375	129	1002.38241156987
-3.03363242385399	0.00795393625799242-0.0124049713745907i	0.0131539095810528-0.0202840807853752i	0.0053047353769217	0.00881904333109145	129	1002.38241156987
-3.03314411279985	0.00802291246471647-0.0123660136100026i	0.0132686054139564-0.020216601987388i	-0.00170396981083004	-0.00266838752597743	129	1002.38241156987
-3.03265580174571	0.00809188867144052-0.0123270558454144i	0.0133833012468599-0.0201491231894007i	-0.00832564891021651	-0.0135490593178819	129	1002.38241156987
-3.03216749069157	0.00816086487816464-0.0122880980808262i	0.0134979970797636-0.0200816443914134i	-0.0130381996307784	-0.0213235070450327	129	1002.38241156987
-3.03167917963743	0.00822984108488868-0.0122491403162381i	0.0136126929126671-0.0200141655934262i	-0.0147570410305638	-0.0242039687959728	129	1002.38241156987
-3.03119086858329	0.00829881729161274-0.0122101825516499i	0.0137273887455706-0.019946686795439i	-0.0130846231507414	-0.0215253023396905	129	1002.38241156987
-3.03070255752915	0.00836779349833679-0.0121712247870618i	0.0138420845784742-0.0198792079974518i	-0.00840235447905161	-0.0138985321695859	129	1002.38241156987
-3.030214246475	0.00843600760345583-0.012129773053205i	0.0139557677565334-0.0198074050692508i	-0.00178418823877288	-0.00307271858837444	129	1002.38241156987
-3.02972593542086	0.00850378637859321-0.0120868967066869i	0.0140688724828325-0.0197331320983235i	0.00524758382871953	0.00846328119762209	129	1002.38241156987
-3.02923762436672	0.00857156515373059-0.0120440203601687i	0.0141819772091315-0.0196588591273962i	0.011077218538479	0.0180607335258224	129	1002.38241156987
-3.02874931331258	0.00863934392886798-0.0120011440136506i	0.0142950819354306-0.0195845861564689i	0.0143646286353502	0.0235152387097398	129	1002.38241156987
-3.02826100225844	0.00870712270400542-0.0119582676671325i	0.0144081866617297-0.0195103131855416i	0.0143528522715849	0.0235722102096634	129	1002.38241156987
-3.0277726912043	0.0087749014791428-0.0119153913206144i	0.0145212913880288-0.0194360402146143i	0.0110422827595401	0.0182153138387421	129	1002.38241156987
-3.02728438015016	0.00884268025428018-0.0118725149740962i	0.0146343961143279-0.019361767243687i	0.00519113330425839	0.00867099763448127	129	1002.38241156987
-3.02679606909601	0.00891045902941756-0.0118296386275781i	0.0147475008406269-0.0192874942727597i	-0.00185810325053585	-0.00287211436652245	129	1002.38241156987
-3.02630775804187	0.008978237804555-0.01178676228106i	0.0148606055669261-0.0192132213018324i	-0.00848650660088578	-0.0137648077113737	129	1002.38241156987
-3.02581944698773	0.00904601657969238-0.0117438859345418i	0.0149737102932252-0.0191389483309051i	-0.0131703393177986	-0.021504959984042	129	1002.38241156987
-3.02533113593359	0.00911200572529983-0.0116985791402948i	0.0150841061430308-0.0190604833057935i	-0.0148281440874312	-0.0243070390632626	129	1002.38241156987
-3.02484282487945	0.00917696447814762-0.0116518729973553i	0.0151929423366735-0.0189796046737272i	-0.0130773035512393	-0.0215256528278999	129	1002.38241156987
-3.02435451382531	0.00924192323099546-0.0116051668544157i	0.0153017785303162-0.0188987260416609i	-0.00832010811674722	-0.01379987749153	129	1002.38241156987
[truncated: 14,385 more rows]
