# Supplementary material for: Amplitude, relative phase, and polarization characterization during ultrashort pulse of hybrid mode-locked thulium-doped all-fiber laser
Source: Sci Rep. 2026 Apr 4;16:16226. doi: 10.1038/s41598-026-45251-4 (PMC13201540; doi:10.1038/s41598-026-45251-4)
Supplement: Supplementary file 1 — Supplementary Information. [file 41598_2026_45251_MOESM1_ESM.zip › SM/datafiles laser/Data_File_3.csv]

Time_ps	Ex_sqrtW	Ey_sqrtW	Ex_field_sqrtW	Ey_field_sqrtW	color_index_arb_un	w0_2pi_THz
-4	0.00340588041299782+0.00855136999037122i	-0.00506412236007334-0.00667461085584328i	0.00890973708356094	-0.00837719188755577	162	1005.07516370647
-3.99951168894586	0.00346166080024177+0.00852137637040851i	-0.00511815443640479-0.00665639738014528i	0.00892565854181237	-0.00731400730032731	162	1005.07516370647
-3.99902337789172	0.00351744118748577+0.00849138275044578i	-0.0051721865127363-0.00663818390444726i	0.00677837588903357	-0.00447129733324052	162	1005.07516370647
-3.99853506683758	0.00357322157472972+0.00846138913048308i	-0.00522621858906776-0.00661997042874925i	0.00299111412066105	-0.000531012669182072	162	1005.07516370647
-3.99804675578343	0.00362900196197367+0.00843139551052037i	-0.00528025066539922-0.00660175695305125i	-0.00151635382394378	0.0035558675680456	162	1005.07516370647
-3.99755844472929	0.00368478234921762+0.00840140189055767i	-0.00533428274173068-0.00658354347735325i	-0.00565090857555465	0.00679874311940318	162	1005.07516370647
-3.99707013367515	0.00373881972487259+0.00836786005792271i	-0.00538563992101172-0.00656092500455803i	-0.0084073120400963	0.00840238993249743	162	1005.07516370647
-3.99658182262101	0.00379285550290002+0.00833431497303052i	-0.00543699464850806-0.00653830249418528i	-0.00912121893471418	0.00797400310162205	162	1005.07516370647
-3.99609351156687	0.00384689128092745+0.00830076988813833i	-0.0054883493760044-0.00651567998381254i	-0.00762325675529089	0.00561038601871135	162	1005.07516370647
-3.99560520051273	0.00390092705895488+0.00826722480324615i	-0.00553970410350075-0.00649305747343979i	-0.00428004660033121	0.00187765555515737	162	1005.07516370647
-3.99511688945858	0.00395496283698236+0.00823367971835393i	-0.00559105883099714-0.00647043496306703i	9.54111615248904e-05	-0.00232431898623246	162	1005.07516370647
-3.99462857840444	0.00400899861500979+0.00820013463346174i	-0.00564241355849348-0.00644781245269428i	0.00444127334609123	-0.00597875895054749	162	1005.07516370647
-3.9941402673503	0.00406303439303722+0.00816658954856956i	-0.00569376828598983-0.00642518994232154i	0.00770435296208939	-0.00819786656265829	162	1005.07516370647
-3.99365195629616	0.00411707017106465+0.00813304446367737i	-0.00574512301348617-0.0064025674319488i	0.0090951805919929	-0.0084383317098778	162	1005.07516370647
-3.99316364524202	0.00417110594909213+0.00809949937878515i	-0.00579647774098256-0.00637994492157603i	0.00827889646999643	-0.00663418193301826	161	1005.07516370647
-3.99267533418788	0.00422514172711956+0.00806595429389297i	-0.00584783246847891-0.00635732241120329i	0.00545584177782444	-0.00321452991341972	161	1005.07516370647
-3.99218702313374	0.00427705546910447+0.00802853678023996i	-0.00589626097915252-0.00633084700354861i	0.00131187499819483	0.000998410096643109	161	1005.07516370647
-3.99169871207959	0.00432896336526005+0.00799110859873913i	-0.00594468142862277-0.00630436098185184i	-0.00314237606683586	0.00498258731167476	161	1005.07516370647
-3.99121040102545	0.00438087126141569+0.00795368041723827i	-0.00599310187809305-0.00627787496015504i	-0.00682685624769213	0.00777229947536312	161	1005.07516370647
-3.99072208997131	0.00443277915757127+0.00791625223573744i	-0.0060415223275633-0.00625138893845827i	-0.008849835922169	0.00868813061267855	161	1005.07516370647
-3.99023377891717	0.00448468705372686+0.00787882405423661i	-0.00608994277703354-0.0062249029167615i	-0.0087235929140207	0.00750225671703285	161	1005.07516370647
-3.98974546786303	0.00453659494988245+0.00784139587273579i	-0.00613836322650379-0.00619841689506472i	-0.0064819470739523	0.00449497236285103	161	1005.07516370647
-3.98925715680889	0.00458850284603808+0.00780396769123493i	-0.00618678367597407-0.00617193087336793i	-0.00267132791511575	0.00038844003948671	161	1005.07516370647
-3.98876884575475	0.00464041074219367+0.0077665395097341i	-0.00623520412544432-0.00614544485167115i	0.00178229210354678	-0.00382667875172626	161	1005.07516370647
-3.9882805347006	0.00469231863834925+0.00772911132823327i	-0.00628362457491456-0.00611895882997438i	0.00579822445811656	-0.00713010162436847	160	1005.07516370647
-3.98779222364646	0.00474422653450484+0.00769168314673244i	-0.00633204502438481-0.00609247280827761i	0.00840310530506429	-0.00871873728036808	160	1005.07516370647
-3.98730391259232	0.00479373177516699+0.00765115072353278i	-0.0063771102325442-0.00606184348153167i	0.00896282495936405	-0.00819658465599297	160	1005.07516370647
-3.98681560153818	0.00484322596405591+0.00761060402139249i	-0.00642216000721086-0.00603119509634487i	0.00734813112187041	-0.00568866056046747	160	1005.07516370647
-3.98632729048404	0.00489272015294482+0.0075700573192522i	-0.00646720978187752-0.00600054671115807i	0.00395410459435494	-0.00179686593589374	160	1005.07516370647
-3.9858389794299	0.00494221434183373+0.00752951061711192i	-0.00651225955654417-0.00596989832597128i	-0.000393600718633608	0.00254056439614136	160	1005.07516370647
-3.98535066837576	0.00499170853072268+0.00748896391497159i	-0.00655730933121087-0.00593924994078445i	-0.00463941916887983	0.00627513046013637	160	1005.07516370647
-3.98486235732161	0.0050412027196116+0.0074484172128313i	-0.00660235910587753-0.00590860155559765i	-0.00775395511886565	0.00850138543705458	160	1005.07516370647
-3.98437404626747	0.00509069690850051+0.00740787051069102i	-0.00664740888054419-0.00587795317041085i	-0.00898338681190022	0.00867630989586645	159	1005.07516370647
-3.98388573521333	0.00514019109738942+0.00736732380855073i	-0.00669245865521085-0.00584730478522406i	-0.00803180595112928	0.00675162619560885	159	1005.07516370647
-3.98339742415919	0.00518968528627837+0.00732677710641041i	-0.00673750842987755-0.00581665640003723i	-0.00513241287696917	0.00318684402633912	159	1005.07516370647
-3.98290911310505	0.00523917947516729+0.00728623040427012i	-0.00678255820454421-0.00578600801485043i	-0.000990443917854768	-0.00116043179152981	159	1005.07516370647
-3.98242080205091	0.00528589793420407+0.00724232474131874i	-0.00682410526759084-0.00575182325009073i	0.00338633362523021	-0.00523820114583712	159	1005.07516370647
-3.98193249099677	0.00533259848530632+0.00719839740765245i	-0.00686562973249798-0.00571761566997894i	0.0069340858327224	-0.00805747537984196	159	1005.07516370647
-3.98144417994262	0.00537929903640862+0.00715447007398613i	-0.00690715419740516-0.00568340808986712i	0.00879392092666292	-0.00893370381112457	159	1005.07516370647
-3.98095586888848	0.00542599958751087+0.00711054274031984i	-0.0069486786623123-0.00564920050975533i	0.00851745234577616	-0.00765068913430399	158	1005.07516370647
-3.98046755783434	0.00547270013861312+0.00706661540665355i	-0.00699020312721945-0.00561499292964354i	0.00617485206906601	-0.00451383308524128	158	1005.07516370647
-3.9799792467802	0.00551940068971538+0.00702268807298726i	-0.00703172759212659-0.00558078534953175i	0.00233712687133785	-0.000277445208895313	158	1005.07516370647
-3.97949093572606	0.00556610124081767+0.00697876073932094i	-0.00707325205703377-0.00554657776941993i	-0.00206292621903562	0.00403658307190822	158	1005.07516370647
-3.97900262467192	0.00561280179191993+0.00693483340565465i	-0.00711477652194091-0.00551237018930814i	-0.00595725836606274	0.00738516476145768	158	1005.07516370647
-3.97851431361777	0.00565950234302218+0.00689090607198836i	-0.00715630098684806-0.00547816260919635i	-0.00840162720312094	0.0089560840929899	158	1005.07516370647
-3.97802600256363	0.00570620289412443+0.00684697873832207i	-0.0071978254517552-0.00544395502908456i	-0.00880438439986321	0.00836486315890329	157	1005.07516370647
-3.97753769150949	0.00574995306338945+0.00680042934955983i	-0.00723548966173454-0.00540587148951038i	-0.00706683465348215	0.00574468809205152	157	1005.07516370647
-3.97704938045535	0.0057936787142458+0.00675385817086609i	-0.007273121792033-0.0053677557397468i	-0.00361766715536031	0.00173112936360921	157	1005.07516370647
-3.97656106940121	0.00583740436510216+0.00670728699217234i	-0.00731075392233145-0.00532963998998322i	0.000703966873108157	-0.00270775416790743	157	1005.07516370647
-3.97607275834707	0.00588113001595852+0.0066607158134786i	-0.00734838605262992-0.00529152424021964i	0.00484862999193071	-0.00649960882220505	157	1005.07516370647
-3.97558444729293	0.00592485566681491+0.00661414463478481i	-0.00738601818292841-0.00525340849045602i	0.00781120857258758	-0.00872666870075429	157	1005.07516370647
-3.97509613623878	0.00596858131767127+0.00656757345609106i	-0.00742365031322687-0.00521529274069244i	0.00887448944416171	-0.0088477535913371	156	1005.07516370647
-3.97460782518464	0.00601230696852762+0.00652100227739732i	-0.00746128244352533-0.00517717699092886i	0.0077826835223134	-0.00682967011341007	156	1005.07516370647
-3.9741195141305	0.00605603261938398+0.00647443109870357i	-0.00749891457382379-0.00513906124116528i	0.00480293851437423	-0.0031561357671352	156	1005.07516370647
-3.97363120307636	0.00609975827024037+0.00642785992000978i	-0.00753654670412228-0.00510094549140166i	0.000660052955870456	0.00128813769592227	156	1005.07516370647
-3.97314289202222	0.00614348392109673+0.00638128874131604i	-0.00757417883442074-0.00506282974163808i	-0.00363967215876979	0.0054304297905055	156	1005.07516370647
-3.97265458096808	0.00618382982193182+0.00633192038190452i	-0.00760778077444769-0.00502154868630793i	-0.0070489148688843	0.00826435839283103	156	1005.07516370647
-3.97216626991394	0.00622414133123108+0.00628252355904444i	-0.00764134170421287-0.00498023542157792i	-0.00874239047787959	0.00910404970042628	155	1005.07516370647
-3.97167795885979	0.00626445284053037+0.00623312673618432i	-0.00767490263397807-0.00493892215684789i	-0.00831194422920623	0.0077443507574753	155	1005.07516370647
-3.97118964780565	0.00630476434982963+0.00618372991332424i	-0.00770846356374324-0.00489760889211789i	-0.00586498287841335	0.00451114171665537	155	1005.07516370647
-3.97070133675151	0.00634507585912889+0.00613433309046416i	-0.00774202449350841-0.00485629562738788i	-0.00199777475222326	0.000183277221066348	155	1005.07516370647
-3.97021302569737	0.00638538736842815+0.00608493626760408i	-0.00777558542327358-0.00481498236265788i	0.00234970584952603	-0.00419495861735947	155	1005.07516370647
-3.96972471464323	0.00642569887772745+0.00603553944474396i	-0.00780914635303879-0.00477366909792784i	0.00612206272477077	-0.00756571311491588	154	1005.07516370647
-3.96923640358909	0.00646601038702671+0.00598614262188388i	-0.00784270728280396-0.00473235583319784i	0.00840449204236602	-0.00911302505784929	154	1005.07516370647
-3.96874809253494	0.00650632189632597+0.0059367457990238i	-0.00787626821256913-0.00469104256846784i	0.0086444683543226	-0.00846022401541854	154	1005.07516370647
-3.9682597814808	0.00654663340562522+0.00588734897616372i	-0.0079098291423343-0.00464972930373784i	0.00678541656794489	-0.0057615414774095	154	1005.07516370647
-3.96777147042666	0.00658342448235768+0.00583594186714519i	-0.00793912162257898-0.00460496054836897i	0.00327934169308265	-0.00166385493061433	154	1005.07516370647
-3.96728315937252	0.0066201731442399+0.00578451053781155i	-0.00796836267572097-0.00456015016058281i	-0.00101724319076676	0.00283841647302163	154	1005.07516370647
-3.96679484831838	0.00665692180612212+0.00573307920847791i	-0.00799760372886297-0.00451533977279665i	-0.00506104288201257	0.00665783233114747	153	1005.07516370647
-3.96630653726424	0.00669367046800434+0.00568164787914427i	-0.00802684478200496-0.00447052938501049i	-0.00787145257489893	0.00887122235558269	153	1005.07516370647
-3.9658182262101	0.00673041912988659+0.00563021654981058i	-0.00805608583514698-0.00442571899722428i	-0.00876815373182882	0.00894265119145028	153	1005.07516370647
-3.96532991515595	0.00676716779176881+0.00557878522047694i	-0.00808532688828898-0.00438090860943812i	-0.00753569849178745	0.00685310503210084	153	1005.07516370647
-3.96484160410181	0.00680391645365103+0.0055273538911433i	-0.00811456794143097-0.00433609822165196i	-0.00447525898288023	0.00310548817043391	153	1005.07516370647
-3.96435329304767	0.00684066511553325+0.00547592256180966i	-0.00814380899457296-0.00429128783386579i	-0.000331115308243121	-0.00139636997174357	153	1005.07516370647
-3.96386498199353	0.00687741377741551+0.00542449123247597i	-0.00817305004771499-0.00424647744607959i	0.00389019382985812	-0.00556559805579507	152	1005.07516370647
-3.96337667093939	0.00691416243929773+0.00537305990314233i	-0.00820229110085698-0.00420166705829343i	0.00716414958270097	-0.00839455438026605	152	1005.07516370647
-3.96288835988525	0.00694706494583907+0.00531939374443576i	-0.00822717020914778-0.00415406449579508i	0.00869227223727269	-0.00919305144662203	152	1005.07516370647
-3.96240004883111	0.00697991388475728+0.00526569645997191i	-0.00825198856611754-0.00410642304506955i	0.0081089531090755	-0.00777066035669182	152	1005.07516370647
-3.96191173777696	0.00701276282367552+0.00521199917550801i	-0.00827680692308732-0.00405878159434398i	0.00555867463134232	-0.00447060228892042	152	1005.07516370647
-3.96142342672282	0.00704561176259373+0.00515830189104416i	-0.00830162528005708-0.00401114014361845i	0.00166264103109258	-8.95067524349889e-05	152	1005.07516370647
-3.96093511566868	0.00707846070151194+0.00510460460658031i	-0.00832644363702684-0.00396349869289292i	-0.00263233774838094	0.0043147377100967	151	1005.07516370647
-3.96044680461454	0.00711130964043015+0.00505090732211646i	-0.00835126199399659-0.00391585724216739i	-0.00628375108343252	0.00767830111651086	151	1005.07516370647
-3.9599584935604	0.0071441585793484+0.00499721003765256i	-0.00837608035096638-0.00386821579144182i	-0.00840624401500103	0.00918824477027106	151	1005.07516370647
-3.95947018250626	0.00717700751826661+0.00494351275318871i	-0.00840089870793613-0.00382057434071628i	-0.00848613932438637	0.00847889425426959	151	1005.07516370647
-3.95898187145211	0.00720985645718482+0.00488981546872486i	-0.00842571706490589-0.00377293288999075i	-0.00650568078750376	0.00572034137574257	151	1005.07516370647
-3.95849356039797	0.00724270539610303+0.00483611818426101i	-0.00845053542187565-0.00372529143926522i	-0.00294696409204991	0.00157766840621197	150	1005.07516370647
-3.95800524934383	0.00727150429090471+0.00478102971836612i	-0.00847073797396961-0.00367468055945977i	0.00132362976832341	-0.00294844374754294	150	1005.07516370647
-3.95751693828969	0.00730023913849708+0.00472591925239285i	-0.00849086753193994-0.00362402272124101i	0.00526704548641858	-0.00676060864486957	150	1005.07516370647
-3.95702862723555	0.00732897398608945+0.00467080878641957i	-0.00851099708991027-0.00357336488302225i	0.00792733052282457	-0.00893824615515337	150	1005.07516370647
-3.95654031618141	0.00735770883368182+0.0046156983204463i	-0.00853112664788061-0.00352270704480349i	0.00866082876841034	-0.00895576821611102	150	1005.07516370647
-3.95605200512727	0.00738644368127421+0.00456058785447297i	-0.00855125620585095-0.00347204920658469i	0.0072918155314513	-0.00680934453027719	150	1005.07516370647
-3.95556369407312	0.00741517852886658+0.0045054773884997i	-0.00857138576382128-0.00342139136836593i	0.00415458707680939	-0.00301773450917598	150	1005.07516370647
-3.95507538301898	0.00744391337645895+0.00445036692252642i	-0.00859151532179162-0.00337073353014717i	1.1919614877752e-05	0.0015030218405546	149	1005.07516370647
-3.95458707196484	0.00747264822405132+0.00439525645655314i	-0.00861164487976195-0.00332007569192841i	-0.00413023345753505	0.00566080056639186	149	1005.07516370647
-3.9540987609107	0.00750138307164371+0.00434014599057982i	-0.00863177443773229-0.0032694178537096i	-0.00726682592798141	0.00845109212628435	149	1005.07516370647
-3.95361044985656	0.00753011791923608+0.00428503552460654i	-0.00865190399570263-0.00321876001549084i	-0.00863740347537994	0.00919956184365576	149	1005.07516370647
-3.95312213880242	0.00755453436682656+0.00422834373042726i	-0.00866745203136286-0.00316582573791626i	-0.00790649583299676	0.00772036600972592	149	1005.07516370647
-3.95263382774828	0.00757887434694264+0.00417162393509615i	-0.00868291894034659-0.00311285115060473i	-0.0052585975916955	0.00437692632655906	149	1005.07516370647
-3.95214551669413	0.00760321432705874+0.00411490413976499i	-0.00869838584933034-0.00305987656329315i	-0.00133857612816932	-2.16953770204083e-05	148	1005.07516370647
-3.95165720563999	0.00762755430717482+0.00405818434443389i	-0.00871385275831407-0.00300690197598161i	0.002901218184415	-0.00441225578338393	148	1005.07516370647
-3.95116889458585	0.0076518942872909+0.00400146454910278i	-0.00872931966729781-0.00295392738867008i	0.00643205493046426	-0.0077341086188351	148	1005.07516370647
-3.95068058353171	0.00767623426740698+0.00394474475377167i	-0.00874478657628154-0.00290095280135854i	0.00839824917542954	-0.00918529682275622	148	1005.07516370647
-3.95019227247757	0.00770057424752308+0.00388802495844051i	-0.00876025348526529-0.00284797821404696i	0.00832439473558303	-0.00841606514443166	148	1005.07516370647
-3.94970396142343	0.00772491422763916+0.0038313051631094i	-0.00877572039424902-0.00279500362673543i	0.00623024850100969	-0.00561312036600591	148	1005.07516370647
-3.94921565036929	0.00774925420775523+0.00377458536777829i	-0.00879118730323275-0.00274202903942389i	0.002625518218816	-0.0014543480296283	148	1005.07516370647
-3.94872733931514	0.00777359418787131+0.00371786557244718i	-0.00880665421221648-0.00268905445211236i	-0.00161408639150056	0.00305503925865566	147	1005.07516370647
-3.948239028261	0.00779351355256892+0.00366033944904467i	-0.00881736377996407-0.00263357817079486i	-0.00545578165618809	0.00682212371753146	147	1005.07516370647
-3.94775071720686	0.00781334623853282+0.00360279751528787i	-0.00882798006651095-0.00257805283665377i	-0.00796855669060646	0.00893571985285862	147	1005.07516370647
-3.94726240615272	0.00783317892449671+0.00354525558153107i	-0.00883859635305782-0.00252252750251268i	-0.0085450996857855	0.00888705082906001	147	1005.07516370647
-3.94677409509858	0.0078530116104606+0.00348771364777427i	-0.00884921263960469-0.00246700216837158i	-0.00704815357928387	0.0066902375770545	147	1005.07516370647
-3.94628578404444	0.00787284429642452+0.00343017171401741i	-0.00885982892615158-0.00241147683423044i	-0.00384322908311816	0.00287835976865049	147	1005.07516370647
-3.94579747299029	0.00789267698238841+0.00337262978026061i	-0.00887044521269845-0.00235595150008935i	0.000290544355470546	-0.00162580634030541	147	1005.07516370647
-3.94530916193615	0.00791250966835231+0.00331508784650381i	-0.00888106149924532-0.00230042616594826i	0.00434966970044137	-0.00573303553779463	147	1005.07516370647
-3.94482085088201	0.0079323423543162+0.00325754591274701i	-0.00889167778579219-0.00224490083180717i	0.00734970260142511	-0.00845090797472567	147	1005.07516370647
-3.94433253982787	0.00795217504028011+0.00320000397899016i	-0.00890229407233908-0.00218937549766603i	0.00856383617796274	-0.00912347866681927	146	1005.07516370647
-3.94384422877373	0.00797200772624401+0.00314246204523335i	-0.00891291035888595-0.00213385016352493i	0.00769886694064179	-0.00758951114715583	146	1005.07516370647
-3.94335591771959	0.0079870832407062+0.00308398205917662i	-0.00891878566043589-0.00207663429349802i	0.00496387981680293	-0.00421831120639987	146	1005.07516370647
-3.94286760666545	0.00800205640255423+0.00302548189051661i	-0.00892455895763136-0.00201938205085617i	0.00102963028259657	0.000167457004435314	146	1005.07516370647
-3.9423792956113	0.00801702956440228+0.00296698172185655i	-0.00893033225482683-0.00196212980821426i	-0.00314824673340779	0.00450610563190282	146	1005.07516370647
-3.94189098455716	0.00803200272625031+0.00290848155319655i	-0.0089361055520223-0.00190487756557241i	-0.00655655429281567	0.00774895744015728	146	1005.07516370647
-3.94140267350302	0.00804697588809835+0.00284998138453654i	-0.00894187884921777-0.00184762532293055i	-0.0083699916066484	0.00911358423843103	146	1005.07516370647
-3.94091436244888	0.00806194904994638+0.00279148121587653i	-0.00894765214641324-0.00179037308028869i	-0.00815087014648505	0.00827250175535724	146	1005.07516370647
-3.94042605139474	0.00807692221179443+0.00273298104721647i	-0.00895342544360871-0.00173312083764679i	-0.00595470292580514	0.00543173879764721	146	1005.07516370647
-3.9399377403406	0.00809189537364246+0.00267448087855646i	-0.00895919874080418-0.00167586859500493i	-0.00231620595666765	0.00128043541660156	146	1005.07516370647
-3.93944942928646	0.00810686853549049+0.00261598070989646i	-0.00896497203799965-0.00161861635236308i	0.00188077251939232	-0.00317621495712915	145	1005.07516370647
-3.93896111823231	0.00812184169733853+0.00255748054123645i	-0.00897074533519512-0.00156136410972122i	0.00561778256620643	-0.00686020975884803	145	1005.07516370647
-3.93847280717817	0.00813204362887478+0.0024988132472149i	-0.00897173824452941-0.00150221971718701i	0.00798397527356336	-0.00887667064521824	145	1005.07516370647
-3.93798449612403	0.0081421337696352+0.00244014203741642i	-0.00897261914852488-0.00144303099124394i	0.00841052893780132	-0.0087418081024388	145	1005.07516370647
-3.93749618506989	0.00815222391039562+0.00238147082761795i	-0.00897350005252035-0.00138384226530087i	0.00679739960310181	-0.00649228154201953	145	1005.07516370647
-3.93700787401575	0.00816231405115605+0.00232279961781947i	-0.00897438095651582-0.0013246535393578i	0.00353875579216056	-0.00267592324889021	145	1005.07516370647
-3.93651956296161	0.00817240419191648+0.00226412840802094i	-0.00897526186051128-0.00126546481341468i	-0.00057313272041762	0.00178147867595297	145	1005.07516370647
-3.93603125190746	0.00818249433267691+0.00220545719822247i	-0.00897614276450675-0.00120627608747161i	-0.00454035640966632	0.00580060029306017	145	1005.07516370647
-3.93554294085332	0.00819258447343733+0.00214678598842399i	-0.00897702366850221-0.00114708736152854i	-0.00740136780680349	0.00840976749789841	145	1005.07516370647
-3.93505462979918	0.00820267461419776+0.00208811477862551i	-0.00897790457249768-0.00108789863558548i	-0.00846387732255611	0.00897974077898326	145	1005.07516370647
-3.93456631874504	0.00821276475495819+0.00202944356882698i	-0.00897878547649315-0.00102870990964235i	-0.00747226968370175	0.00737539817107523	145	1005.07516370647
-3.9340780076909	0.00822285489571861+0.00197077235902851i	-0.00897966638048861-0.000969521183699285i	-0.00466907756205024	0.00398776768208166	145	1005.07516370647
-3.93358969663676	0.00822793144489602+0.00191171839103008i	-0.00897584947924995-0.000909199156853203i	-0.000736059262865928	-0.000361646014039669	145	1005.07516370647
-3.93310138558262	0.0082328808889347+0.00185265471930265i	-0.00897191347872366-0.000848848398434931i	0.00336757128848489	-0.00461408007886228	145	1005.07516370647
-3.93261307452847	0.00823783033297338+0.00179359104757516i	-0.00896797747819736-0.000788497640016605i	0.00664707419114507	-0.00774063806783374	145	1005.07516370647
-3.93212476347433	0.00824277977701207+0.00173452737584772i	-0.00896404147767107-0.000728146881598333i	0.00830919476338547	-0.00898692476254691	145	1005.07516370647
-3.93163645242019	0.00824772922105075+0.00167546370412028i	-0.00896010547714478-0.000667796123180061i	0.00795387487009005	-0.00805491868970868	144	1005.07516370647
-3.93114814136605	0.00825267866508943+0.00161640003239285i	-0.00895616947661849-0.00060744536476179i	0.00567050809798312	-0.005174225671528	144	1005.07516370647
-3.93065983031191	0.00825762810912811+0.00155733636066536i	-0.00895223347609219-0.000547094606343463i	0.00201553502017627	-0.00104561239208096	144	1005.07516370647
-3.93017151925777	0.00826257755316679+0.00149827268893792i	-0.0089482974755659-0.000486743847925192i	-0.00212302507713482	0.00332931563634379	144	1005.07516370647
-3.92968320820363	0.00826752699720548+0.00143920901721049i	-0.00894436147503961-0.00042639308950692i	-0.0057411558531808	0.0068909288440389	144	1005.07516370647
-3.92919489714948	0.00827247644124415+0.00138014534548305i	-0.00894042547451332-0.000366042331088649i	-0.00796224260620891	0.00877805696542126	144	1005.07516370647
-3.92870658609534	0.00827233046814056+0.00132152902034788i	-0.0089317216450092-0.00030449335693831i	-0.00824466068280289	0.00853120094102494	144	1005.07516370647
-3.9282182750412	0.00827204548553825+0.00126292489940013i	-0.00892288774303061-0.000242911693929863i	-0.00652850340343174	0.00621815141208612	144	1005.07516370647
-3.92772996398706	0.00827176050293594+0.00120432077845239i	-0.00891405384105203-0.000181330030921415i	-0.00323391895102417	0.00240397439536075	144	1005.07516370647
-3.92724165293292	0.00827147552033364+0.00114571665750464i	-0.00890521993907345-0.000119748367912968i	0.000837671800815757	-0.00198417639000926	144	1005.07516370647
-3.92675334187878	0.00827119053773133+0.00108711253655685i	-0.00889638603709486-5.81667049044648e-05i	0.00469821522780731	-0.00588212234634586	144	1005.07516370647
-3.92626503082464	0.00827090555512902+0.0010285084156091i	-0.00888755213511628+3.4149581039825e-06i	0.00741261914694559	-0.00834655426767277	144	1005.07516370647
-3.92577671977049	0.00827062057252671+0.000969904294661356i	-0.0088787182331377+6.49966211124298e-05i	0.00832510321059806	-0.00878317790227314	144	1005.07516370647
-3.92528840871635	0.00827033558992441+0.000911300173713612i	-0.00886988433115911+0.000126578284120877i	0.00721754813487801	-0.00708996379795419	144	1005.07516370647
-3.92480009766221	0.0082700506073221+0.000852696052765813i	-0.00886105042918052+0.000188159947129381i	0.00436162671504956	-0.0036809868532025	144	1005.07516370647
-3.92431178660807	0.00826976562471979+0.000794091931818069i	-0.00885221652720194+0.000249741610137828i	0.00045225905979952	0.000614714023683199	144	1005.07516370647
-3.92382347555393	0.00826426696187418+0.00073568696225347i	-0.00883884690442395+0.000311769782356097i	-0.00355851299012511	0.00475266348604491	144	1005.07516370647
-3.92333516449979	0.00825861596718357+0.00067728781143805i	-0.00882534475822958+0.000373811000555049i	-0.00669666964023003	0.00772798535683974	144	1005.07516370647
-3.92284685344564	0.00825296497249295+0.000618888660622576i	-0.0088118426120352+0.000435852218754058i	-0.00820412646313091	0.0088223507483059	144	1005.07516370647
-3.9223585423915	0.00824731397780234+0.000560489509807155i	-0.00879834046584082+0.00049789343695301i	-0.00771950732097056	0.00777484076947898	144	1005.07516370647
-3.92187023133736	0.00824166298311173+0.000502090358991734i	-0.00878483831964645+0.000559934655151963i	-0.00536476754979201	0.00484414130544076	144	1005.07516370647
-3.92138192028322	0.00823601198842112+0.000443691208176314i	-0.00877133617345208+0.000621975873350915i	-0.00171462121171881	0.000744783616973173	144	1005.07516370647
-3.92089360922908	0.0082303609937305+0.00038529205736084i	-0.00875783402725769+0.000684017091549924i	0.00234357729653908	-0.0035268897193575	144	1005.07516370647
-3.92040529817494	0.00822470999903989+0.000326892906545419i	-0.00874433188106332+0.000746058309748876i	0.00582536997821609	-0.00693468515118565	144	1005.07516370647
-3.9199169871208	0.00821905900434928+0.000268493755729998i	-0.00873082973486895+0.000808099527947828i	0.00788783811905108	-0.00865373073067958	144	1005.07516370647
-3.91942867606665	0.00821340800965867+0.000210094604914578i	-0.00871732758867457+0.00087014074614678i	0.00803354127423085	-0.0082700182882546	144	1005.07516370647
-3.91894036501251	0.00820254271615098+0.000152627821162248i	-0.0086992568208043+0.000932738499423495i	0.00622716561408764	-0.00587629063828908	144	1005.07516370647
-3.91845205395837	0.00819151493741104+9.51900913411166e-05i	-0.00868104368795264+0.000995353595153i	0.00291702251128228	-0.00206249783861091	144	1005.07516370647
-3.91796374290423	0.00818048715867109+3.77523615199854e-05i	-0.00866283055510097+0.0010579686908825i	-0.00109069859902316	0.00224246650329945	145	1005.07516370647
-3.91747543185009	0.00816945937993115-1.96853683011457e-05i	-0.00864461742224931+0.00112058378661201i	-0.00482316767767726	0.00599289047731001	145	1005.07516370647
-3.91698712079595	0.00815843160119119-7.71230981223291e-05i	-0.00862640428939762+0.00118319888234157i	-0.00737672886479319	0.00827991273722031	145	1005.07516370647
-3.91649880974181	0.00814740382245125-0.00013456082794346i	-0.00860819115654596+0.00124581397807107i	-0.00813554597069369	0.00855162511587877	145	1005.07516370647
-3.91601049868766	0.00813637604371131-0.000191998557764591i	-0.00858997802369429+0.00130842907380058i	-0.00692005605069583	0.00674619716762551	145	1005.07516370647
-3.91552218763352	0.00812534826497136-0.000249436287585723i	-0.00857176489084263+0.00137104416953008i	-0.00402946010786672	0.00330592648757244	145	1005.07516370647
-3.91503387657938	0.00811432048623141-0.000306874017406906i	-0.00855355175799095+0.00143365926525965i	-0.000168196233209653	-0.000930973149825686	145	1005.07516370647
-3.91454556552524	0.00810329270749146-0.000364311747228037i	-0.00853533862513929+0.00149627436098915i	0.00372556398629337	-0.00493440344818321	145	1005.07516370647
-3.9140572544711	0.00808687438187836-0.000420986164233406i	-0.00851274997552629+0.00155854386171104i	0.00670292038888356	-0.00772891649720553	145	1005.07516370647
-3.91356894341696	0.00807027756133568-0.000477635305979976i	-0.00849001644125232+0.00162080191888962i	0.00804574470140309	-0.00863900251414608	145	1005.07516370647
-3.91308063236281	0.00805368074079299-0.000534284447726596i	-0.00846728290697833+0.00168305997606826i	0.00743395852099931	-0.00744829666540394	145	1005.07516370647
-3.91259232130867	0.00803708392025031-0.000590933589473166i	-0.00844454937270436+0.00174531803324685i	0.00502185470550876	-0.00445078849538638	145	1005.07516370647
-3.91210401025453	0.00802048709970763-0.000647582731219735i	-0.00842181583843039+0.00180757609042544i	0.00139944137799995	-0.000378445490575136	145	1005.07516370647
-3.91161569920039	0.00800389027916495-0.000704231872966304i	-0.00839908230415642+0.00186983414760402i	-0.00255170058651857	0.00377733016052459	145	1005.07516370647
-3.91112738814625	0.00798729345862226-0.000760881014712925i	-0.00837634876988244+0.00193209220478267i	-0.00587277393128682	0.0070068348773846	145	1005.07516370647
-3.91063907709211	0.00797069663807958-0.000817530156459494i	-0.00835361523560847+0.00199435026196125i	-0.00776025859148868	0.00852718817333734	145	1005.07516370647
-3.91015076603797	0.0079540998175369-0.000874179298206063i	-0.0083308817013345+0.00205660831913984i	-0.00776020571532662	0.00797198495359625	145	1005.07516370647
-3.90966245498382	0.00793750299699422-0.000930828439952633i	-0.00830814816706053+0.00211886637631843i	-0.0058773774875695	0.00547956229606761	145	1005.07516370647
-3.90917414392968	0.00791567632318233-0.000986059788661788i	-0.00828116509960641+0.00218093411726225i	-0.00257199155540653	0.00165694007381028	145	1005.07516370647
-3.90868583287554	0.00789366623271552-0.00104124141382361i	-0.0082540329963915+0.00224299518360821i	0.00134477144099883	-0.00255952417991353	146	1005.07516370647
-3.9081975218214	0.00787165614224871-0.00109642303898542i	-0.00822690089317658+0.00230505624995417i	0.00492132626086851	-0.00614392949249131	146	1005.07516370647
-3.90770921076726	0.0078496460517819-0.00115160466414724i	-0.00819976878996167+0.00236711731630013i	0.00729189031796038	-0.00822627249394007	146	1005.07516370647
-3.90722089971312	0.00782763596131507-0.00120678628930911i	-0.00817263668674673+0.00242917838264615i	0.00788581737978252	-0.0083033389942638	146	1005.07516370647
-3.90673258865898	0.00780562587084826-0.00126196791447093i	-0.00814550458353181+0.0024912394489921i	0.00656491338032781	-0.00636024472527434	146	1005.07516370647
-3.90624427760483	0.00778361578038145-0.00131714953963275i	-0.00811837248031689+0.00255330051533806i	0.00365558434715356	-0.00287316790506511	146	1005.07516370647
-3.90575596655069	0.00776160568991465-0.00137233116479457i	-0.00809124037710198+0.00261536158168402i	-0.000131660448795806	0.00130718702965883	146	1005.07516370647
-3.90526765549655	0.00773959559944782-0.00142751278995644i	-0.00806410827388704+0.00267742264803004i	-0.00387553458046264	0.0051629099832033	146	1005.07516370647
-3.90477934444241	0.00771758550898101-0.00148269441511826i	-0.00803697617067212+0.002739483714376i	-0.00666789152622043	0.00775651456816874	146	1005.07516370647
-3.90429103338827	0.007690214798696-0.00153672512774135i	-0.00800576622512083+0.00280050806197731i	-0.00782837764928986	0.00845448015877693	146	1005.07516370647
-3.90380272233413	0.00766264554693625-0.00159071321397413i	-0.00797440524837189+0.00286149401258807i	-0.00708476080735455	0.00709328375425468	146	1005.07516370647
-3.90331441127999	0.00763507629517646-0.00164470130020695i	-0.00794304427162292+0.00292247996319889i	-0.00462511302428164	0.00400845669237185	146	1005.07516370647
-3.90282610022584	0.00760750704341671-0.00169868938643972i	-0.00791168329487398+0.00298346591380966i	-0.00105271231109396	-4.61127423866414e-05	146	1005.07516370647
-3.9023377891717	0.00757993779165695-0.0017526774726725i	-0.00788032231812504+0.00304445186442042i	0.00276154095944552	-0.00408206919998845	146	1005.07516370647
-3.90184947811756	0.0075523685398972-0.00180666555890527i	-0.0078489613413761+0.00310543781503119i	0.00589122490342258	-0.00711727556247556	146	1005.07516370647
-3.90136116706342	0.00752479928813742-0.0018606536451381i	-0.00781760036462713+0.00316642376564201i	0.00757923266619118	-0.00841459962062679	147	1005.07516370647
-3.90087285600928	0.00749723003637766-0.00191464173137087i	-0.00778623938787819+0.00322740971625277i	0.00742081883974622	-0.0076607948438364	147	1005.07516370647
-3.90038454495514	0.00746966078461791-0.00196862981760364i	-0.00775487841112925+0.00328839566686354i	0.00546062499646704	-0.00504209807496585	147	1005.07516370647
-3.899896233901	0.00744209153285815-0.00202261790383642i	-0.00772351743438031+0.0033493816174743i	0.00218043075573631	-0.00119830835881122	147	1005.07516370647
-3.89940792284685	0.00740928713090829-0.0020747094145045i	-0.00768816717896435+0.0034093196699371i	-0.00161750148954105	0.0029325487852031	147	1005.07516370647
-3.89891961179271	0.00737627850330879-0.00212672693887553i	-0.00765266129992774+0.00346921684340453i	-0.00500556461781826	0.00634119091468023	147	1005.07516370647
-3.89843130073857	0.00734326987570929-0.00217874446324656i	-0.00761715542089112+0.00352911401687196i	-0.00716321515567203	0.00819887514433898	147	1005.07516370647
-3.89794298968443	0.00731026124810979-0.00223076198761759i	-0.00758164954185451+0.00358901119033939i	-0.00757192615113928	0.00805578697935911	147	1005.07516370647
-3.89745467863029	0.00727725262051026-0.00228277951198867i	-0.00754614366281786+0.00364890836380688i	-0.00613971672890221	0.0059498421365532	147	1005.07516370647
-3.89696636757615	0.00724424399291076-0.0023347970363597i	-0.00751063778378124+0.00370880553727431i	-0.0032218027972984	0.00239675912029615	147	1005.07516370647
-3.896478056522	0.00721123536531126-0.00238681456073073i	-0.00747513190474463+0.00376870271074174i	0.000467299193476911	-0.00173607010603437	147	1005.07516370647
-3.89598974546786	0.00717822673771176-0.00243883208510176i	-0.00743962602570801+0.00382859988420917i	0.00402851189082323	-0.00544110108339797	147	1005.07516370647
-3.89550143441372	0.00714521811011223-0.00249084960947283i	-0.00740412014667136+0.00388849705767666i	0.00659709772864195	-0.00781602076836116	147	1005.07516370647
-3.89501312335958	0.00711220948251273-0.00254286713384386i	-0.00736861426763475+0.00394839423114409i	0.00755247351306683	-0.00828328820565694	147	1005.07516370647
-3.89452481230544	0.00707404850066127-0.00259334807439514i	-0.00732947684020204+0.00400648119587722i	0.0066631677042031	-0.0067271064665201	147	1005.07516370647
-3.8940365012513	0.00703567631649062-0.00264376602819309i	-0.00729019055044233+0.00406449395758311i	0.00415836045306839	-0.00353340387866167	147	1005.07516370647
-3.89354819019716	0.00699730413231992-0.00269418398199107i	-0.00725090426068258+0.00412250671928905i	0.000654482605391574	0.000517132279591854	147	1005.07516370647
-3.89305987914301	0.00695893194814927-0.00274460193578902i	-0.00721161797092287+0.00418051948099494i	-0.0029922948924687	0.00443634759775407	147	1005.07516370647
-3.89257156808887	0.00692055976397861-0.00279501988958696i	-0.00717233168116316+0.00423853224270083i	-0.00589480632429452	0.00726927034242236	147	1005.07516370647
-3.89208325703473	0.00688218757980795-0.0028454378433849i	-0.00713304539140345+0.00429654500440671i	-0.00735052660660092	0.0083265781475743	147	1005.07516370647
-3.89159494598059	0.00684381539563726-0.00289585579718289i	-0.0070937591016437+0.00435455776611265i	-0.00701150756090597	0.00735217891703726	147	1005.07516370647
-3.89110663492645	0.00680544321146661-0.00294627375098083i	-0.00705447281188399+0.00441257052781854i	-0.00496753233246954	0.00458519949354076	147	1005.07516370647
-3.89061832387231	0.00676707102729595-0.00299669170477878i	-0.00701518652212428+0.00447058328952443i	-0.00172261823211573	0.000701386508218551	147	1005.07516370647
-3.89013001281817	0.0067286988431253-0.00304710965857672i	-0.00697590023236457+0.00452859605123032i	0.00192904154374454	-0.00335173986369058	147	1005.07516370647
-3.88964170176402	0.006685309513189-0.00309532431975354i	-0.00693298715619737+0.004584823560542i	0.00509350344185078	-0.00658294381453443	147	1005.07516370647
-3.88915339070988	0.00664170454661526-0.00314344428353973i	-0.00688991820095826+0.00464097433980803i	0.00700186507958284	-0.00820445838433165	148	1005.07516370647
-3.88866507965574	0.00659809958004151-0.00319156424732591i	-0.00684684924571915+0.00469712511907406i	0.00719603470075257	-0.00782268197929725	148	1005.07516370647
-3.8881767686016	0.00655449461346776-0.0032396842111121i	-0.00680378029048004+0.00475327589834009i	0.00563699396205527	-0.00553257046062765	147	1005.07516370647
-3.88768845754746	0.00651088964689398-0.00328780417489832i	-0.00676071133524089+0.00480942667760617i	0.00271245796462917	-0.00189413139267593	147	1005.07516370647
-3.88720014649332	0.00646728468032023-0.00333592413868451i	-0.00671764238000178+0.0048655774568722i	-0.000859297008251939	0.00220435250204213	147	1005.07516370647
-3.88671183543917	0.00642367971374649-0.00338404410247069i	-0.00667457342476266+0.00492172823613824i	-0.00420557929098885	0.00576295086950641	147	1005.07516370647
-3.88622352438503	0.00638007474717274-0.00343216406625688i	-0.00663150446952355+0.00497787901540427i	-0.00651226444399621	0.00791378875211103	147	1005.07516370647
-3.88573521333089	0.00633646978059895-0.0034802840300431i	-0.0065884355142844+0.00503402979467035i	-0.00722169122658237	0.00813248821491708	147	1005.07516370647
-3.88524690227675	0.00629286481402521-0.00352840399382929i	-0.00654536655904529+0.00509018057393638i	-0.00616740661857165	0.00636588426137519	147	1005.07516370647
-3.88475859122261	0.00624431116114838-0.00357458809092199i	-0.00649899821340905+0.00514364183040368i	-0.00360990853209529	0.00304343240883784	147	1005.07516370647
-3.88427028016847	0.00619553493577755-0.00362068512032608i	-0.00645248147413773+0.00519698212268769i	-0.000185433853945868	-0.00101916365490319	147	1005.07516370647
-3.88378196911433	0.00614675871040666-0.00366678214973021i	-0.00640596473486637+0.00525032241497174i	0.0032666203063795	-0.00483036724114933	147	1005.07516370647
-3.88329365806018	0.00609798248503583-0.00371287917913431i	-0.00635944799559504+0.00530366270725575i	0.00590438920269377	-0.00746068138892009	147	1005.07516370647
-3.88280534700604	0.00604920625966499-0.0037589762085384i	-0.00631293125632372+0.00535700299953976i	0.00708841977411977	-0.00826896315459987	147	1005.07516370647
-3.8823170359519	0.00600043003429415-0.00380507323794249i	-0.0062664145170524+0.00541034329182377i	0.00653658193235584	-0.00705854826009376	147	1005.07516370647
-3.88182872489776	0.00595165380892327-0.00385117026734663i	-0.00621989777778103+0.00546368358410782i	0.00439128860928647	-0.00412505948523292	147	1005.07516370647
-3.88134041384362	0.00590287758355243-0.00389726729675072i	-0.00617338103850971+0.00551702387639183i	0.00118301012245182	-0.000184286440962646	147	1005.07516370647
-3.88085210278948	0.0058541013581816-0.00394336432615481i	-0.00612686429923839+0.00557036416867584i	-0.00230062730627073	0.0038022871717317	147	1005.07516370647
-3.88036379173534	0.00580532513281076-0.00398946135555891i	-0.00608034755996706+0.00562370446095985i	-0.00520791756935392	0.00686182344315169	147	1005.07516370647
-3.87987548068119	0.0057519734583886-0.00403308756657618i	-0.00603072067101696+0.00567452238601671i	-0.00682618386901941	0.00824333084787066	146	1005.07516370647
-3.87938716962705	0.00569840682998421-0.00407659769887725i	-0.00598094766765247+0.00572522181059977i	-0.00676777354861488	0.00761183200827601	146	1005.07516370647
-3.87889885857291	0.00564484020157982-0.00412010783117832i	-0.00593117466428798+0.00577592123518282i	-0.00505549494967412	0.00512211415212712	146	1005.07516370647
-3.87841054751877	0.00559127357317543-0.00416361796347939i	-0.00588140166092349+0.00582662065976588i	-0.00211569107246292	0.00138195616702662	146	1005.07516370647
-3.87792223646463	0.00553770694477099-0.0042071280957805i	-0.00583162865755895+0.00587732008434898i	0.00132746867339737	-0.00269593014522827	146	1005.07516370647
-3.87743392541049	0.0054841403163666-0.00425063822808157i	-0.00578185565419446+0.00592801950893204i	0.00443006582064895	-0.00611639284917052	146	1005.07516370647
-3.87694561435634	0.00543057368796221-0.00429414836038264i	-0.00573208265082997+0.0059787189335151i	0.00643499698868157	-0.00804443470593921	146	1005.07516370647
-3.8764573033022	0.00537700705955782-0.00433765849268372i	-0.00568230964746547+0.00602941835809815i	0.00685652828138433	-0.00800883007786195	146	1005.07516370647
-3.87596899224806	0.00532344043115339-0.00438116862498483i	-0.00563253664410094+0.00608011778268125i	0.00559789698290739	-0.00601716171960626	145	1005.07516370647
-3.87548068119392	0.005269873802749-0.0044246787572859i	-0.00558276364073644+0.00613081720726431i	0.00297350552723738	-0.00255422488110566	145	1005.07516370647
-3.87499237013978	0.00521168937409027-0.0044659447462317i	-0.00552998100918322+0.00617803017295341i	-0.000370409146335708	0.00153493651718266	145	1005.07516370647
-3.87450405908564	0.00515327871314243-0.00450710079155491i	-0.0054770509318686+0.006225072332299i	-0.00360697380877665	0.0052492083628323	145	1005.07516370647
-3.8740157480315	0.00509486805219454-0.00454825683687816i	-0.00542412085455392+0.00627211449164463i	-0.00594401058911694	0.00768225869607154	145	1005.07516370647
-3.87352743697735	0.0050364573912467-0.00458941288220138i	-0.00537119077723929+0.00631915665099022i	-0.00681319292745973	0.00824020255814902	144	1005.07516370647
-3.87303912592321	0.00497804673029885-0.00463056892752459i	-0.00531826069992467+0.00636619881033581i	-0.00600797403205291	0.00678634377646084	144	1005.07516370647
-3.87255081486907	0.00491963606935101-0.0046717249728478i	-0.00526533062261004+0.0064132409696814i	-0.00373266720105018	0.00367462109436545	144	1005.07516370647
-3.87206250381493	0.00486122540840312-0.00471288101817105i	-0.00521240054529536+0.00646028312902703i	-0.000550855200755981	-0.000336478472484217	144	1005.07516370647
-3.87157419276079	0.00480281474745528-0.00475403706349426i	-0.00515947046798073+0.00650732528837262i	0.00275389943623104	-0.00426861873408095	143	1005.07516370647
-3.87108588170665	0.00474440408650744-0.00479519310881748i	-0.00510654039066611+0.00655436744771821i	0.00537068678545212	-0.00716199171554281	143	1005.07516370647
-3.87059757065251	0.0046859934255596-0.00483634915414069i	-0.00505361031335148+0.0066014096070638i	0.00665994220077073	-0.00830934746343545	143	1005.07516370647
-3.87010925959836	0.00462345624611965-0.00487469640365817i	-0.00499796260719697+0.00664507327269037i	0.00630463580157369	-0.00742473732474832	143	1005.07516370647
-3.86962094854422	0.00456070857054878-0.0049129003748525i	-0.00494217627319986+0.00668856459936876i	0.00440221503392389	-0.00472703897989005	142	1005.07516370647
-3.86913263749008	0.00449796089497792-0.00495110434604684i	-0.00488638993920275+0.00673205592604715i	0.00142641500857859	-0.000874087468967901	142	1005.07516370647
-3.86864432643594	0.00443521321940706-0.00498930831724118i	-0.00483060360520564+0.00677554725272554i	-0.00188781359557378	0.00319449451758135	142	1005.07516370647
-3.8681560153818	0.00437246554383614-0.00502751228843555i	-0.00477481727120848+0.00681903857940397i	-0.00472522715025171	0.0064859884320653	142	1005.07516370647
-3.86766770432766	0.00430971786826528-0.00506571625962989i	-0.00471903093721137+0.00686252990608236i	-0.00639049992035367	0.00819654431757909	141	1005.07516370647
-3.86717939327352	0.00424697019269441-0.00510392023082422i	-0.00466324460321427+0.00690602123276075i	-0.00647838920545324	0.00790727913147188	141	1005.07516370647
-3.86669108221937	0.00418422251712355-0.00514212420201856i	-0.00460745826921716+0.00694951255943914i	-0.00497226275576045	0.00568672077358359	141	1005.07516370647
-3.86620277116523	0.00412147484155263-0.00518032817321293i	-0.00455167193522+0.00699300388611757i	-0.0022470534726223	0.00207457379242645	140	1005.07516370647
-3.86571446011109	0.00405872716598177-0.00521853214440727i	-0.00449588560122289+0.00703649521279596i	0.00102382672422987	-0.00204934736472417	140	1005.07516370647
-3.86522614905695	0.00399212425047385-0.00525436793067896i	-0.00443772665330585+0.00707592014164466i	0.00403327640253569	-0.00567590475680819	140	1005.07516370647
-3.86473783800281	0.00392531686225954-0.00529007811408589i	-0.00437944186762064+0.00711512939847732i	0.00603857276654193	-0.00791901688255238	139	1005.07516370647
-3.86424952694867	0.00385850947404517-0.00532578829749286i	-0.00432115708193538+0.00715433865531002i	0.00654935486250927	-0.00823076753196115	139	1005.07516370647
-3.86376121589452	0.00379170208583086-0.0053614984808998i	-0.00426287229625016+0.00719354791214268i	0.00544440736277293	-0.00653372421181542	138	1005.07516370647
-3.86327290484038	0.00372489469761655-0.00539720866430674i	-0.00420458751056495+0.00723275716897534i	0.00300037730194628	-0.00324019462226715	138	1005.07516370647
-3.86278459378624	0.00365808730940223-0.00543291884771368i	-0.00414630272487974+0.007271966425808i	-0.000177264630809265	0.000847865878928753	138	1005.07516370647
-3.8622962827321	0.00359127992118786-0.00546862903112065i	-0.00408801793919448+0.0073111756826407i	-0.00330388800510681	0.00473394460066578	137	1005.07516370647
-3.86180797167796	0.00352447253297355-0.00550433921452759i	-0.00402973315350927+0.00735038493947336i	-0.00560907164676102	0.00746964180187591	137	1005.07516370647
-3.86131966062382	0.00345766514475924-0.00554004939793452i	-0.00397144836782406+0.00738959419630602i	-0.00652610705892309	0.00838588117173028	137	1005.07516370647
-3.86083134956968	0.00339085775654492-0.00557575958134146i	-0.00391316358213885+0.00742880345313868i	-0.00583109883916812	0.0072563500883486	136	1005.07516370647
-3.86034303851553	0.00332053629975427-0.00560847459949041i	-0.00385252640598803+0.00746398276260549i	-0.00369385984422403	0.00435066915262509	136	1005.07516370647
-3.85985472746139	0.00325002131454933-0.00564102466650917i	-0.00379175967789858+0.00749894013294198i	-0.000649203370223181	0.00038089693862266	135	1005.07516370647
-3.85936641640725	0.00317950632934439-0.00567357473352793i	-0.00373099294980914+0.00753389750327847i	0.00254942261067002	-0.0036853434920683	135	1005.07516370647
-3.85887810535311	0.00310899134413945-0.0057061248005467i	-0.00367022622171969+0.00756885487361495i	0.00511230597821948	-0.0068563370029421	134	1005.07516370647
-3.85838979429897	0.00303847635893445-0.00573867486756549i	-0.00360945949363019+0.00760381224395147i	0.00640781776947784	-0.00835767005763532	134	1005.07516370647
-3.85790148324483	0.00296796137372951-0.00577122493458425i	-0.00354869276554075+0.00763876961428796i	0.00611780284865348	-0.00782114628876064	133	1005.07516370647
-3.85741317219069	0.00289744638852457-0.00580377500160302i	-0.0034879260374513+0.00767372698462444i	0.00431559622969699	-0.00537495908773163	133	1005.07516370647
-3.85692486113654	0.00282693140331963-0.00583632506862178i	-0.00342715930936186+0.00770868435496093i	0.00144756086162001	-0.00161306631027267	133	1005.07516370647
-3.8564365500824	0.00275641641811463-0.00586887513564057i	-0.00336639258127236+0.00774364172529745i	-0.00177722324576269	0.00254891756540421	132	1005.07516370647
-3.85594823902826	0.00268590143290969-0.00590142520265934i	-0.00330562585318291+0.00777859909563393i	-0.00456191168361207	0.00609637339489918	132	1005.07516370647
-3.85545992797412	0.00261221626794396-0.00593135488627395i	-0.00324291685420427+0.00780878408332901i	-0.00621540190465451	0.00815779612296046	131	1005.07516370647
-3.85497161691998	0.00253835003753206-0.00596113490617042i	-0.00318009692203835+0.00783869649544244i	-0.00632886406050464	0.00823080718261221	131	1005.07516370647
-3.85448330586584	0.0024644838071201-0.00599091492606692i	-0.00311727698987237+0.00786860890755589i	-0.00487521158505234	0.0062961096854947	130	1005.07516370647
-3.85399499481169	0.00239061757670821-0.00602069494596339i	-0.00305445705770645+0.00789852131966932i	-0.00221447944211749	0.00282341687391492	130	1005.07516370647
-3.85350668375755	0.00231675134629632-0.00605047496585986i	-0.00299163712554053+0.00792843373178275i	0.000995076822226967	-0.00134228427833936	129	1005.07516370647
-3.85301837270341	0.00224288511588442-0.00608025498575633i	-0.00292881719337461+0.00795834614389618i	0.00395949026055216	-0.00518615575363527	129	1005.07516370647
-3.85253006164927	0.00216901888547246-0.00611003500565282i	-0.00286599726120863+0.00798825855600964i	0.00594508113747519	-0.00777050405418091	128	1005.07516370647
-3.85204175059513	0.00209515265506057-0.00613981502554929i	-0.00280317732904271+0.00801817096812307i	0.00645965307679367	-0.00846328799448991	128	1005.07516370647
-3.85155343954099	0.00202128642464868-0.00616959504544576i	-0.00274035739687679+0.0080480833802365i	0.00537422394003341	-0.00709250770541954	127	1005.07516370647
-3.85106512848685	0.00194742019423679-0.00619937506534223i	-0.00267753746471087+0.00807799579234993i	0.0029552469672875	-0.00398880459647875	127	1005.07516370647
-3.8505768174327	0.00187091132874503-0.00622603451729036i	-0.00261289308501925+0.00810339086963332i	-0.000202218063112017	9.45516358696395e-05	126	1005.07516370647
-3.85008850637856	0.00179424610948043-0.00625250933815713i	-0.00254814076032376+0.00812851867492385i	-0.00331285403197845	0.00415882312577901	126	1005.07516370647
-3.84960019532442	0.00171758089021583-0.00627898415902391i	-0.00248338843562827+0.00815364648021437i	-0.00560600465073577	0.00721318572185237	125	1005.07516370647
-3.84911188427028	0.00164091567095123-0.00630545897989068i	-0.00241863611093278+0.00817877428550489i	-0.00651254451166293	0.00851201791275765	124	1005.07516370647
-3.84862357321614	0.00156425045168656-0.00633193380075748i	-0.00235388378623722+0.00820390209079543i	-0.00580560630770533	0.0077365711808807	124	1005.07516370647
-3.848135262162	0.00148758523242197-0.00635840862162425i	-0.00228913146154173+0.00822902989608595i	-0.00365717356213194	0.00507308143853617	123	1005.07516370647
-3.84764695110786	0.00141092001315737-0.00638488344249103i	-0.00222437913684624+0.00825415770137647i	-0.000596277239565968	0.00116805446072692	123	1005.07516370647
-3.84715864005371	0.00133425479389277-0.0064113582633578i	-0.00215962681215074+0.00827928550666699i	0.00262105116833748	-0.00302854188764551	122	1005.07516370647
-3.84667032899957	0.0012575895746281-0.0064378330842246i	-0.00209487448745519+0.00830441331195753i	0.00519815204260546	-0.00649417249252445	122	1005.07516370647
-3.84618201794543	0.0011809243553635-0.00646430790509137i	-0.0020301221627597+0.00832954111724806i	0.00649457444751863	-0.00838264290802569	121	1005.07516370647
-3.84569370689129	0.00110188130947962-0.00648799358976342i	-0.00196377564952022+0.00834938402069503i	0.00618123880419068	-0.00822510547200914	121	1005.07516370647
-3.84520539583715	0.00102269268237415-0.00651150851099497i	-0.0018973315329005+0.00836890335872302i	0.0043326553332088	-0.00606195830079252	120	1005.07516370647
-3.84471708478301	0.000943504055268609-0.00653502343222654i	-0.00183088741628072+0.00838842269675103i	0.00140272044779719	-0.00241879434280343	120	1005.07516370647
-3.84422877372887	0.000864315428163138-0.00655853835345809i	-0.00176444329966099+0.00840794203477902i	-0.00188574875112134	0.00181817086109753	119	1005.07516370647
-3.84374046267472	0.000785126801057668-0.00658205327468964i	-0.00169799918304127+0.008427461372807i	-0.00471882861680125	0.00561716119402582	119	1005.07516370647
-3.84325215162058	0.000705938173952198-0.00660556819592119i	-0.00163155506642155+0.00844698071083499i	-0.00639251220428145	0.00805186120521885	118	1005.07516370647
-3.84276384056644	0.000626749546846655-0.00662908311715277i	-0.00156511094980177+0.008466500048863i	-0.00648721482149783	0.00852705304237048	118	1005.07516370647
-3.8422755295123	0.000547560919741185-0.00665259803838432i	-0.00149866683318204+0.00848601938689099i	-0.00497260433851369	0.00692395942014308	117	1005.07516370647
-3.84178721845816	0.000468372292635714-0.00667611295961587i	-0.00143222271656232+0.00850553872491898i	-0.00221664463694722	0.00362984124301142	117	1005.07516370647
-3.84129890740402	0.000389183665530244-0.00669962788084742i	-0.0013657785999426+0.00852505806294696i	0.00110372722326109	-0.00055550501875749	116	1005.07516370647
-3.84081059634987	0.000308245311722118-0.00671982501742677i	-0.00129797466277334+0.00853956045503836i	0.00416777301867881	-0.0046115276425579	116	1005.07516370647
-3.84032228529573	0.0002271962157177-0.00673981216763572i	-0.0012300846610124+0.00855374531890591i	0.00621216659228228	-0.0075470795597904	115	1005.07516370647
-3.83983397424159	0.000146147119713282-0.00675979931784466i	-0.00116219465925146+0.00856793018277346i	0.00672540717042282	-0.00864596076233214	115	1005.07516370647
-3.83934566318745	6.50980237088633e-05-0.0067797864680536i	-0.00109430465749053+0.008582115046641i	0.00557277695307995	-0.00763855990308407	114	1005.07516370647
-3.83885735213331	-1.59510722956285e-05-0.00679977361826256i	-0.00102641465572953+0.00859629991050856i	0.00303128307500149	-0.00476789552579001	114	1005.07516370647
-3.83836904107917	-9.70001683000466e-05-0.00681976076847151i	-0.000958524653968591+0.00861048477437611i	-0.000276893637950515	-0.00073101869671608	113	1005.07516370647
-3.83788073002503	-0.000178049264304465-0.00683974791868045i	-0.000890634652207654+0.00862466963824366i	-0.00353652044269426	0.00349011360288884	113	1005.07516370647
-3.83739241897088	-0.000259098360308883-0.00685973506888939i	-0.000822744650446716+0.0086388545021112i	-0.00593985567032595	0.00686728880605178	112	1005.07516370647
-3.83690410791674	-0.000340147456313375-0.00687972221909836i	-0.000754854648685717+0.00865303936597876i	-0.00688636058354824	0.00857625986312306	112	1005.07516370647
-3.8364157968626	-0.000421196552317793-0.0068997093693073i	-0.00068696464692478+0.00866722422984631i	-0.0061323026750872	0.0081976989148127	111	1005.07516370647
-3.83592748580846	-0.000503602981631977-0.00691679997429012i	-0.000617981831665606+0.00867585567939385i	-0.00385023399878316	0.00581566678433124	111	1005.07516370647
-3.83543917475432	-0.000586098134196652-0.00693370124412158i	-0.00054892758371923+0.00868412412527365i	-0.000598672322706722	0.002014198228726	110	1005.07516370647
-3.83495086370018	-0.000668593286761402-0.00695060251395305i	-0.000479873335772792+0.00869239257115345i	0.00282311582328	-0.00228150186052422	110	1005.07516370647
-3.83446255264604	-0.000751088439326077-0.00696750378378451i	-0.000410819087826417+0.00870066101703325i	0.00556906522398571	-0.00602549185339141	109	1005.07516370647
-3.83397424159189	-0.000833583591890752-0.00698440505361596i	-0.000341764839880041+0.00870892946291305i	0.00695487176672697	-0.00830516880895055	109	1005.07516370647
-3.83348593053775	-0.000916078744455427-0.00700130632344742i	-0.000272710591933666+0.00871719790879285i	0.00662805120826216	-0.00856349628839843	108	1005.07516370647
-3.83299761948361	-0.000998573897020177-0.00701820759327889i	-0.000203656343987228+0.00872546635467265i	0.00465713180423377	-0.00673495961318545	108	1005.07516370647
-3.83250930842947	-0.00108106904958485-0.00703510886311035i	-0.000134602096040853+0.00873373480055245i	0.00151751291025251	-0.00326210169209201	108	1005.07516370647
-3.83202099737533	-0.00116356420214953-0.00705201013294181i	-6.55478480944771e-05+0.00874200324643225i	-0.00202315277122291	0.00101151675433196	107	1005.07516370647
-3.83153268632119	-0.0012460593547142-0.00706891140277326i	3.50639985189821e-06+0.00875027169231204i	-0.00509243118707588	0.00504605726598289	107	1005.07516370647
-3.83104437526704	-0.00132936954603165-0.00708234649363488i	7.35691996722028e-05+0.00875322113469748i	-0.00692496966162041	0.00785388928315116	106	1005.07516370647
-3.8305560642129	-0.00141273471063732-0.00709554779529911i	0.000143700024985402+0.00875581181731643i	-0.00705796236914558	0.00874947143868515	106	1005.07516370647
-3.83006775315876	-0.001496099875243-0.00710874909696333i	0.000213830850298602+0.00875840249993538i	-0.00544585645982586	0.00751334900873506	106	1005.07516370647
-3.82957944210462	-0.00157946503984867-0.00712195039862755i	0.000283961675611801+0.00876099318255434i	-0.00247360785056443	0.00444478043555162	105	1005.07516370647
-3.82909113105048	-0.00166283020445442-0.00713515170029179i	0.000354092500925065+0.00876358386517329i	0.00113514098789945	0.000289484432527298	105	1005.07516370647
-3.82860281999634	-0.00174619536906009-0.00714835300195601i	0.000424223326238264+0.00876617454779224i	0.00449408135253678	-0.00394143558466015	105	1005.07516370647
-3.8281145089422	-0.00182956053366577-0.00716155430362024i	0.000494354151551463+0.00876876523041119i	0.00677158850758772	-0.007217303655985	104	1005.07516370647
-3.82762619788805	-0.00191292569827144-0.00717475560528446i	0.000564484976864663+0.00877135591303015i	0.00739617505009283	-0.00873870998867667	104	1005.07516370647
-3.82713788683391	-0.00199629086287719-0.0071879569069487i	0.000634615802177926+0.0087739465956491i	0.00619939019981022	-0.00813238370321016	104	1005.07516370647
-3.82664957577977	-0.00207965602748287-0.00720115820861292i	0.000704746627491126+0.00877653727826805i	0.00346054486568796	-0.00554264264387422	103	1005.07516370647
-3.82616126472563	-0.00216334186117092-0.00721130281659859i	0.000775473889886539+0.00877334322208619i	-0.000159591567230656	-0.00159492595563758	103	1005.07516370647
-3.82567295367149	-0.00224704999408018-0.00722123486312376i	0.000846242628318031+0.00876974689709449i	-0.00377230339619172	0.0027441675199426	103	1005.07516370647
-3.82518464261735	-0.00233075812698952-0.00723116690964893i	0.000917011366749587+0.00876615057210278i	-0.00648633261003801	0.00641752303342155	103	1005.07516370647
-3.82469633156321	-0.00241446625989878-0.0072410989561741i	0.000987780105181079+0.00876255424711107i	-0.00762466121443785	0.00852972526884394	102	1005.07516370647
-3.82420802050906	-0.00249817439280804-0.00725103100269927i	0.00105854884361257+0.00875895792211936i	-0.00689274607064804	0.00856480010717396	102	1005.07516370647
-3.82371970945492	-0.0025818825257173-0.00726096304922443i	0.00112931758204406+0.00875536159712765i	-0.00445414692848536	0.00651211590320518	102	1005.07516370647
-3.82323139840078	-0.00266559065862664-0.00727089509574961i	0.00120008632047562+0.00875176527213594i	-0.000894092401411964	0.0028694484598495	102	1005.07516370647
-3.82274308734664	-0.0027492987915359-0.00728082714227477i	0.00127085505890711+0.00874816894714424i	0.00292092921823156	-0.00147764491435458	101	1005.07516370647
-3.8222547762925	-0.00283300692444516-0.00729075918879994i	0.0013416237973386+0.00874457262215253i	0.00605387570810556	-0.005470930453765	101	1005.07516370647
-3.82176646523836	-0.00291671505735442-0.0073006912353251i	0.0014123925357701+0.00874097629716082i	0.00772695908577047	-0.00813687356141399	101	1005.07516370647
-3.82127815418422	-0.00300012539704011-0.00730706785228147i	0.00148369156774911+0.0087320479911961i	0.00751070716445945	-0.00881846443237215	101	1005.07516370647
-3.82078984313007	-0.00308351440315819-0.00731318976231093i	0.00155502858935412+0.00872273770818426i	0.00544316199464914	-0.00735019663457708	101	1005.07516370647
-3.82030153207593	-0.00316690340927627-0.00731931167234038i	0.00162636561095914+0.00871342742517241i	0.00201637429945962	-0.00408874853326282	100	1005.07516370647
-3.81981322102179	-0.00325029241539434-0.00732543358236984i	0.00169770263256416+0.00870411714216057i	-0.00193941997804895	0.000172490040618462	100	1005.07516370647
-3.81932490996765	-0.0033336814215125-0.00733155549239929i	0.00176903965416924+0.00869480685914872i	-0.00545658951692333	0.00439594969587298	100	1005.07516370647
-3.81883659891351	-0.00341707042763057-0.00733767740242875i	0.00184037667577425+0.00868549657613687i	-0.00766651295840191	0.00755228522899478	100	1005.07516370647
-3.81834828785937	-0.00350045943374865-0.0073437993124582i	0.00191171369737927+0.00867618629312503i	-0.00801368189075019	0.00887100179795848	100	1005.07516370647
-3.81785997680523	-0.00358384843986673-0.00734992122248766i	0.00198305071898428+0.00866687601011318i	-0.00639482219367773	0.00802833718670715	100	1005.07516370647
-3.81737166575108	-0.00366723744598488-0.00735604313251712i	0.00205438774058937+0.00865756572710133i	-0.00318830681991825	0.00522663227649843	100	1005.07516370647
-3.81688335469694	-0.00375062645210296-0.00736216504254657i	0.00212572476219438+0.00864825544408948i	0.000834271646879266	0.00114575866317217	99	1005.07516370647
-3.8163950436428	-0.00383331877736331-0.00736510495584903i	0.00219728691232825+0.00863312154046626i	0.00469262998070845	-0.00322126182176653	99	1005.07516370647
-3.81590673258866	-0.0039159597249793-0.0073678102086259i	0.00226886566486101+0.00861755816629648i	0.00743634692709832	-0.00680529281789343	99	1005.07516370647
-3.81541842153452	-0.00399860067259536-0.00737051546140278i	0.00234044441739383+0.00860199479212669i	0.00838186992997821	-0.00873199488651287	99	1005.07516370647
-3.81493011048038	-0.00408124162021135-0.00737322071417965i	0.00241202316992659+0.00858643141795691i	0.0072802628371975	-0.00853043898415948	99	1005.07516370647
-3.81444179942623	-0.00416388256782733-0.00737592596695653i	0.00248360192245934+0.00857086804378713i	0.00438200895767096	-0.00624790709030898	99	1005.07516370647
-3.81395348837209	-0.00424652351544332-0.0073786312197334i	0.0025551806749921+0.00855530466961735i	0.000380139531948167	-0.00243880101617754	99	1005.07516370647
-3.81346517731795	-0.00432916446305938-0.00738133647251027i	0.00262675942752492+0.00853974129544756i	-0.00375545725438411	0.00196990978588701	99	1005.07516370647
-3.81297686626381	-0.00441180541067536-0.00738404172528715i	0.00269833818005768+0.00852417792127778i	-0.00701293930881451	0.00590407016751474	99	1005.07516370647
-3.81248855520967	-0.00449444635829135-0.00738674697806402i	0.00276991693259043+0.008508614547108i	-0.00858576945100476	0.00840379817274172	99	1005.07516370647
-3.81200024415553	-0.00457708730590733-0.00738945223084089i	0.00284149568512319+0.00849305117293822i	-0.00807197809700137	0.00885743718817743	99	1005.07516370647
-3.81151193310139	-0.0046583398213481-0.00738844841270644i	0.00291306603508323+0.00847225192078562i	-0.00557320403774495	0.00714606278593275	99	1005.07516370647
-3.81102362204724	-0.00473948700745136-0.00738716321677871i	0.00298463574760664+0.00845105546409642i	-0.00168610250212554	0.00368936594292509	99	1005.07516370647
-3.8105353109931	-0.00482063419355461-0.00738587802085098i	0.00305620546013006+0.00842985900740721i	0.00265108032190396	-0.000670537920507606	99	1005.07516370647
-3.81004699993896	-0.00490178137965787-0.00738459282492325i	0.00312777517265348+0.008408662550718i	0.00638185633286699	-0.00487108884145279	99	1005.07516370647
-3.80955868888482	-0.0049829285657612-0.00738330762899552i	0.00319934488517696+0.00838746609402878i	0.00858830386537445	-0.00788759533380069	100	1005.07516370647
-3.80907037783068	-0.00506407575186446-0.00738202243306779i	0.00327091459770038+0.00836626963733957i	0.00871654321955607	-0.00898294004953539	100	1005.07516370647
-3.80858206677654	-0.00514522293796771-0.00738073723714006i	0.00334248431022379+0.00834507318065036i	0.00671528272197939	-0.00788749572637444	100	1005.07516370647
-3.8080937557224	-0.00522637012407097-0.00737945204121233i	0.00341405402274721+0.00832387672396116i	0.00305288924640728	-0.00486538466026859	100	1005.07516370647
-3.80760544466825	-0.0053075173101743-0.0073781668452846i	0.00348562373527069+0.00830268026727193i	-0.00139221812242921	-0.000650823984693372	100	1005.07516370647
-3.80711713361411	-0.00538866449627756-0.00737688164935687i	0.00355719344779411+0.00828148381058272i	-0.00554220339999913	0.00373010856649091	100	1005.07516370647
-3.80662882255997	-0.00546801976261686-0.00737230139621986i	0.00362848864770289+0.00825478182895768i	-0.008377806051123	0.00720611855192614	100	1005.07516370647
-3.80614051150583	-0.00554723528397951-0.00736746417415932i	0.00369976243942157+0.00822765049247584i	-0.00919490602913275	0.00892569311186927	100	1005.07516370647
-3.80565220045169	-0.00562645080534224-0.00736262695209878i	0.00377103623114033+0.00820051915599398i	-0.00777590197755595	0.00846771911034796	100	1005.07516370647
-3.80516388939755	-0.00570566632670489-0.00735778973003824i	0.00384231002285902+0.00817338781951214i	-0.0044463792788513	0.00594174152317369	101	1005.07516370647
-3.8046755783434	-0.00578488184806754-0.0073529525079777i	0.0039135838145777+0.0081462564830303i	-6.13162619092673e-07	0.00196179571339149	101	1005.07516370647
-3.80418726728926	-0.00586409736943019-0.00734811528591717i	0.00398485760629639+0.00811912514654847i	0.00448788940978855	-0.00250273318214503	101	1005.07516370647
-3.80369895623512	-0.00594331289079291-0.00734327806385662i	0.00405613139801514+0.00809199381006661i	0.00792547739533379	-0.0063629976362963	101	1005.07516370647
-3.80321064518098	-0.00602252841215556-0.00733844084179609i	0.00412740518973383+0.00806486247358477i	0.0094645726404956	-0.00867597281426583	101	1005.07516370647
-3.80272233412684	-0.00610174393351821-0.00733360361973555i	0.00419867898145252+0.00803773113710293i	0.00871227249610019	-0.008874567961213	102	1005.07516370647
-3.8022340230727	-0.00618095945488087-0.00732876639767501i	0.00426995277317121+0.00801059980062109i	0.00583008302571664	-0.00690647306109205	102	1005.07516370647
-3.80174571201856	-0.00625779636232018-0.00732015248912686i	0.00434078752217168+0.0079784689736235i	0.00149826547378748	-0.00324427401868721	102	1005.07516370647
-3.80125740096441	-0.00633444269831748-0.00731123599738832i	0.00441158709564274+0.00794593759397333i	-0.00323697278207685	0.00121501520249005	102	1005.07516370647
-3.80076908991027	-0.00641108903431478-0.00730231950564978i	0.00448238666911379+0.00791340621432316i	-0.00722651689472772	0.00538321055005911	103	1005.07516370647
-3.80028077885613	-0.00648773537031209-0.00729340301391124i	0.00455318624258484+0.00788087483467299i	-0.00949318494842875	0.00824223711071285	103	1005.07516370647
-3.79979246780199	-0.00656438170630946-0.00728448652217269i	0.00462398581605596+0.00784834345502279i	-0.00947050710795418	0.00909213033579337	103	1005.07516370647
-3.79930415674785	-0.00664102804230676-0.00727557003043415i	0.00469478538952701+0.00781581207537262i	-0.00714385992858778	0.0077221868727863	103	1005.07516370647
-3.79881584569371	-0.00671767437830407-0.00726665353869561i	0.00476558496299806+0.00778328069572246i	-0.00305863479431936	0.00446308246499495	104	1005.07516370647
-3.79832753463957	-0.00679432071430137-0.00725773704695706i	0.00483638453646911+0.00775074931607229i	0.0018076012848934	0.000107092233854219	104	1005.07516370647
-3.79783922358542	-0.00687096705029874-0.00724882055521851i	0.00490718410994023+0.00771821793642209i	0.00627898867079506	-0.00428434767689156	104	1005.07516370647
-3.79735091253128	-0.00694761338629605-0.00723990406347997i	0.00497798368341128+0.00768568655677192i	0.0092653551983235	-0.0076390319015549	105	1005.07516370647
-3.79686260147714	-0.00702142744588138-0.00722754855683532i	0.00504791474891658+0.00764808839458264i	0.0100232902484238	-0.00913097104288899	105	1005.07516370647
-3.796374290423	-0.00709500852336344-0.00721491015798333i	0.00511777437124926+0.00761007344056903i	0.00835279129218747	-0.00839316372112276	105	1005.07516370647
-3.79588597936886	-0.00716858960084557-0.00720227175913133i	0.00518763399358201+0.00757205848655539i	0.00464000925536411	-0.00560277788480212	105	1005.07516370647
-3.79539766831472	-0.00724217067832764-0.00718963336027934i	0.0052574936159147+0.00753404353254178i	-0.000230480154895844	-0.00143811165053932	106	1005.07516370647
-3.79490935726057	-0.0073157517558097-0.00717699496142735i	0.00532735323824739+0.00749602857852818i	-0.00508608358726345	0.00308592077580869	106	1005.07516370647
-3.79442104620643	-0.00738933283329177-0.00716435656257536i	0.00539721286058008+0.00745801362451457i	-0.00874839090253988	0.00686487831429863	107	1005.07516370647
-3.79393273515229	-0.0074629139107739-0.00715171816372336i	0.00546707248291283+0.00741999867050092i	-0.0103189520946735	0.00897412438271686	107	1005.07516370647
-3.79344442409815	-0.00753649498825596-0.00713907976487137i	0.00553693210524552+0.00738198371648732i	-0.00939937511449495	0.00889478762383947	107	1005.07516370647
-3.79295611304401	-0.00761007606573802-0.00712644136601938i	0.0056067917275782+0.00734396876247371i	-0.00619189724614499	0.00664119588469077	108	1005.07516370647
-3.79246780198987	-0.00768365714322009-0.00711380296716739i	0.00567665134991089+0.0073059538084601i	-0.00145514817346786	0.00275853289707626	108	1005.07516370647
-3.79197949093573	-0.00775388671672087-0.00709714258445109i	0.00574551886276048+0.00726371301470208i	0.0036741260487099	-0.00181001436905733	108	1005.07516370647
-3.79149117988158	-0.00782383339266605-0.00708014270955162i	0.00581430263250567+0.0072211155214622i	0.00795187809153856	-0.00594525822322754	109	1005.07516370647
-3.79100286882744	-0.00789378006861124-0.00706314283465215i	0.00588308640225086+0.00717851802822232i	0.0103351416958581	-0.00863562659530623	109	1005.07516370647
-3.7905145577733	-0.00796372674455642-0.00704614295975268i	0.00595187017199604+0.00713592053498244i	0.0102323813428417	-0.00922065308505214	109	1005.07516370647
-3.79002624671916	-0.00803367342050167-0.00702914308485319i	0.0060206539417413+0.00709332304174252i	0.00764984600709961	-0.00755263322331956	110	1005.07516370647
-3.78953793566502	-0.00810362009644686-0.00701214320995372i	0.00608943771148649+0.00705072554850264i	0.00319434578217927	-0.00403375884180035	110	1005.07516370647
-3.78904962461088	-0.00817356677239205-0.00699514333505425i	0.00615822148123167+0.00700812805526276i	-0.00206932516489352	0.00048081575549669	111	1005.07516370647
-3.78856131355674	-0.00824351344833723-0.00697814346015478i	0.00622700525097686+0.00696553056202288i	-0.00687281994113489	0.00489062321692256	111	1005.07516370647
-3.78807300250259	-0.00831346012428248-0.0069611435852553i	0.00629578902072211+0.00692293306878296i	-0.0100497372752351	0.0081178654076369	111	1005.07516370647
-3.78758469144845	-0.00838340680022767-0.00694414371035583i	0.0063645727904673+0.00688033557554308i	-0.0108186325418117	0.0093705312344761	112	1005.07516370647
-3.78709638039431	-0.00844965611685065-0.0069236767486048i	0.00643198164297196+0.00683321190724216i	-0.0089705768653963	0.00833175646760883	112	1005.07516370647
-3.78660806934017	-0.00851558536356216-0.00690290965097707i	0.00649927147279012+0.00678569642080162i	-0.0049391968673238	0.00525241298615762	113	1005.07516370647
-3.78611975828603	-0.00858151461027372-0.00688214255334933i	0.00656656130260834+0.00673818093436103i	0.000314797852974846	0.000880607266072866	113	1005.07516370647
-3.78563144723189	-0.00864744385698523-0.0068613754557216i	0.0066338511324265+0.00669066544792049i	0.00552914646091403	-0.00371840679487137	114	1005.07516370647
-3.78514313617775	-0.00871337310369674-0.00684060835809387i	0.00670114096224466+0.00664314996147995i	0.00944276271464589	-0.00742117625431428	114	1005.07516370647
-3.7846548251236	-0.00877930235040824-0.00681984126046615i	0.00676843079206282+0.00659563447503941i	0.0111005540238475	-0.00932017812332752	114	1005.07516370647
-3.78416651406946	-0.00884523159711981-0.0067990741628384i	0.00683572062188104+0.00654811898859882i	0.0100862572543362	-0.00894594598419288	115	1005.07516370647
-3.78367820301532	-0.00891116084383132-0.00677830706521067i	0.0069030104516992+0.00650060350215828i	0.0066265864651451	-0.00638289463349116	115	1005.07516370647
-3.78318989196118	-0.00897709009054282-0.00675753996758295i	0.00697030028151736+0.00645308801571774i	0.00154071812091388	-0.00225032014086177	116	1005.07516370647
-3.78270158090704	-0.00904301933725433-0.00673677286995522i	0.00703759011133552+0.0064055725292772i	-0.00395367077331017	0.00244715841473282	116	1005.07516370647
-3.7822132698529	-0.00910466211200625-0.00671226302737269i	0.00710327045045855+0.00635421085633435i	-0.00852791886794522	0.00656232482949168	117	1005.07516370647
-3.78172495879875	-0.00916592453181852-0.00668742107681313i	0.00716880797335832+0.00630250789665305i	-0.0110701375045727	0.00908479131628404	117	1005.07516370647
-3.78123664774461	-0.0092271869516308-0.00666257912625357i	0.0072343454962581+0.00625080493697176i	-0.0109544787012621	0.00939324366251117	118	1005.07516370647
-3.78074833669047	-0.00928844937144307-0.00663773717569401i	0.00729988301915787+0.00619910197729046i	-0.00819291734293189	0.00740547139678694	118	1005.07516370647
-3.78026002563633	-0.0093497117912554-0.00661289522513443i	0.0073654205420577+0.00614739901760912i	-0.00343618304180588	0.00359992826226151	118	1005.07516370647
-3.77977171458219	-0.00941097421106767-0.00658805327457487i	0.00743095806495747+0.00609569605792783i	0.00217957614606434	-0.00109938842675266	119	1005.07516370647
-3.77928340352805	-0.00947223663087995-0.00656321132401531i	0.00749649558785725+0.00604399309824653i	0.00730412660989282	-0.00554711499071694	119	1005.07516370647
-3.77879509247391	-0.00953349905069222-0.00653836937345576i	0.00756203311075702+0.00599229013856524i	0.0106976879661802	-0.00865540552118504	120	1005.07516370647
-3.77830678141976	-0.00959476147050455-0.00651352742289618i	0.00762757063365685+0.0059405871788839i	0.0115306971326467	-0.00965968048318797	120	1005.07516370647
-3.77781847036562	-0.00965602389031682-0.00648868547233662i	0.00769310815655662+0.0058888842192026i	0.0095863587508025	-0.00830639371315238	121	1005.07516370647
-3.77733015931148	-0.00971277421743435-0.00646049498874312i	0.00775671277392425+0.00583342169207747i	0.00531376689076782	-0.00491325937115928	121	1005.07516370647
-3.77684184825734	-0.0097691143543069-0.00643200009305563i	0.00782014167260714+0.00577761738609381i	-0.000263429933266354	-0.000306411896750898	122	1005.07516370647
-3.7763535372032	-0.0098254544911795-0.00640350519736812i	0.00788357057129008+0.0057218130801101i	-0.00580685292010325	0.00439204858380412	122	1005.07516370647
-3.77586522614906	-0.00988179462805205-0.00637501030168063i	0.00794699946997297+0.00566600877412644i	-0.00997982209131172	0.00803422597909383	123	1005.07516370647
-3.77537691509492	-0.00993813476492461-0.00634651540599314i	0.00801042836865586+0.00561020446814278i	-0.0117690931597558	0.00972617332304485	123	1005.07516370647
-3.77488860404077	-0.00999447490179716-0.00631802051030566i	0.00807385726733874+0.00555440016215913i	-0.0107306955381748	0.00904698635847707	124	1005.07516370647
-3.77440029298663	-0.0100508150386698-0.00628952561461814i	0.00813728616602169+0.00549859585617542i	-0.00709983457992457	0.00615323899756285	124	1005.07516370647
-3.77391198193249	-0.0101071551755423-0.00626103071893065i	0.00820071506470458+0.00544279155019176i	-0.00173771078557895	0.00174290901431704	125	1005.07516370647
-3.77342367087835	-0.0101634953124149-0.00623253582324316i	0.00826414396338746+0.0053869872442081i	0.00407274305099886	-0.00311289963575607	125	1005.07516370647
-3.77293535982421	-0.0102198354492874-0.00620404092755568i	0.00832757286207035+0.00533118293822444i	0.00893375995977652	-0.00722988482510328	126	1005.07516370647
-3.77244704877007	-0.01027123872503-0.0061716794877641i	0.00838882023889798+0.00527249671312004i	0.0116629898868214	-0.00959613802647185	126	1005.07516370647
-3.77195873771592	-0.0103221824130999-0.00613895809942233i	0.00844986453110839+0.00521354220125071i	0.0115944543729091	-0.00962634578126276	126	1005.07516370647
-3.77147042666178	-0.0103731261011697-0.00610623671108056i	0.0085109088233188+0.00515458768938138i	0.00873278424664741	-0.00730399014659516	127	1005.07516370647
-3.77098211560764	-0.0104240697892395-0.00607351532273878i	0.00857195311552921+0.00509563317751205i	0.00375482675766792	-0.00318667526218652	127	1005.07516370647
-3.7704938045535	-0.0104750134773094-0.00604079393439698i	0.00863299740773967+0.00503667866564266i	-0.00215005580374695	0.00172756596794412	128	1005.07516370647
-3.77000549349936	-0.0105259571653792-0.00600807254605521i	0.00869404169995008+0.00497772415377333i	-0.00756411502272951	0.00624202950965116	128	1005.07516370647
-3.76951718244522	-0.010576900853449-0.00597535115771343i	0.00875508599216049+0.004918769641904i	-0.0111815190004604	0.00925248663995116	129	1005.07516370647
-3.76902887139108	-0.0106278445415188-0.00594262976937166i	0.0088161302843709+0.00485981513003467i	-0.0121231679084978	0.0100169483532284	129	1005.07516370647
-3.76854056033693	-0.0106787882295887-0.00590990838102986i	0.00887717457658137+0.00480086061816528i	-0.0101501581037255	0.00833821863640025	130	1005.07516370647
-3.76805224928279	-0.0107297319176585-0.00587718699268809i	0.00893821886879178+0.00474190610629595i	-0.00572410115835224	0.00461439613349083	130	1005.07516370647
-3.76756393822865	-0.0107754756759232-0.00584116540854196i	0.00899663492529366+0.00468009796335209i	0.000101239881712303	-0.000256756030365691	131	1005.07516370647
-3.76707562717451	-0.0108207239544171-0.00580482936240846i	0.00905480054810216+0.00461801790972409i	0.00592374521697902	-0.00508723522572229	131	1005.07516370647
-3.76658731612037	-0.010865972232911-0.00576849331627492i	0.00911296617091071+0.00455593785609605i	0.0103422384585465	-0.00869744079564229	132	1005.07516370647
-3.76609900506623	-0.0109112205114049-0.00573215727014142i	0.00917113179371921+0.00449385780246805i	0.0122886162992574	-0.0102006739366483	132	1005.07516370647
-3.76561069401209	-0.0109564687898988-0.00569582122400792i	0.0092292974165277+0.00443177774884006i	0.0112855974014398	-0.00922032257474462	132	1005.07516370647
-3.76512238295794	-0.0110017170683927-0.00565948517787441i	0.0092874630393362+0.00436969769521207i	0.00756359650621972	-0.00598390158079993	133	1005.07516370647
-3.7646340719038	-0.0110469653468866-0.00562314913174088i	0.00934562866214475+0.00430761764158402i	0.00200783380190517	-0.0012702680054328	133	1005.07516370647
-3.76414576084966	-0.0110922136253805-0.00558681308560738i	0.00940379428495325+0.00424553758795603i	-0.00405218948256331	0.00377774606841773	134	1005.07516370647
-3.76365744979552	-0.0111374619038744-0.00555047703947387i	0.00946195990776174+0.00418345753432803i	-0.00916078471750164	0.00793022443550994	134	1005.07516370647
-3.76316913874138	-0.0111827101823683-0.00551414099334037i	0.00952012553057024+0.00412137748070004i	-0.0120856457822247	0.0101695389965686	135	1005.07516370647
-3.76268082768724	-0.0112224853730464-0.00547417239767896i	0.00957552602556493+0.00405739667705095i	-0.012108447530629	0.00993606039927995	135	1005.07516370647
-3.7621925166331	-0.0112617270064199-0.00543384967407366i	0.0096306569553355+0.00399323057415364i	-0.00921921458848896	0.00727685479473993	136	1005.07516370647
-3.76170420557895	-0.0113009686397933-0.00539352695046836i	0.00968578788510608+0.00392906447125633i	-0.00410508993207663	0.00282906685772383	136	1005.07516370647
-3.76121589452481	-0.0113402102731667-0.00535320422686307i	0.00974091881487666+0.00386489836835902i	0.00201069594874558	-0.00233153077786786	136	1005.07516370647
-3.76072758347067	-0.0113794519065402-0.00531288150325773i	0.00979604974464728+0.00380073226546165i	0.00766076046857135	-0.00695028000223186	137	1005.07516370647
-3.76023927241653	-0.0114186935399136-0.00527255877965243i	0.00985118067441786+0.00373656616256434i	0.0114855524213523	-0.00989841689783391	137	1005.07516370647
-3.75975096136239	-0.0114579351732871-0.00523223605604713i	0.00990631160418843+0.00367240005966703i	0.0125603781874589	-0.0104486084496138	138	1005.07516370647
-3.75926265030825	-0.0114971768066605-0.00519191333244183i	0.00996144253395901+0.00360823395676972i	0.0106188349150835	-0.00845405918878541	138	1005.07516370647
-3.7587743392541	-0.011536418440034-0.0051515906088365i	0.0100165734637296+0.00354406785387235i	0.00611869114623829	-0.00438715781870329	139	1005.07516370647
-3.75828602819996	-0.0115756600734074-0.0051112678852312i	0.0100717043935002+0.00347990175097504i	0.00013395633856369	0.000772402085954954	139	1005.07516370647
-3.75779771714582	-0.0116093140391396-0.00506779592532148i	0.0101236162551314+0.00341387337488975i	-0.00589901777268312	0.00577218021883037	139	1005.07516370647
-3.75730940609168	-0.0116424109262247-0.00502400999321222i	0.0101752071824768+0.00334765933410597i	-0.0105266956845978	0.00939096364846156	140	1005.07516370647
-3.75682109503754	-0.0116755078133098-0.00498022406110293i	0.0102267981098223+0.00328144529332213i	-0.0126343849548842	0.01074028426753	140	1005.07516370647
-3.7563327839834	-0.011708604700395-0.00493643812899367i	0.0102783890371677+0.00321523125253834i	-0.0117106073575868	0.00947987363102193	141	1005.07516370647
-3.75584447292926	-0.0117417015874801-0.00489265219688442i	0.0103299799645131+0.00314901721175456i	-0.00797105998625076	0.00590307717894463	141	1005.07516370647
-3.75535616187511	-0.0117747984745652-0.00484886626477516i	0.0103815708918585+0.00308280317097078i	-0.00230825730841616	0.000868595666612134	141	1005.07516370647
-3.75486785082097	-0.0118078953616504-0.00480508033266587i	0.010433161819204+0.00301658913018693i	0.00392145936264688	-0.00440561058245638	142	1005.07516370647
-3.75437953976683	-0.0118409922487355-0.00476129440055661i	0.0104847527465494+0.00295037508940315i	0.0092227225740634	-0.00863680307530967	142	1005.07516370647
-3.75389122871269	-0.0118740891358207-0.00471750846844736i	0.0105363436738948+0.00288416104861937i	0.0123199857465051	-0.0107891714100104	142	1005.07516370647
-3.75340291765855	-0.0119071860229058-0.0046737225363381i	0.0105879346012402+0.00281794700783558i	0.0124643257746201	-0.010327081056663	143	1005.07516370647
-3.75291460660441	-0.011934378341719-0.00462651908680948i	0.0106360350115004+0.00275080773562873i	0.00960867704104804	-0.00734558823388312	143	1005.07516370647
-3.75242629555027	-0.0119609688831403-0.0045789673332856i	0.0106837796778396+0.0026835741663748i	0.00444102829320266	-0.00256045734114109	144	1005.07516370647
-3.75193798449612	-0.0119875594245615-0.00453141557976171i	0.0107315243441788+0.00261634059712086i	-0.00179959649623267	0.00287341459410342	144	1005.07516370647
-3.75144967344198	-0.0120141499659827-0.00448386382623783i	0.0107792690105179+0.00254910702786692i	-0.00761576562690633	0.00763787186508472	144	1005.07516370647
-3.75096136238784	-0.0120407405074039-0.0044363120727139i	0.0108270136768572+0.00248187345861292i	-0.011610160093317	0.010570683414946	145	1005.07516370647
-3.7504730513337	-0.0120673310488251-0.00438876031919001i	0.0108747583431964+0.00241463988935899i	-0.0128211746068579	0.0109487605373075	145	1005.07516370647
-3.74998474027956	-0.0120939215902463-0.00434120856566613i	0.0109225030095355+0.00234740632010505i	-0.0109543264179365	0.00866611366934431	145	1005.07516370647
-3.74949642922542	-0.0121205121316675-0.00429365681214224i	0.0109702476758747+0.00228017275085111i	-0.00645380385278222	0.00426282468725519	146	1005.07516370647
-3.74900811817127	-0.0121471026730888-0.00424610505861831i	0.011017992342214+0.00221293918159712i	-0.000396784849631857	-0.0012027376397501	146	1005.07516370647
-3.74851980711713	-0.01217369321451-0.00419855330509443i	0.0110657370085531+0.00214570561234318i	0.00576433223783622	-0.00640822508412229	146	1005.07516370647
-3.74803149606299	-0.0121945068481251-0.00414827174960212i	0.0111097284979162+0.00207774199762792i	0.0105453309090336	-0.0100836547167866	147	1005.07516370647
-3.74754318500885	-0.0122147188422013-0.00409770589724152i	0.0111533291104051+0.00200970235188889i	0.0127961554186514	-0.0113282667226646	147	1005.07516370647
-3.74705487395471	-0.0122349308362774-0.00404714004488087i	0.011196929722894+0.00194166270614979i	0.0119755280819361	-0.00982731139633609	147	1005.07516370647
-3.74656656290057	-0.0122551428303536-0.00399657419252027i	0.0112405303353829+0.00187362306041076i	0.00827897858900157	-0.00593079262336995	147	1005.07516370647
-3.74607825184643	-0.0122753548244297-0.00394600834015967i	0.0112841309478718+0.00180558341467173i	0.00259249053360146	-0.000572090112341329	148	1005.07516370647
-3.74558994079228	-0.0122955668185059-0.00389544248779907i	0.0113277315603607+0.00173754376893269i	-0.00371980191536311	0.00495557744125759	148	1005.07516370647
-3.74510162973814	-0.0123157788125821-0.00384487663543842i	0.0113713321728496+0.0016695041231936i	-0.00914277410960907	0.00931109769502984	148	1005.07516370647
-3.744613318684	-0.0123359908066582-0.00379431078307782i	0.0114149327853385+0.00160146447745457i	-0.0123738842316732	0.0114306063702095	149	1005.07516370647
-3.74412500762986	-0.0123562028007344-0.00374374493071722i	0.0114585333978273+0.00153342483171553i	-0.0126359386747449	0.0107870517026028	149	1005.07516370647
-3.74363669657572	-0.0123764147948105-0.00369317907835662i	0.0115021340103162+0.0014653851859765i	-0.00986396977521627	0.00752091888341857	149	1005.07516370647
-3.74314838552158	-0.0123906095141985-0.00363949865616731i	0.0115416466520034+0.00139741640723947i	-0.00471767272941351	0.00240947644526709	149	1005.07516370647
-3.74266007446744	-0.0124041640979814-0.00358548689676224i	0.0115807244031797+0.00132945516754527i	0.00156020554752014	-0.0033133622645868	150	1005.07516370647
-3.74217176341329	-0.0124177186817643-0.00353147513735716i	0.011619802154356+0.00126149392785108i	0.00746156524739179	-0.00826278640832461	150	1005.07516370647
-3.74168345235915	-0.0124312732655471-0.00347746337795208i	0.0116588799055323+0.00119353268815688i	0.0115697550343919	-0.0112347261298512	150	1005.07516370647
-3.74119514130501	-0.01244482784933-0.00342345161854696i	0.0116979576567086+0.00112557144846262i	0.0128989254033901	-0.0114982842909948	150	1005.07516370647
-3.74070683025087	-0.0124583824331129-0.00336943985914188i	0.0117370354078849+0.00105761020876843i	0.0111305424211957	-0.00897519933973492	151	1005.07516370647
-3.74021851919673	-0.0124719370168958-0.0033154280997368i	0.0117761131590612+0.000989648969074233i	0.00668970701647971	-0.00426210812421561	151	1005.07516370647
-3.73973020814259	-0.0124854916006786-0.00326141634033173i	0.0118151909102375+0.000921687729380038i	0.000642998003244613	0.00151054112980513	151	1005.07516370647
-3.73924189708845	-0.0124990461844615-0.0032074045809266i	0.0118542686614138+0.00085372648968578i	-0.00555761920793178	0.00694956284920411	151	1005.07516370647
-3.7387535860343	-0.0125126007682444-0.00315339282152153i	0.0118933464125901+0.000785765249991585i	-0.0104233466216349	0.0107351089934292	151	1005.07516370647
-3.73826527498016	-0.0125199781917422-0.00309675776021107i	0.0119277026830663+0.000717763122681964i	-0.0127794982170541	0.0119360124419426	152	1005.07516370647
-3.73777696392602	-0.0125266845937674-0.00303983773107942i	0.0119615460617305+0.000649756553773511i	-0.012064154941997	0.010251462528823	152	1005.07516370647
-3.73728865287188	-0.0125333909957926-0.00298291770194773i	0.0119953894403947+0.000581749984864997i	-0.0084528300551557	0.0060758284098565	152	1005.07516370647
-3.73680034181774	-0.0125400973978178-0.00292599767281608i	0.0120292328190588+0.000513743415956543i	-0.00281550686388106	0.000407842663613772	152	1005.07516370647
-3.7363120307636	-0.012546803799843-0.00286907764368443i	0.012063076197723+0.00044573684704809i	0.00349234415636357	-0.00538776244634591	152	1005.07516370647
-3.73582371970946	-0.0125535102018681-0.00281215761455279i	0.0120969195763872+0.000377730278139637i	0.00895557493827565	-0.00990872864493265	152	1005.07516370647
-3.73533540865531	-0.0125602166038933-0.00275523758542109i	0.0121307629550514+0.000309723709231123i	0.0122631917231693	-0.0120543508598054	153	1005.07516370647
-3.73484709760117	-0.0125669230059185-0.00269831755628944i	0.0121646063337155+0.00024171714032267i	0.0126228673513632	-0.0112932155056605	153	1005.07516370647
-3.73435878654703	-0.0125736294079437-0.00264139752715779i	0.0121984497123797+0.000173710571414216i	0.00995070046161419	-0.00779452900462503	153	1005.07516370647
-3.73387047549289	-0.0125803358099689-0.00258447749802615i	0.0122322930910438+0.000105704002505763i	0.00489078428488633	-0.00239064617534199	153	1005.07516370647
-3.73338216443875	-0.0125810938941131-0.00252497914779961i	0.0122615247422676+3.88133935348671e-05i	-0.00134066612140333	0.00361849930062291	153	1005.07516370647
-3.73289385338461	-0.0125811923987567-0.00246519490032049i	0.012290245021883-2.79534721671989e-05i	-0.00723930656061574	0.00878044978334508	153	1005.07516370647
-3.73240554233046	-0.0125812909034003-0.00240541065284136i	0.0123189653014984-9.47203378692649e-05i	-0.0113888010525899	0.0118436549258932	153	1005.07516370647
-3.73191723127632	-0.0125813894080439-0.00234562640536224i	0.0123476855811138-0.000161487203571331i	-0.0127956205324046	0.0120581143672649	153	1005.07516370647
-3.73142892022218	-0.0125814879126875-0.00228584215788307i	0.0123764058607293-0.000228254069273458i	-0.0111264763509895	0.00935879978514381	154	1005.07516370647
-3.73094060916804	-0.0125815864173311-0.00222605791040395i	0.0124051261403447-0.000295020934975524i	-0.00678727849021476	0.0043844059720739	154	1005.07516370647
-3.7304522981139	-0.0125816849219747-0.00216627366292483i	0.0124338464199601-0.00036178780067759i	-0.000824508850522024	-0.00167377232303118	154	1005.07516370647
-3.72996398705976	-0.0125817834266183-0.00210648941544571i	0.0124625666995755-0.000428554666379656i	0.00532704570490177	-0.00735708034531268	154	1005.07516370647
-3.72947567600562	-0.0125818819312619-0.00204670516796653i	0.012491286979191-0.000495321532081782i	0.0101894145846462	-0.0112905765425255	154	1005.07516370647
-3.72898736495147	-0.0125819804359055-0.00198692092048741i	0.0125200072588064-0.000562088397783848i	0.0125964326444001	-0.0125154726586836	154	1005.07516370647
-3.72849905389733	-0.012576639505547-0.00192560775361184i	0.0125440759895694-0.000627324094720228i	0.0119678497313647	-0.0107192521786714	154	1005.07516370647
-3.72801074284319	-0.0125706831039497-0.00186412158974034i	0.012567618398291-0.000692386540144895i	0.00846507674496885	-0.006327449836237	154	1005.07516370647
-3.72752243178905	-0.0125647267023523-0.00180263542586878i	0.0125911608070127-0.000757448985569622i	0.00293672945908082	-0.000389634496864834	154	1005.07516370647
-3.72703412073491	-0.012558770300755-0.00174114926199728i	0.0126147032157343-0.000822511430994289i	-0.0032845886647428	0.00566783733771275	154	1005.07516370647
-3.72654580968077	-0.0125528138991577-0.00167966309812578i	0.0126382456244559-0.000887573876418955i	-0.00870275604632454	0.0103838280762245	154	1005.07516370647
-3.72605749862663	-0.0125468574975603-0.00161817693425428i	0.0126617880331775-0.000952636321843623i	-0.0120178041391338	0.0126147039042808	154	1005.07516370647
-3.72556918757248	-0.012540901095963-0.00155669077038272i	0.0126853304418992-0.00101769876726835i	-0.0124377356112642	0.0118114728652203	154	1005.07516370647
-3.72508087651834	-0.0125349446943657-0.00149520460651122i	0.0127088728506208-0.00108276121269302i	-0.00986771364786716	0.00815466169069866	154	1005.07516370647
-3.7245925654642	-0.0125289882927683-0.00143371844263972i	0.0127324152593424-0.00114782365811768i	-0.00493143575822447	0.00251384534965501	154	1005.07516370647
-3.72410425441006	-0.012523031891171-0.00137223227876822i	0.0127559576680641-0.00121288610354235i	0.00118011416093703	-0.00375912358128244	154	1005.07516370647
-3.72361594335592	-0.012511448720924-0.00130895470754465i	0.0127744888732062-0.00127571761615214i	0.00699366278223339	-0.0091491020686714	154	1005.07516370647
-3.72312763230178	-0.0124992160870842-0.00124547036509461i	0.0127924416656779-0.00133829162579141i	0.0111091040811376	-0.0123541073813952	154	1005.07516370647
-3.72263932124763	-0.0124869834532444-0.00118198602264456i	0.0128103944581495-0.00140086563543067i	0.0125421546366934	-0.0125943187718891	154	1005.07516370647
-3.72215101019349	-0.0124747508194046-0.00111850168019452i	0.0128283472506211-0.00146343964506994i	0.0109559677829149	-0.00980086263670002	154	1005.07516370647
-3.72166269913935	-0.0124625181855647-0.00105501733774441i	0.0128463000430927-0.00152601365470926i	0.00674023821282243	-0.00463531274197045	154	1005.07516370647
-3.72117438808521	-0.0124502855517249-0.000991532995294367i	0.0128642528355643-0.00158858766434853i	0.000915607967576118	0.00166698860492315	154	1005.07516370647
-3.72068607703107	-0.0124380529178851-0.000928048652844321i	0.0128822056280359-0.00165116167398779i	-0.00511328130960747	0.00759231415749657	154	1005.07516370647
-3.72019776597693	-0.0124258202840453-0.000864564310394275i	0.0129001584205075-0.00171373568362706i	-0.00989637525859561	0.0117120220805267	154	1005.07516370647
-3.71970945492279	-0.0124135876502054-0.000801079967944171i	0.0129181112129792-0.00177630969326638i	-0.0122868516433114	0.0130268626361794	154	1005.07516370647
-3.71922114386864	-0.0124013550163656-0.000737595625494125i	0.0129360640054508-0.00183888370290565i	-0.0117160240193682	0.0112091769824508	154	1005.07516370647
-3.7187328328145	-0.012383675562345-0.000672880846346902i	0.0129486015404432-0.00189943508527151i	-0.00832423541965431	0.00668248265068897	154	1005.07516370647
-3.71824452176036	-0.0123653549780062-0.000608021235858659i	0.0129605016602769-0.00195974838970857i	-0.0029415267049549	0.000533178190514358	154	1005.07516370647
-3.71775621070622	-0.0123470343936675-0.000543161625370358i	0.0129724017801106-0.00202006169414569i	0.00313024693023887	-0.00576379169808955	154	1005.07516370647
-3.71726789965208	-0.0123287138093287-0.000478302014882116i	0.0129843018999442-0.00208037499858275i	0.00842847083554189	-0.0106939718389005	153	1005.07516370647
-3.71677958859794	-0.01231039322499-0.000413442404393874i	0.0129962020197779-0.00214068830301981i	0.0116813089960266	-0.0130670126559028	153	1005.07516370647
-3.7162912775438	-0.0122920726406512-0.000348582793905632i	0.0130081021396116-0.00220100160745687i	0.0121129240578648	-0.0123039280030861	153	1005.07516370647
-3.71580296648965	-0.0122737520563125-0.000283723183417331i	0.0130200022594453-0.00226131491189398i	0.00962850373594866	-0.0085782106771064	153	1005.07516370647
-3.71531465543551	-0.0122554314719737-0.000218863572929089i	0.0130319023792789-0.00232162821633104i	0.00483497188091862	-0.00277644561057021	153	1005.07516370647
-3.71482634438137	-0.012237110887635-0.000154003962440847i	0.0130438024991126-0.0023819415207681i	-0.00110711049346209	0.00371265177936505	153	1005.07516370647
-3.71433803332723	-0.0122187903032963-8.91443519526049e-05i	0.0130557026189463-0.00244225482520516i	-0.00676435398526424	0.00933057715869485	153	1005.07516370647
-3.71384972227309	-0.012195289891916-2.31529503307089e-05i	0.0130622406727391-0.00249956540879148i	-0.0107721039370287	0.0127170949871846	153	1005.07516370647
-3.71336141121895	-0.0121711679012907+4.29742662271581e-05i	0.013068135278607-0.00255651566587566i	-0.0121708270546857	0.013055859683527	152	1005.07516370647
-3.7128731001648	-0.0121470459106655+0.000109101482785025i	0.0130740298844749-0.00261346592295984i	-0.0106340625380214	0.010258716487966	152	1005.07516370647
-3.71238478911066	-0.0121229239200402+0.000175228699342892i	0.0130799244903428-0.00267041618004402i	-0.00654280780721594	0.00498984972004057	152	1005.07516370647
-3.71189647805652	-0.012098801929415+0.000241355915900819i	0.0130858190962107-0.00272736643712824i	-0.000891511828673046	-0.00149126442900809	152	1005.07516370647
-3.71140816700238	-0.0120746799387897+0.000307483132458686i	0.0130917137020786-0.00278431669421242i	0.00495344274624869	-0.00763087831558861	152	1005.07516370647
-3.71091985594824	-0.0120505579481645+0.000373610349016554i	0.0130976083079465-0.0028412669512966i	0.00958392266050428	-0.0119533733236935	152	1005.07516370647
-3.7104315448941	-0.0120264359575392+0.000439737565574421i	0.0131035029138143-0.00289821720838078i	0.0118891467913201	-0.0134158040279467	151	1005.07516370647
-3.70994323383996	-0.012002313966914+0.000505864782132348i	0.0131093975196822-0.002955167465465i	0.0113220784007961	-0.0116594262784476	151	1005.07516370647
-3.70945492278581	-0.0119781919762887+0.000571991998690215i	0.0131152921255501-0.00301211772254918i	0.00802923516632175	-0.00709757500728669	151	1005.07516370647
-3.70896661173167	-0.0119491913399747+0.000638381611959082i	0.0131155644940452-0.00306608546376105i	0.00281146531965465	-0.00081964045856696	151	1005.07516370647
-3.70847830067753	-0.0119195940347634+0.000704803316912028i	0.0131151492507753-0.00311968843684466i	-0.00306167805629939	0.00566611815976095	150	1005.07516370647
-3.70798998962339	-0.0118899967295521+0.000771225021865035i	0.0131147340075054-0.00317329140992832i	-0.00817223074140191	0.0108037978401714	150	1005.07516370647
-3.70750167856925	-0.0118603994243409+0.000837646726817981i	0.0131143187642355-0.00322689438301193i	-0.0112920972826372	0.0133584356301036	150	1005.07516370647
-3.70701336751511	-0.0118308021191296+0.000904068431770927i	0.0131139035209655-0.00328049735609554i	-0.0116776351242859	0.0127125411463142	150	1005.07516370647
-3.70652505646097	-0.0118012048139184+0.000970490136723874i	0.0131134882776956-0.00333410032917915i	-0.00924689093238473	0.00901527118433102	149	1005.07516370647
-3.70603674540682	-0.0117716075087071+0.00103691184167688i	0.0131130730344257-0.00338770330226281i	-0.00459680824522979	0.00314800196335636	149	1005.07516370647
-3.70554843435268	-0.0117420102034959+0.00110333354662983i	0.0131126577911558-0.00344130627534642i	0.0011431507558846	-0.00348575865104747	149	1005.07516370647
-3.70506012329854	-0.0117124128982846+0.00116975525158277i	0.0131122425478858-0.00349490924843003i	0.00658512534695979	-0.00929604632682398	149	1005.07516370647
-3.7045718122444	-0.0116828155930734+0.00123617695653572i	0.0131118273046159-0.00354851222151363i	0.0104182389007382	-0.0128874332537607	148	1005.07516370647
-3.70408350119026	-0.0116485327824838+0.00130300563677088i	0.0131057902724251-0.00359853408742801i	0.0117196147959175	-0.013388127771578	148	1005.07516370647
-3.70359519013612	-0.0116136660932631+0.00136988503174248i	0.0130990526877529-0.00364810969796903i	0.0101879137737835	-0.0106802284431416	148	1005.07516370647
-3.70310687908198	-0.0115787994040425+0.00143676442671407i	0.0130923151030808-0.00369768530851005i	0.00620557236547648	-0.00541029284955264	148	1005.07516370647
-3.70261856802783	-0.0115439327148218+0.00150364382168567i	0.0130855775184086-0.00374726091905107i	0.000743851977434479	0.00116151039178805	147	1005.07516370647
-3.70213025697369	-0.0115090660256011+0.00157052321665733i	0.0130788399337364-0.00379683652959214i	-0.00487334238940362	0.00746185894229039	147	1005.07516370647
-3.70164194591955	-0.0114741993363805+0.00163740261162893i	0.0130721023490642-0.00384641214013316i	-0.00929015472299895	0.0119808651736032	147	1005.07516370647
-3.70115363486541	-0.0114393326471598+0.00170428200660052i	0.0130653647643921-0.00389598775067418i	-0.0114458914437419	0.0136338424556703	146	1005.07516370647
-3.70066532381127	-0.0114044659579391+0.00177116140157212i	0.0130586271797199-0.0039455633612152i	-0.0108296728181504	0.0120215894788929	146	1005.07516370647
-3.70017701275713	-0.0113695992687185+0.00183804079654378i	0.0130518895950477-0.00399513897175627i	-0.00760150259829993	0.00752675045483897	146	1005.07516370647
-3.69968870170298	-0.0113347325794978+0.00190492019151538i	0.0130451520103755-0.00404471458229729i	-0.00255106489984973	0.00122300276511748	145	1005.07516370647
-3.69920039064884	-0.0112956669965663+0.00197122888721119i	0.0130327070711011-0.00409070856927332i	0.00309422587859427	-0.00537724018581975	145	1005.07516370647
-3.6987120795947	-0.0112560684271265+0.00203746514120326i	0.0130195376688586-0.00413624792291758i	0.00796577300485698	-0.0106912344370514	145	1005.07516370647
-3.69822376854056	-0.0112164698576867+0.00210370139519539i	0.0130063682666161-0.00418178727656188i	0.0108909846519929	-0.0134470312493145	144	1005.07516370647
-3.69773545748642	-0.011176871288247+0.00216993764918747i	0.0129931988643736-0.00422732663020613i	0.0111724237291189	-0.0129845526805267	144	1005.07516370647
-3.69724714643228	-0.0111372727188073+0.00223617390317954i	0.012980029462131-0.00427286598385039i	0.00875394088420389	-0.00941380779951216	143	1005.07516370647
-3.69675883537814	-0.0110976741493675+0.00230241015717161i	0.0129668600598885-0.00431840533749465i	0.0042315003681624	-0.00358872648027369	143	1005.07516370647
-3.69627052432399	-0.0110580755799278+0.00236864641116375i	0.012953690657646-0.00436394469113895i	-0.00129341917662529	0.00309702101751957	143	1005.07516370647
-3.69578221326985	-0.011018477010488+0.00243488266515582i	0.0129405212554035-0.00440948404478321i	-0.00648184607820688	0.00904340559446265	142	1005.07516370647
-3.69529390221571	-0.0109788784410483+0.00250111891914789i	0.012927351853161-0.00445502339842746i	-0.0100815997702	0.0128268870653718	142	1005.07516370647
-3.69480559116157	-0.0109392798716085+0.00256735517313996i	0.0129141824509185-0.00450056275207172i	-0.0112293496735212	0.0135411383963308	142	1005.07516370647
-3.69431728010743	-0.0108956721006584+0.00263297588427544i	0.0128953717216162-0.00454186039697675i	-0.00965396212762068	0.0110099504840194	141	1005.07516370647
-3.69382896905329	-0.0108515460771863+0.00269851702678926i	0.0128758317618253-0.00458260973413366i	-0.00575200119902217	0.00584736676281016	141	1005.07516370647
-3.69334065799915	-0.0108074200537141+0.00276405816930309i	0.0128562918020344-0.00462335907129056i	-0.000477945994762913	-0.000709732634245366	140	1005.07516370647
-3.692852346945	-0.010763294030242+0.00282959931181691i	0.0128367518422435-0.00466410840844746i	0.00488698095136442	-0.00709275046974814	140	1005.07516370647
-3.69236403589086	-0.0107191680067698+0.00289514045433079i	0.0128172118824525-0.0047048577456044i	0.00904528873661429	-0.01177572775452	139	1005.07516370647
-3.69187572483672	-0.0106750419832977+0.00296068159684461i	0.0127976719226616-0.0047456070827613i	0.0109968336709738	-0.0136400908340578	139	1005.07516370647
-3.69138741378258	-0.0106309159598256+0.00302622273935844i	0.0127781319628707-0.0047863564199182i	0.0102792888850127	-0.0122417971052852	139	1005.07516370647
-3.69089910272844	-0.0105867899363534+0.00309176388187226i	0.0127585920030798-0.0048271057570751i	0.00707766962787747	-0.00791708617824678	138	1005.07516370647
-3.6904107916743	-0.0105426639128813+0.00315730502438614i	0.0127390520432889-0.00486785509423204i	0.00217696801025214	-0.00170165318515415	138	1005.07516370647
-3.68992248062015	-0.0104985378894091+0.00322284616689996i	0.012719512083498-0.00490860443138894i	-0.00323005044102072	0.00491733253910563	137	1005.07516370647
-3.68943416956601	-0.010450898054439+0.00328700470949053i	0.0126943209590631-0.0049454354832829i	-0.00783001101997975	0.0103508783052499	137	1005.07516370647
-3.68894585851187	-0.0104027957800282+0.00335098129333473i	0.0126683861062243-0.00498175086447385i	-0.0105128607631723	0.0133025866368825	136	1005.07516370647
-3.68845754745773	-0.0103546935056173+0.00341495787717898i	0.0126424512533854-0.00501806624566484i	-0.0106385249315523	0.0130718051140667	136	1005.07516370647
-3.68796923640359	-0.0103065912312064+0.00347893446102318i	0.0126165164005466-0.0050543816268558i	-0.00818822558975897	0.00971860610232345	135	1005.07516370647
-3.68748092534945	-0.0102584889567956+0.00354291104486737i	0.0125905815477078-0.00509069700804675i	-0.00376652638321214	0.00404880151388221	135	1005.07516370647
-3.68699261429531	-0.0102103866823848+0.00360688762871157i	0.012564646694869-0.00512701238923771i	0.00154755370539642	-0.00257964287119327	134	1005.07516370647
-3.68650430324116	-0.0101622844079739+0.00367086421255582i	0.0125387118420302-0.0051633277704287i	0.00646357185187103	-0.00858178487673612	134	1005.07516370647
-3.68601599218702	-0.0101141821335631+0.00373484079640002i	0.0125127769891914-0.00519964315161965i	0.00979278301624627	-0.0125246239678669	133	1005.07516370647
-3.68552768113288	-0.0100660798591522+0.00379881738024421i	0.0124868421363525-0.00523595853281061i	0.0107354294684925	-0.0134691847318535	133	1005.07516370647
-3.68503937007874	-0.0100179775847414+0.00386279396408841i	0.0124609072835137-0.00527227391400156i	0.00907280485952587	-0.011194114199788	133	1005.07516370647
-3.6845510590246	-0.00996666679444622+0.00392524099867576i	0.0124295302005816-0.00530398916909198i	0.00521647072638891	-0.00624626162352996	132	1005.07516370647
-3.68406274797046	-0.00991492620295785+0.00398748314037195i	0.0123974240961728-0.00533508820791343i	0.000113830946581685	0.000180261016544497	131	1005.07516370647
-3.68357443691632	-0.00986318561146948+0.00404972528206814i	0.012365317991764-0.00536618724673488i	-0.00499309823143992	0.00654749834007372	131	1005.07516370647
-3.68308612586217	-0.00981144501998111+0.00411196742376433i	0.0123332118873552-0.00539728628555634i	-0.00886700101917447	0.0113360353363628	130	1005.07516370647
-3.68259781480803	-0.00975970442849269+0.00417420956546058i	0.0123011057829463-0.00542838532437782i	-0.0105744629565978	0.0134069392514768	130	1005.07516370647
-3.68210950375389	-0.00970796383700432+0.00423645170715677i	0.0122689996785375-0.00545948436319928i	-0.00971078460656924	0.0122726348372998	129	1005.07516370647
-3.68162119269975	-0.00965622324551595+0.00429869384885296i	0.0122368935741287-0.00549058340202073i	-0.00649590114919442	0.00821169861154723	129	1005.07516370647
-3.68113288164561	-0.00960448265402758+0.00436093599054915i	0.0122047874697199-0.00552168244084219i	-0.00171867390598203	0.00220054527443901	128	1005.07516370647
-3.68064457059147	-0.00955274206253917+0.00442317813224539i	0.0121726813653111-0.00555278147966367i	0.00345640072505149	-0.00432126490636345	128	1005.07516370647
-3.68015625953733	-0.0095010014710508+0.00448542027394158i	0.0121405752609023-0.00558388051848513i	0.00777276685808174	-0.00979570456475411	127	1005.07516370647
-3.67966794848318	-0.00944648595064768+0.00454525475229281i	0.0121030688524348-0.00561068873825781i	0.0101830054288806	-0.0129115358751342	127	1005.07516370647
-3.67917963742904	-0.00939159216209906+0.00460476102679577i	0.0120648262942986-0.00563691204929439i	0.0101126226715601	-0.0129364280786335	126	1005.07516370647
-3.6786913263749	-0.00933669837355038+0.00466426730129877i	0.0120265837361623-0.005663135360331i	0.00758971733935135	-0.00987600420128472	126	1005.07516370647
-3.67820301532076	-0.00928180458500176+0.00472377357580173i	0.0119883411780261-0.00568935867136759i	0.00323630865213831	-0.00447083247121013	125	1005.07516370647
-3.67771470426662	-0.00922691079645313+0.00478327985030468i	0.0119500986198898-0.00571558198240417i	-0.00188429741172828	0.00198184970733703	125	1005.07516370647
-3.67722639321248	-0.00917201700790451+0.00484278612480764i	0.0119118560617536-0.00574180529344075i	-0.00652692664509109	0.00793938869390657	124	1005.07516370647
-3.67673808215833	-0.00911712321935584+0.00490229239931064i	0.0118736135036173-0.00576802860447736i	-0.00956706724180952	0.0119824615875406	123	1005.07516370647
-3.67624977110419	-0.00906222943080721+0.0049617986738136i	0.011835370945481-0.00579425191551394i	-0.0102730679511958	0.013153187584211	123	1005.07516370647
-3.67576146005005	-0.00900733564225859+0.00502130494831655i	0.0117971283873448-0.00582047522655053i	-0.00848215598465462	0.0111820652819354	122	1005.07516370647
-3.67527314899591	-0.00895244185370996+0.00508081122281951i	0.0117588858292085-0.00584669853758711i	-0.00463794375427894	0.00654997152414585	122	1005.07516370647
-3.67478483794177	-0.00889511845283972+0.00513799071826581i	0.0117155897452097-0.00586826569957972i	0.000318312345595935	0.000372679999153251	121	1005.07516370647
-3.67429652688763	-0.00883745809843588+0.00519484752172609i	0.0116715928072591-0.00588918711827422i	0.00517699435758322	-0.00586561050166052	121	1005.07516370647
-3.67380821583349	-0.00877979774403204+0.00525170432518637i	0.0116275958693086-0.00591010853696873i	0.00875925817511149	-0.0106777271662544	120	1005.07516370647
-3.67331990477934	-0.00872213738962821+0.00530856112864665i	0.0115835989313581-0.00593102995566324i	0.0102005014017355	-0.012923192367375	119	1005.07516370647
-3.6728315937252	-0.00866447703522431+0.00536541793210698i	0.0115396019934075-0.00595195137435777i	0.0091588391486472	-0.0120782884770237	119	1005.07516370647
-3.67234328267106	-0.00860681668082047+0.00542227473556726i	0.011495605055457-0.00597287279305227i	0.0058962024831805	-0.00835818817717219	118	1005.07516370647
-3.67185497161692	-0.00854915632641664+0.00547913153902754i	0.0114516081175064-0.00599379421174678i	0.00121272088803467	-0.002662448272222	118	1005.07516370647
-3.67136666056278	-0.0084914959720128+0.00553598834248782i	0.0114076111795559-0.00601471563044129i	-0.00374922771248481	0.00364238975578631	117	1005.07516370647
-3.67087834950864	-0.00843383561760891+0.00559284514594815i	0.0113636142416053-0.00603563704913582i	-0.00778337388062928	0.00905058083849587	116	1005.07516370647
-3.6703900384545	-0.00837617526320507+0.00564970194940843i	0.0113196173036548-0.00605655846783032i	-0.00991256060359651	0.0122767364658511	116	1005.07516370647
-3.66990172740035	-0.00831656413322181+0.0057032485268055i	0.0112707079050446-0.00607306259813589i	-0.00962244457395536	0.0125553238618923	115	1005.07516370647
-3.66941341634621	-0.0082566778154609+0.00575632814441308i	0.0112211055260905-0.00608894359998535i	-0.00699578085149941	0.00984093717315792	115	1005.07516370647
-3.66892510529207	-0.00819679149769994+0.00580940776202071i	0.0111715031471364-0.00610482460183481i	-0.00267932171260018	0.00479762366638584	114	1005.07516370647
-3.66843679423793	-0.00813690517993902+0.0058624873796283i	0.0111219007681824-0.00612070560368426i	0.00227275328967841	-0.00136034631711936	113	1005.07516370647
-3.66794848318379	-0.00807701886217811+0.00591556699723588i	0.0110722983892283-0.00613658660553371i	0.00665548092038677	-0.00715979579074182	113	1005.07516370647
-3.66746017212965	-0.0080171325444172+0.00596864661484346i	0.0110226960102743-0.00615246760738316i	0.00940605175262088	-0.0112210094216146	112	1005.07516370647
-3.6669718610755	-0.00795724622665623+0.00602172623245109i	0.0109730936313202-0.00616834860923263i	0.00986136022328471	-0.0125859547128168	112	1005.07516370647
-3.66648355002136	-0.00789735990889532+0.00607480585005868i	0.0109234912523661-0.00618422961108208i	0.00791779682232499	-0.0109442798986055	111	1005.07516370647
-3.66599523896722	-0.00783747359113441+0.00612788546766626i	0.0108738888734121-0.00620011061293153i	0.00405479232032111	-0.00670377614501365	111	1005.07516370647
-3.66550692791308	-0.0077775872733735+0.00618096508527384i	0.010824286494458-0.00621599161478098i	-0.000783228063912967	-0.000889331683512459	110	1005.07516370647
-3.66501861685894	-0.00771594408855342+0.00623069000874566i	0.0107701145008188-0.00622703002052578i	-0.00541430575356849	0.00510028692320738	109	1005.07516370647
-3.6645303058048	-0.0076540488714956+0.00627993368290162i	0.0107152869708321-0.00623737372923775i	-0.00871360196716838	0.00983520660827105	109	1005.07516370647
-3.66404199475066	-0.00759215365443778+0.00632917735705758i	0.0106604594408455-0.00624771743794972i	-0.009884219379143	0.0121967329377446	108	1005.07516370647
-3.66355368369651	-0.00753025843737996+0.00637842103121354i	0.0106056319108588-0.00625806114666169i	-0.00864843703942647	0.0116384294223513	107	1005.07516370647
-3.66306537264237	-0.00746836322032208+0.00642766470536954i	0.0105508043808721-0.00626840485537366i	-0.00531385460609057	0.00831271638796116	107	1005.07516370647
-3.66257706158823	-0.00740646800326426+0.0064769083795255i	0.0104959768508855-0.00627874856408563i	-0.000697030965624645	0.003030020644016	106	1005.07516370647
-3.66208875053409	-0.00734457278620644+0.00652615205368146i	0.0104411493208988-0.0062890922727976i	0.00407621324195571	-0.00293852101284822	106	1005.07516370647
-3.66160043947995	-0.00728267756914862+0.00657539572783742i	0.0103863217909121-0.00629943598150957i	0.00784504996646981	-0.00816681711129428	105	1005.07516370647
-3.66111212842581	-0.00722078235209075+0.00662463940199342i	0.0103314942609254-0.00630977969022155i	0.00969570929093114	-0.0114145154720857	104	1005.07516370647
-3.66062381737167	-0.00715888713503293+0.00667388307614938i	0.0102766667309388-0.00632012339893352i	0.00918287346297534	-0.0119212552325967	104	1005.07516370647
-3.66013550631752	-0.00709585251228482+0.0067191330791481i	0.0102176585482776-0.00632624484302501i	0.00643603314197977	-0.00958090515118338	103	1005.07516370647
-3.65964719526338	-0.00703265170129856+0.00676380058446492i	0.010158040595709-0.00633175044789063i	0.00213306340163407	-0.00497800708838676	103	1005.07516370647
-3.65915888420924	-0.00696945089031225+0.00680846808978178i	0.0100984226431404-0.00633725605275626i	-0.00267571829087279	0.000773407026693161	102	1005.07516370647
-3.6586705731551	-0.006906250079326+0.0068531355950986i	0.0100388046905718-0.00634276165762189i	-0.00682043249226506	0.00629526538083169	101	1005.07516370647
-3.65818226210096	-0.00684304926833975+0.00689780310041542i	0.00997918673800325-0.00634826726248752i	-0.0092956178635589	0.0102747781132849	101	1005.07516370647
-3.65769395104682	-0.0067798484573535+0.00694247060573224i	0.00991956878543468-0.00635377286735314i	-0.0095039691426393	0.0117765301718523	100	1005.07516370647
-3.65720563999268	-0.00671664764636718+0.0069871381110491i	0.00985995083286605-0.00635927847221877i	-0.00740040933583904	0.0104623536690219	100	1005.07516370647
-3.65671732893853	-0.00665344683538093+0.00703180561636592i	0.00980033288029747-0.0063647840770844i	-0.00350176108805515	0.00666729900615386	99	1005.07516370647
-3.65622901788439	-0.00659024602439468+0.00707647312168274i	0.00974071492772889-0.00637028968195003i	0.00124003689641801	0.0013146815925733	98	1005.07516370647
-3.65574070683025	-0.00652704521340843+0.00712114062699956i	0.00968109697516032-0.00637579528681565i	0.00567011074132573	-0.00430835794612821	98	1005.07516370647
-3.65525239577611	-0.00646294429760515+0.00716175867006134i	0.00961775672022235-0.00637664561430861i	0.00870752023700177	-0.0088547449327887	97	1005.07516370647
-3.65476408472197	-0.00639870992777543+0.0072017763196657i	0.00955386457818237-0.00637680572717534i	0.00961992251663597	-0.0112523883443468	97	1005.07516370647
-3.65427577366783	-0.00633447555794572+0.00724179396927006i	0.00948997243614238-0.00637696584004207i	0.00819169953273017	-0.0109506701199396	96	1005.07516370647
-3.65378746261369	-0.006270241188116+0.00728181161887442i	0.00942608029410239-0.0063771259529088i	0.00477566652197051	-0.00804579887370878	96	1005.07516370647
-3.65329915155954	-0.00620600681828623+0.00732182926847882i	0.00936218815206234-0.00637728606577553i	0.000206648595110899	-0.00325276578036659	95	1005.07516370647
-3.6528108405054	-0.00614177244845652+0.00736184691808318i	0.00929829601002235-0.00637744617864226i	-0.00440230177515887	0.00227034611233083	94	1005.07516370647
-3.65232252945126	-0.0060775380786268+0.00740186456768754i	0.00923440386798237-0.00637760629150898i	-0.0079307948788134	0.00720202847051416	94	1005.07516370647
-3.65183421839712	-0.00601330370879709+0.0074418822172919i	0.00917051172594237-0.00637776640437571i	-0.00952323266681366	0.0103734871426225	93	1005.07516370647
-3.65134590734298	-0.00594906933896732+0.0074818998668963i	0.00910661958390233-0.00637792651724244i	-0.00879613161500223	0.0110456387533698	93	1005.07516370647
-3.65085759628884	-0.0058848349691376+0.00752191751650066i	0.00904272744186234-0.00637808663010917i	-0.00593043571560815	0.00908131901629312	92	1005.07516370647
-3.65036928523469	-0.00582014020154776+0.00755721576750861i	0.00897548965770758-0.00637419477759394i	-0.00162839774173793	0.00497151255328258	92	1005.07516370647
-3.64988097418055	-0.00575537605895297+0.00759180287626231i	0.00890774773569991-0.00636969235495266i	0.00305854389177062	-0.000278955868802557	91	1005.07516370647
-3.64939266312641	-0.00569061191635812+0.00762638998501604i	0.00884000581369218-0.00636518993231138i	0.00699116568811681	-0.00540831692049362	90	1005.07516370647
-3.64890435207227	-0.00562584777376332+0.00766097709376974i	0.00877226389168452-0.0063606875096701i	0.00921601318561064	-0.00919694366000611	90	1005.07516370647
-3.64841604101813	-0.00556108363116853+0.00769556420252343i	0.00870452196967685-0.00635618508702883i	0.0091963303851113	-0.0107568241019213	89	1005.07516370647
-3.64792772996399	-0.00549631948857374+0.00773015131127713i	0.00863678004766918-0.00635168266438755i	0.00694149528059083	-0.00973969054700551	89	1005.07516370647
-3.64743941890985	-0.00543155534597888+0.00776473842003086i	0.00856903812566145-0.00634718024174627i	0.00300368896316564	-0.00641451973589697	88	1005.07516370647
-3.6469511078557	-0.00536679120338409+0.00779932552878456i	0.00850129620365378-0.00634267781910499i	-0.00165715166146083	-0.00159722160364341	88	1005.07516370647
-3.64646279680156	-0.0053020270607893+0.00783391263753826i	0.00843355428164611-0.00633817539646371i	-0.00590710877012199	0.00354927632446216	87	1005.07516370647
-3.64597448574742	-0.00523726291819451+0.00786849974629195i	0.00836581235963844-0.00633367297382243i	-0.00871390790941014	0.00779563051016292	87	1005.07516370647
-3.64548617469328	-0.00517232590672767+0.00789855096902686i	0.00829531958780105-0.0063249103793926i	-0.00939381536481749	0.0101346522785405	86	1005.07516370647
-3.64499786363914	-0.00510736242642621+0.00792790767911894i	0.0082244056193161-0.006315495488332i	-0.00779035127714445	0.0100340008927152	86	1005.07516370647
-3.644509552585	-0.00504239894612475+0.00795726438921101i	0.00815349165083114-0.0063060805972714i	-0.00429843250961086	0.00754670154268338	85	1005.07516370647
-3.64402124153086	-0.0049774354658233+0.00798662109930309i	0.00808257768234618-0.0062966657062108i	0.000230244224062299	0.00329270644168627	85	1005.07516370647
-3.64353293047671	-0.00491247198552178+0.0080159778093952i	0.00801166371386116-0.00628725081515019i	0.00469403450010815	-0.00169447516570646	84	1005.07516370647
-3.64304461942257	-0.00484750850522032+0.00804533451948728i	0.00794074974537621-0.00627783592408959i	0.00800909825992189	-0.00621866742917948	84	1005.07516370647
-3.64255630836843	-0.00478254502491887+0.00807469122957935i	0.00786983577689125-0.00626842103302899i	0.00937236175393916	-0.00920785978373575	83	1005.07516370647
-3.64206799731429	-0.00471758154461741+0.00810404793967143i	0.0077989218084063-0.00625900614196839i	0.00845593576298222	-0.00996821716575595	83	1005.07516370647
-3.64157968626015	-0.00465261806431589+0.00813340464976353i	0.00772800783992128-0.00624959125090778i	0.00548595193592616	-0.00834508228095634	82	1005.07516370647
-3.64109137520601	-0.00458765458401444+0.00816276135985561i	0.00765709387143632-0.00624017635984718i	0.00118686838602139	-0.00475362112236039	82	1005.07516370647
-3.64060306415186	-0.00452289815268713+0.00818683623622723i	0.00758381008302807-0.00622697475897125i	-0.00339087288384973	-7.46522353189411e-05	81	1005.07516370647
-3.64011475309772	-0.00445817392897802+0.00821008949402011i	0.0075101576559651-0.00621318411434627i	-0.00713494681897	0.00456041420309788	81	1005.07516370647
-3.63962644204358	-0.00439344970526886+0.00823334275181302i	0.00743650522890205-0.00619939346972128i	-0.00913932192788314	0.00804824662451441	81	1005.07516370647
-3.63913813098944	-0.00432872548155976+0.0082565960096059i	0.00736285280183907-0.00618560282509631i	-0.00892138684658468	0.00957314257970574	80	1005.07516370647
-3.6386498199353	-0.00426400125785065+0.00827984926739878i	0.00728920037477609-0.00617181218047133i	-0.00653844706906312	0.00879766032398886	80	1005.07516370647
-3.63816150888116	-0.00419927703414154+0.00830310252519166i	0.00721554794771312-0.00615802153584635i	-0.0025728139542249	0.0059369572168306	79	1005.07516370647
-3.63767319782702	-0.00413455281043238+0.00832635578298456i	0.00714189552065007-0.00614423089122137i	0.00201032910849892	0.00170042171269963	79	1005.07516370647
-3.63718488677287	-0.00406982858672327+0.00834960904077744i	0.00706824309358709-0.00613044024659639i	0.00609762788965971	-0.00288383358137501	79	1005.07516370647
-3.63669657571873	-0.00400510436301417+0.00837286229857032i	0.00699459066652412-0.00611664960197141i	0.00869780268828975	-0.00671828734976457	78	1005.07516370647
-3.63620826466459	-0.00394038013930506+0.0083961155563632i	0.00692093823946114-0.00610285895734644i	0.00918189028273017	-0.008898717350967	78	1005.07516370647
-3.63571995361045	-0.00387606471001025+0.00841439117313491i	0.00684559277217915-0.00608517603841517i	0.00743327190211184	-0.00892407872308015	77	1005.07516370647
-3.63523164255631	-0.003811813872834+0.00843188029095416i	0.00676997979377037-0.00606687811537826i	0.0038857157819778	-0.00682299814264427	77	1005.07516370647
-3.63474333150217	-0.00374756303565774+0.00844936940877341i	0.00669436681536159-0.00604858019234135i	-0.000596188743077883	-0.0031277811666606	77	1005.07516370647
-3.63425502044803	-0.00368331219848148+0.00846685852659266i	0.00661875383695282-0.00603028226930444i	-0.00492387831466053	0.00125751149902829	76	1005.07516370647
-3.63376670939388	-0.00361906136130516+0.00848434764441193i	0.00654314085854397-0.00601198434626752i	-0.0080483758027126	0.00527731582069522	76	1005.07516370647
-3.63327839833974	-0.0035548105241289+0.00850183676223118i	0.00646752788013519-0.00599368642323061i	-0.0092143767860983	0.00797855058356765	76	1005.07516370647
-3.6327900872856	-0.00349055968695264+0.00851932588005043i	0.00639191490172642-0.0059753885001937i	-0.00814273399628615	0.00873658536494789	75	1005.07516370647
-3.63230177623146	-0.00342630884977639+0.00853681499786968i	0.00631630192331764-0.00595709057715679i	-0.0050972738479564	0.00739961610552552	75	1005.07516370647
-3.63181346517732	-0.00336205801260007+0.00855430411568895i	0.0062406889449088-0.00593879265411987i	-0.000819954896188265	0.00431809290144916	75	1005.07516370647
-3.63132515412318	-0.00329780717542381+0.00857179323350819i	0.00616507596650002-0.00592049473108296i	0.00364972024808731	0.0002537659743144	75	1005.07516370647
-3.63083684306903	-0.00323438630017801+0.00858376471397155i	0.00608822915649696-0.00589892698359062i	0.00722161222519605	-0.00380548685331022	74	1005.07516370647
-3.63034853201489	-0.00317109860692105+0.00859485079247876i	0.00601118435651437-0.00587683453525581i	0.0090341346276429	-0.00689059321356531	74	1005.07516370647
-3.62986022096075	-0.00310781091366403+0.00860593687098598i	0.00593413955653171-0.00585474208692097i	0.00865333784756371	-0.00828148618766174	74	1005.07516370647
-3.62937190990661	-0.00304452322040707+0.00861702294949318i	0.00585709475654912-0.00583264963858615i	0.00617664805930193	-0.00767377346053131	74	1005.07516370647
-3.62888359885247	-0.00298123552715011+0.00862810902800039i	0.00578004995656653-0.00581055719025134i	0.00220880493375477	-0.00524516577464583	73	1005.07516370647
-3.62839528779833	-0.00291794783389315+0.00863919510650759i	0.00570300515658394-0.00578846474191652i	-0.00228563690531993	-0.00160543929743719	73	1005.07516370647
-3.62790697674419	-0.00285466014063613+0.00865028118501481i	0.00562596035660128-0.00576637229358169i	-0.00621658902668523	0.00235612067828971	73	1005.07516370647
-3.62741866569004	-0.00279137244737917+0.00866136726352201i	0.00554891555661869-0.00574427984524687i	-0.00863263304448342	0.00568774887933497	73	1005.07516370647
-3.6269303546359	-0.00272808475412221+0.00867245334202922i	0.0054718707566361-0.00572218739691206i	-0.00895115545186277	0.00760379281167451	73	1005.07516370647
-3.62644204358176	-0.00266479706086525+0.00868353942053643i	0.00539482595665351-0.00570009494857724i	-0.00709877912700696	0.00766998225804343	72	1005.07516370647
-3.62595373252762	-0.00260246059694185+0.00868934807141616i	0.00531718888450595-0.00567451352790328i	-0.00352863044948456	0.00590071922363304	72	1005.07516370647
-3.62546542147348	-0.00254027912565752+0.00869429682194765i	0.00523945530794821-0.00564836361652871i	0.000885894936501543	0.00275459274004717	72	1005.07516370647
-3.62497711041934	-0.0024780976543732+0.00869924557247913i	0.00516172173139046-0.00562221370515414i	0.00507374586094728	-0.000991629973549657	72	1005.07516370647
-3.6244887993652	-0.00241591618308888+0.00870419432301062i	0.00508398815483272-0.00559606379377958i	0.00802188052710987	-0.00443176424074602	72	1005.07516370647
-3.62400048831105	-0.0023537347118045+0.00870914307354211i	0.0050062545782749-0.00556991388240499i	0.00901982241361999	-0.00674888051226787	72	1005.07516370647
-3.62351217725691	-0.00229155324052018+0.00871409182407359i	0.00492852100171716-0.00554376397103042i	0.00783080815552102	-0.00740929416099927	72	1005.07516370647
-3.62302386620277	-0.00222937176923586+0.00871904057460507i	0.00485078742515941-0.00551761405965585i	0.00474795866948454	-0.00628540845791683	72	1005.07516370647
-3.62253555514863	-0.00216719029795154+0.00872398932513656i	0.00477305384860167-0.00549146414828129i	0.000522147479986646	-0.00367915342965476	72	1005.07516370647
-3.62204724409449	-0.00210500882666716+0.00872893807566805i	0.00469532027204385-0.00546531423690669i	-0.00382071280820099	-0.000242065123294089	72	1005.07516370647
-3.62155893304035	-0.00204282735538284+0.00873388682619953i	0.00461758669548611-0.00543916432553213i	-0.00722854490583995	0.00318708708329977	72	1005.07516370647
-3.62107062198621	-0.00198193192734777+0.0087332066400859i	0.00453980888130336-0.0054102293789249i	-0.00887231556483151	0.00578399347507579	72	1005.07516370647
-3.62058231093206	-0.00192124923859085+0.00873159530650164i	0.00446202374926374-0.00538083372744994i	-0.00836373561949816	0.00694436608968517	72	1005.07516370647
-3.62009399987792	-0.00186056654983388+0.00872998397291737i	0.00438423861722406-0.00535143807597496i	-0.00583357457324319	0.00641903752128549	72	1005.07516370647
-3.61960568882378	-0.00179988386107696+0.0087283726393331i	0.00430645348518444-0.00532204242450001i	-0.00190002912541103	0.00436730438304484	72	1005.07516370647
-3.61911737776964	-0.00173920117232004+0.00872676130574883i	0.00422866835314483-0.00529264677302505i	0.00248120924478817	0.00131141328311137	72	1005.07516370647
-3.6186290667155	-0.00167851848356313+0.00872514997216456i	0.00415088322110522-0.0052632511215501i	0.00624896214348941	-0.00199567214984208	72	1005.07516370647
-3.61814075566136	-0.00161783579480615+0.00872353863858029i	0.00407309808906553-0.00523385547007511i	0.00849342721721661	-0.00475547411248497	72	1005.07516370647
-3.61765244460721	-0.00155715310604924+0.00872192730499602i	0.00399531295702592-0.00520445981860016i	0.00867575928173441	-0.00631669350045102	72	1005.07516370647
-3.61716413355307	-0.00149647041729232+0.00872031597141176i	0.00391752782498631-0.0051750641671252i	0.00675739893220126	-0.00632891313662115	73	1005.07516370647
-3.61667582249893	-0.0014357877285354+0.00871870463782749i	0.00383974269294669-0.00514566851565025i	0.00320811671902348	-0.0048210381895917	73	1005.07516370647
-3.61618751144479	-0.00137652647114777+0.00871190755069044i	0.00376258228643554-0.00511331940591379i	-0.00110606578862383	-0.00218839051917104	73	1005.07516370647
-3.61569920039065	-0.00131750389261044+0.00870423970065738i	0.00368552678036079-0.00508047436789175i	-0.00513662930145996	0.000910909070816274	73	1005.07516370647
-3.61521088933651	-0.00125848131407311+0.00869657185062432i	0.00360847127428604-0.0050476293298697i	-0.00791051592944252	0.00372227289968489	73	1005.07516370647
-3.61472257828237	-0.00119945873553578+0.00868890400059125i	0.0035314157682113-0.00501478429184766i	-0.00876168303829713	0.00557629626384259	74	1005.07516370647
-3.61423426722822	-0.0011404361569984+0.00868123615055818i	0.00345436026213648-0.00498193925382559i	-0.00749103614921869	0.00604813569542764	74	1005.07516370647
-3.61374595617408	-0.00108141357846107+0.00867356830052511i	0.00337730475606173-0.00494909421580355i	-0.00441299464739933	0.00505477140621407	74	1005.07516370647
-3.61325764511994	-0.00102239099992375+0.00866590045049205i	0.00330024924998698-0.0049162491777815i	-0.000277853526300499	0.00286790864845669	74	1005.07516370647
-3.6127693340658	-0.000963368421386418+0.00865823260045899i	0.00322319374391224-0.00488340413975946i	0.00391092494520548	4.10534617889843e-05	75	1005.07516370647
-3.61228102301166	-0.000904345842849036+0.00865056475042592i	0.00314613823783742-0.00485055910173739i	0.00714003885719273	-0.00272994847463581	75	1005.07516370647
-3.61179271195752	-0.000845323264311708+0.00864289690039285i	0.00306908273176267-0.00481771406371534i	0.00863133077890845	-0.00477791092457524	76	1005.07516370647
-3.61130440090338	-0.000787979147167409+0.00862966344429526i	0.00299312625542662-0.00478250480448449i	0.00802506191978741	-0.00562329353772205	76	1005.07516370647
-3.61081608984923	-0.00073092107006758+0.00861548150870757i	0.00291735707354765-0.00474689263938847i	0.00548169292866592	-0.00509275721231882	76	1005.07516370647
-3.61032777879509	-0.0006738629929677+0.00860129957311986i	0.00284158789166861-0.00471128047429242i	0.00162477518873226	-0.00334715133390533	77	1005.07516370647
-3.60983946774095	-0.000616804915867872+0.00858711763753217i	0.00276581870978964-0.0046756683091964i	-0.00260840229321215	-0.000836788653049569	77	1005.07516370647
-3.60935115668681	-0.000559746838768043+0.00857293570194449i	0.00269004952791066-0.00464005614410039i	-0.00619345051885808	0.00181347974518132	78	1005.07516370647
-3.60886284563267	-0.000502688761668215+0.0085587537663568i	0.00261428034603169-0.00460444397900437i	-0.00826662497149342	0.00395938201893132	78	1005.07516370647
-3.60837453457853	-0.000445630684568335+0.00854457183076909i	0.00253851116415265-0.00456883181390832i	-0.00833284290928171	0.0050937154398202	79	1005.07516370647
-3.60788622352438	-0.000388572607468506+0.0085303898951814i	0.00246274198227367-0.0045332196488123i	-0.00638389578684459	0.00496622801445828	79	1005.07516370647
-3.60739791247024	-0.000331514530368678+0.00851620795959371i	0.0023869728003947-0.00449760748371628i	-0.00289863446002162	0.00363855686982299	80	1005.07516370647
-3.6069096014161	-0.000274456453268849+0.00850202602400603i	0.00231120361851573-0.00446199531862026i	0.0012745027871463	0.00146223116215703	80	1005.07516370647
-3.60642129036196	-0.000219173493176116+0.00848288890417886i	0.00223723725519095-0.0044239572992085i	0.00511936395306008	-0.00101038745379043	81	1005.07516370647
-3.60593297930782	-0.00016419750820497+0.0084628948727915i	0.00216358265748088-0.00438549977115571i	0.00770814584023773	-0.00317245345931204	82	1005.07516370647
-3.60544466825368	-0.000109221523233823+0.00844290084140414i	0.00208992805977081-0.00434704224310292i	0.00842215405430115	-0.00450746730308623	82	1005.07516370647
-3.60495635719954	-5.42455382626767e-05+0.00842290681001677i	0.00201627346206074-0.00430858471505013i	0.00709782556767125	-0.00471223447221457	83	1005.07516370647
-3.60446804614539	7.30446708519704e-07+0.0084029127786294i	0.00194261886435061-0.0042701271869973i	0.00406461981996005	-0.00376599929961347	84	1005.07516370647
-3.60397973509125	5.57064316796662e-05+0.00838291874724204i	0.00186896426664054-0.00423166965894451i	6.32710383194344e-05	-0.00192883263700981	84	1005.07516370647
-3.60349142403711	0.000110682416650813+0.00836292471585467i	0.00179530966893047-0.00419321213089172i	-0.00393490474490249	0.000328425785048253	85	1005.07516370647
-3.60300311298297	0.000165658401621959+0.00834293068446732i	0.0017216550712204-0.00415475460283893i	-0.00696361591295823	0.00244408666151675	86	1005.07516370647
-3.60251480192883	0.000220634386593156+0.00832293665307994i	0.00164800047351027-0.0041162970747861i	-0.00829500601957824	0.00390501269332666	87	1005.07516370647
-3.60202649087469	0.000275610371564302+0.00830294262169258i	0.0015743458758002-0.00407783954673331i	-0.00761451695076042	0.00437098768458068	87	1005.07516370647
-3.60153817982055	0.0003285405001072+0.00827776130624334i	0.0015029275822515-0.00403755789792299i	-0.00509342059922221	0.00375446020588802	88	1005.07516370647
-3.6010498687664	0.000381111667834377+0.00825166984299853i	0.00143190166499807-0.00399695619347921i	-0.00135595521452209	0.00223743708001855	89	1005.07516370647
-3.60056155771226	0.000433682835561603+0.0082255783797537i	0.00136087574774457-0.0039563544890354i	0.00268795308979237	0.0002156029849935	90	1005.07516370647
-3.60007324665812	0.000486254003288781+0.00819948691650889i	0.00128984983049114-0.00391575278459163i	0.0060599738455322	-0.00180185911396315	91	1005.07516370647
-3.59958493560398	0.000538825171015958+0.00817339545326408i	0.00121882391323771-0.00387515108014786i	0.00794920509372746	-0.0033198466536642	92	1005.07516370647
-3.59909662454984	0.000591396338743136+0.00814730399001927i	0.00114779799598427-0.00383454937570408i	0.00790711337043055	-0.00397866425407085	93	1005.07516370647
-3.5986083134957	0.000643967506470361+0.00812121252677444i	0.00107677207873077-0.00379394767126027i	0.00595401928273855	-0.00363925432006567	94	1005.07516370647
-3.59812000244156	0.000696538674197539+0.00809512106352963i	0.00100574616147734-0.0037533459668165i	0.00257184890744812	-0.00241213616266389	95	1005.07516370647
-3.59763169138741	0.000749109841924717+0.00806902960028482i	0.000934720244223908-0.00371274426237273i	-0.00141455904295108	-0.000624139930381476	96	1005.07516370647
-3.59714338033327	0.000801681009651895+0.00804293813704001i	0.000863694326970475-0.00367214255792895i	-0.00503840785573469	0.00126751743167374	97	1005.07516370647
-3.59665506927913	0.000852197251751552+0.00801226653497967i	0.000795524628392648-0.00362954139162018i	-0.00742024586271143	0.0027883260338907	98	1005.07516370647
-3.59616675822499	0.000902347730389946+0.0079807796978551i	0.0007278633182523-0.00358658433404098i	-0.00799384210275823	0.00357483659716134	99	1005.07516370647
-3.59567844717085	0.00095249820902834+0.00794929286073053i	0.000660202008111952-0.00354362727646178i	-0.00663254015751776	0.00345300539366019	100	1005.07516370647
-3.59519013611671	0.00100264868766673+0.00791780602360596i	0.000592540697971604-0.00350067021888258i	-0.00367698834074684	0.00247781179795933	101	1005.07516370647
-3.59470182506256	0.00105279916630517+0.00788631918648136i	0.000524879387831195-0.00345771316130335i	0.000149080584856585	0.000914709605791275	102	1005.07516370647
-3.59421351400842	0.00110294964494357+0.00785483234935679i	0.000457218077690846-0.00341475610372415i	0.00391584291866744	-0.000831358261262759	103	1005.07516370647
-3.59372520295428	0.00115310012358196+0.00782334551223222i	0.000389556767550498-0.00337179904614495i	0.00671316823062063	-0.00232003987326617	105	1005.07516370647
-3.59323689190014	0.00120325060222036+0.00779185867510765i	0.00032189545741015-0.00332884198856575i	0.00787041060015132	-0.00318617579528123	106	1005.07516370647
-3.592748580846	0.0012534010808588+0.00776037183798305i	0.000254234147269741-0.00328588493098651i	0.00711715527289952	-0.00322924287191394	107	1005.07516370647
-3.59226026979186	0.00130355155949719+0.00772888500085848i	0.000186572837129393-0.00324292787340731i	0.0046464002276478	-0.00245976024081903	108	1005.07516370647
-3.59177195873772	0.00135139649207544+0.00769275819390944i	0.000122199363116879-0.00319865355892046i	0.00106618800673607	-0.00109464981883483	110	1005.07516370647
-3.59128364768357	0.00139882518012174+0.0076557936843002i	5.84194768160906e-05-0.00315414142615947i	-0.00274653925773526	0.000507080873090164	111	1005.07516370647
-3.59079533662943	0.00144625386816809+0.00761882917469093i	-5.36040948475547e-06-0.00310962929339844i	-0.00586858564704393	0.00193705838771543	112	1005.07516370647
-3.59030702557529	0.0014936825562144+0.00758186466508169i	-6.91402957855436e-05-0.00306511716063745i	-0.00755010431820437	0.00283950050166651	114	1005.07516370647
-3.58981871452115	0.0015411112442607+0.00754490015547245i	-0.000132920182086332-0.00302060502787646i	-0.00739432936892778	0.00299974623403226	115	1005.07516370647
-3.58933040346701	0.00158853993230701+0.00750793564586321i	-0.00019670006838712-0.00297609289511547i	-0.00545119545812321	0.00239531366995122	116	1005.07516370647
-3.58884209241287	0.00163596862035336+0.00747097113625394i	-0.000260479954687966-0.00293158076235445i	-0.00220244264055657	0.00119758399164077	118	1005.07516370647
-3.58835378135873	0.00168339730839966+0.0074340066266447i	-0.000324259840988754-0.00288706862959346i	0.00155754374350569	-0.000275430429565155	119	1005.07516370647
-3.58786547030458	0.00173082599644597+0.00739704211703546i	-0.000388039727289542-0.00284255649683247i	0.00491574469789685	-0.00164248461145279	121	1005.07516370647
-3.58737715925044	0.00177825468449227+0.00736007760742622i	-0.00045181961359033-0.00279804436407148i	0.00706204030404357	-0.00255701280095839	122	1005.07516370647
-3.5868888481963	0.00182336095041714+0.00731917951460697i	-0.000511780259061034-0.00275202560826093i	0.0074803759805335	-0.00279263567742349	123	1005.07516370647
-3.58640053714216	0.00186804198412254+0.00727756118824227i	-0.000571041606914898-0.00270573099189205i	0.00608557404142394	-0.00230784132768828	125	1005.07516370647
-3.58591222608802	0.00191272301782794+0.00723594286187757i	-0.000630302954768762-0.00265943637552318i	0.00322930529297354	-0.00124224874496134	126	1005.07516370647
-3.58542391503388	0.00195740405153335+0.00719432453551287i	-0.000689564302622626-0.00261314175915431i	-0.000386719544474366	0.00011954332949333	128	1005.07516370647
-3.58493560397973	0.00200208508523879+0.00715270620914813i	-0.000748825650476544-0.0025668471427854i	-0.00388204465080192	0.00142231781681007	129	1005.07516370647
-3.58444729292559	0.00204676611894419+0.00711108788278343i	-0.000808086998330408-0.00252055252641652i	-0.0064116503232818	0.00233206064497805	131	1005.07516370647
-3.58395898187145	0.00209144715264959+0.00706946955641873i	-0.000867348346184272-0.00247425791004765i	-0.00737012975814067	0.00262106018638266	132	1005.07516370647
-3.58347067081731	0.00213612818635499+0.00702785123005403i	-0.000926609694038136-0.00242796329367878i	-0.00653655343877737	0.00222472012801952	134	1005.07516370647
-3.58298235976317	0.00218080922006043+0.00698623290368929i	-0.000985871041892054-0.00238166867730986i	-0.00412536357120781	0.00125595224987386	136	1005.07516370647
-3.58249404870903	0.00222549025376584+0.00694461457732459i	-0.00104513238974592-0.00233537406094099i	-0.000731581478521701	-2.604639077756e-05	137	1005.07516370647
-3.58200573765489	0.00226767549398251+0.00689900019331929i	-0.00110024660451237-0.0022881521303363i	0.00281294503161454	-0.00127997464284539	139	1005.07516370647
-3.58151742660074	0.00230939734583157+0.00685264387027322i	-0.00115459083039941-0.00224075802738163i	0.00564656195556238	-0.00218245691582731	140	1005.07516370647
-3.5810291155466	0.00235111919768067+0.00680628754722712i	-0.0012089350562865-0.00219336392442692i	0.00708912980222411	-0.00250443478615992	142	1005.07516370647
-3.58054080449246	0.00239284104952973+0.00675993122418106i	-0.00126327928217354-0.00214596982147225i	0.00680247367933383	-0.00216866669558063	144	1005.07516370647
-3.58005249343832	0.00243456290137878+0.00671357490113499i	-0.00131762350806057-0.00209857571851759i	0.00486978493209503	-0.00126889053937974	145	1005.07516370647
-3.57956418238418	0.00247628475322785+0.00666721857808893i	-0.00137196773394761-0.00205118161556292i	0.00177231801208887	-4.42780664953674e-05	147	1005.07516370647
-3.57907587133004	0.00251800660507694+0.00662086225504282i	-0.0014263119598347-0.00200378751260821i	-0.00173012249020802	0.00118334442028113	148	1005.07516370647
-3.5785875602759	0.002559728456926+0.00657450593199676i	-0.00148065618572174-0.00195639340965354i	-0.00478529755596342	0.00209319716027617	150	1005.07516370647
-3.57809924922175	0.00260145030877506+0.0065281496089507i	-0.00153500041160878-0.00190899930669887i	-0.00665572259937041	0.00244858614401202	152	1005.07516370647
-3.57761093816761	0.00264317216062412+0.00648179328590463i	-0.00158934463749581-0.00186160520374421i	-0.00689660170401761	0.00215795093917436	153	1005.07516370647
-3.57712262711347	0.00268238306652078+0.00643229040540044i	-0.00163905131561871-0.00181316617236836i	-0.00545925236084255	0.00129854554745524	155	1005.07516370647
-3.57663431605933	0.00272112129162331+0.00638219519144663i	-0.00168788498420598-0.00176453043520708i	-0.00271013176368563	0.000100388805435154	157	1005.07516370647
-3.57614600500519	0.00275985951672584+0.00633209997749282i	-0.00173671865279325-0.0017158946980458i	0.000672342690392836	-0.00112282898166561	158	1005.07516370647
-3.57565769395105	0.00279859774182837+0.006282004763539i	-0.00178555232138052-0.00166725896088452i	0.00386243464617887	-0.00205155825614787	160	1005.07516370647
-3.57516938289691	0.00283733596693094+0.00623190954958514i	-0.00183438598996783-0.0016186232237232i	0.00608777072860214	-0.00244271553734052	161	1005.07516370647
-3.57468107184276	0.00287607419203347+0.00618181433563133i	-0.0018832196585551-0.00156998748656192i	0.00681622842989539	-0.00219269603132173	163	1005.07516370647
-3.57419276078862	0.002914812417136+0.00613171912167751i	-0.00193205332714237-0.00152135174940064i	0.00588315668138161	-0.00136449095176062	165	1005.07516370647
-3.57370444973448	0.00295355064223853+0.0060816239077237i	-0.00198088699572964-0.00147271601223936i	0.00352851784328291	-0.000171880134871181	166	1005.07516370647
-3.57321613868034	0.00299228886734109+0.00603152869376984i	-0.00202972066431695-0.00142408027507804i	0.000335590767208257	0.00107534717834723	168	1005.07516370647
-3.5727278276262	0.00303102709244362+0.00598143347981603i	-0.00207855433290422-0.00137544453791676i	-0.00291319713350741	0.0020511936117663	170	1005.07516370647
-3.57223951657206	0.00306707735975991+0.0059281931852273i	-0.00212254307749416-0.00132630773363083i	-0.00542392409080751	0.00249331932797097	171	1005.07516370647
-3.57175120551792	0.00310261465803302+0.00587435268441055i	-0.00216560721826782-0.00127707530584782i	-0.00659325337238129	0.00228612621639782	173	1005.07516370647
-3.57126289446377	0.00313815195630616+0.00582051218359375i	-0.00220867135904152-0.00122784287806478i	-0.00614955669338953	0.0014793880417337	174	1005.07516370647
-3.57077458340963	0.00317368925457927+0.00576667168277699i	-0.00225173549981518-0.00117861045028177i	-0.00421484390648895	0.000277622523028977	176	1005.07516370647
-3.57028627235549	0.00320922655285238+0.00571283118196024i	-0.00229479964058884-0.00112937802249877i	-0.00127238489898865	-0.00101058858119225	177	1005.07516370647
-3.56979796130135	0.00324476385112549+0.00565899068114349i	-0.00233786378136249-0.00108014559471577i	0.00195364216856601	-0.0020513204066498	179	1005.07516370647
-3.56930965024721	0.00328030114939864+0.00560515018032668i	-0.00238092792213619-0.00103091316693272i	0.00467608436827005	-0.0025711739577917	180	1005.07516370647
-3.56882133919307	0.00331583844767175+0.00555130967950993i	-0.00242399206290985-0.00098168073914972i	0.00623667737856789	-0.00242836014977466	182	1005.07516370647
-3.56833302813892	0.00335137574594486+0.00549746917869318i	-0.00246705620368351-0.000932448311366717i	0.00626511953949062	-0.00165067346152937	183	1005.07516370647
-3.56784471708478	0.00338691304421797+0.00544362867787642i	-0.00251012034445717-0.000883215883583715i	0.00476693574978206	-0.000430328019644977	185	1005.07516370647
-3.56735640603064	0.00341981427035945+0.00538746944076326i	-0.00254796879721398-0.000833281994236795i	0.00211909158130849	0.000920780715752086	186	1005.07516370647
-3.5668680949765	0.00345220556779346+0.00533086166121905i	-0.00258480831360027-0.000783212412325106i	-0.00102037299568378	0.00205257470876922	188	1005.07516370647
-3.56637978392236	0.00348459686522748+0.00527425388167484i	-0.00262164782998657-0.000733142830413417i	-0.00388234625399112	0.00267052586490897	189	1005.07516370647
-3.56589147286822	0.00351698816266149+0.00521764610213063i	-0.00265848734637286-0.000683073248501728i	-0.00577221976031706	0.00260828131352703	191	1005.07516370647
-3.56540316181408	0.00354937946009553+0.00516103832258637i	-0.00269532686275919-0.000633003666589993i	-0.00623799367373868	0.00187181070311123	192	1005.07516370647
-3.56491485075993	0.00358177075752955+0.00510443054304216i	-0.00273216637914549-0.000582934084678304i	-0.00517836319608189	0.000640056656503301	193	1005.07516370647
-3.56442653970579	0.00361416205496356+0.00504782276349796i	-0.00276900589553178-0.000532864502766615i	-0.00286459134946483	-0.000778508474339215	195	1005.07516370647
-3.56393822865165	0.00364655335239758+0.00499121498395375i	-0.00280584541191808-0.000482794920854926i	0.000128513280770879	-0.00202288054304832	196	1005.07516370647
-3.56344991759751	0.00367894464983162+0.00493460720440949i	-0.00284268492830441-0.000432725338943192i	0.00306504282090274	-0.00277091323273612	197	1005.07516370647
-3.56296160654337	0.00371133594726564+0.00487799942486528i	-0.0028795244446907-0.000382655757031503i	0.00522863924580105	-0.00282206899247861	198	1005.07516370647
-3.56247329548923	0.00374090472809317+0.00481919034196581i	-0.00291101202186727-0.000332492929055869i	0.00609355782355983	-0.00214686036560422	200	1005.07516370647
-3.56198498443509	0.00376992013490913+0.00475994967823327i	-0.00294145031413853-0.000282311819540864i	0.00546214250716573	-0.000911272460983237	201	1005.07516370647
-3.56149667338094	0.00379893554172512+0.00470070901450068i	-0.00297188860640982-0.000232130710025813i	0.00350246444269603	0.000577683070896127	202	1005.07516370647
-3.5610083623268	0.00382795094854109+0.00464146835076814i	-0.00300232689868108-0.000181949600510808i	0.000704649092708223	0.00194513771504317	203	1005.07516370647
-3.56052005127266	0.00385696635535705+0.0045822276870356i	-0.00303276519095235-0.000131768490995803i	-0.00224064876478848	0.00284139442851726	204	1005.07516370647
-3.56003174021852	0.00388598176217302+0.00452298702330306i	-0.00306320348322361-8.15873814807976e-05i	-0.00461241167497722	0.00303082707892074	205	1005.07516370647
-3.55954342916438	0.00391499716898901+0.00446374635957047i	-0.0030936417754949-3.14062719657468e-05i	-0.00583554245054293	0.00245318180976133	206	1005.07516370647
-3.55905511811024	0.00394401257580498+0.00440450569583793i	-0.00312408006776616+1.87748375492583e-05i	-0.00562021471210893	0.00124146863711028	207	1005.07516370647
-3.55856680705609	0.00397302798262094+0.0043452650321054i	-0.00315451836003742+6.89559470642635e-05i	-0.00403054762183325	-0.000308646228047514	208	1005.07516370647
-3.55807849600195	0.0040020433894369+0.00428602436837286i	-0.00318495665230868+0.000119137056579269i	-0.00146633246480526	-0.00181090875632893	209	1005.07516370647
-3.55759018494781	0.0040282873898392+0.00422542465359977i	-0.00320980938289633+0.000169648678763712i	0.00143538716257572	-0.00287975291570594	210	1005.07516370647
-3.55710187389367	0.00405398075954895+0.00416455491880663i	-0.00323355235863792+0.000220225968119525i	0.00396007502219731	-0.00323766026684821	211	1005.07516370647
-3.55661356283953	0.00407967412925871+0.00410368518401348i	-0.00325729533437951+0.000270803257475339i	0.00549305320847547	-0.00278406270247231	212	1005.07516370647
-3.55612525178539	0.00410536749896846+0.00404281544922033i	-0.0032810383101211+0.000321380546831153i	0.0056671113816925	-0.00162056449105786	213	1005.07516370647
-3.55563694073125	0.00413106086867824+0.00398194571442713i	-0.0033047812858627+0.000371957836187012i	0.00445051805460847	-2.87900559629922e-05	214	1005.07516370647
-3.5551486296771	0.004156754238388+0.00392107597963398i	-0.00332852426160429+0.000422535125542826i	0.00215230205558778	0.00159774164385749	214	1005.07516370647
-3.55466031862296	0.00418244760809775+0.00386020624484083i	-0.00335226723734588+0.000473112414898639i	-0.000655853097610002	0.00285070536205696	215	1005.07516370647
-3.55417200756882	0.00420814097780751+0.00379933651004768i	-0.00337601021308747+0.000523689704254453i	-0.0032814469242978	0.00340911156707541	216	1005.07516370647
-3.55368369651468	0.00423383434751729+0.00373846677525448i	-0.00339975318882908+0.000574266993610312i	-0.0050816238129621	0.0031210323600576	217	1005.07516370647
-3.55319538546054	0.00425952771722704+0.00367759704046133i	-0.00342349616457066+0.000624844282966126i	-0.00562036939136145	0.00204421358111847	217	1005.07516370647
-3.5527070744064	0.00428231764327848+0.00361543490023076i	-0.00344163924320616+0.000675222970188971i	-0.00477191392197509	0.000433305153179407	218	1005.07516370647
-3.55221876335226	0.00430452304766934+0.00355301257276692i	-0.00345865494981699+0.000725561674804188i	-0.00275805294940973	-0.00131074048523423	219	1005.07516370647
-3.55173045229811	0.00432672845206021+0.00349059024530301i	-0.00347567065642785+0.000775900379419451i	-8.25986520387547e-05	-0.00275297184789201	219	1005.07516370647
-3.55124214124397	0.00434893385645106+0.00342816791783917i	-0.00349268636303868+0.000826239084034668i	0.00259257802539563	-0.00352867727521795	220	1005.07516370647
-3.55075383018983	0.00437113926084192+0.00336574559037532i	-0.00350970206964952+0.000876577788649886i	0.00461034066513824	-0.00343441842946929	220	1005.07516370647
-3.55026551913569	0.00439334466523277+0.00330332326291148i	-0.00352671777626035+0.000926916493265103i	0.0054794631215062	-0.00248085266478598	221	1005.07516370647
-3.54977720808155	0.00441555006962365+0.00324090093544757i	-0.0035437334828712+0.000977255197880366i	0.00499410928002047	-0.00089295439973607	221	1005.07516370647
-3.54928889702741	0.0044377554740145+0.00317847860798373i	-0.00356074918948204+0.00102759390249558i	0.00328258116634596	0.000943062993201731	222	1005.07516370647
-3.54880058597326	0.00445996087840535+0.00311605628051988i	-0.00357776489609288+0.0010779326071108i	0.000773790520543538	0.0025736020921376	222	1005.07516370647
-3.54831227491912	0.00448216628279621+0.00305363395305603i	-0.00359478060270371+0.00112827131172602i	-0.00190986615139187	0.00358952373028677	222	1005.07516370647
-3.54782396386498	0.00450150209443006+0.00299083996118883i	-0.00360604447562882+0.00117857436505745i	-0.00410375085711883	0.00372273659118332	223	1005.07516370647
-3.54733565281084	0.00452025259772868+0.00292797016125705i	-0.0036161351520469+0.00122887014662752i	-0.00527172588033386	0.00293023053014207	223	1005.07516370647
-3.5468473417567	0.00453900310102729+0.00286510036132528i	-0.00362622582846498+0.00127916592819759i	-0.00513351231241327	0.0013983091861375	223	1005.07516370647
-3.54635903070256	0.0045577536043259+0.00280223056139351i	-0.00363631650488305+0.00132946170976766i	-0.00373131266388323	-0.000501878330138956	224	1005.07516370647
-3.54587071964842	0.00457650410762453+0.00273936076146168i	-0.00364640718130114+0.00137975749133778i	-0.00141802290526756	-0.00230323555947487	224	1005.07516370647
-3.54538240859427	0.00459525461092315+0.0026764909615299i	-0.00365649785771922+0.00143005327290785i	0.0012312409293492	-0.0035573582687954	224	1005.07516370647
-3.54489409754013	0.00461400511422176+0.00261362116159813i	-0.0036665885341373+0.00148034905447792i	0.0035617610489034	-0.0039458564678378	224	1005.07516370647
-3.54440578648599	0.00463275561752037+0.00255075136166636i	-0.00367667921055538+0.00153064483604799i	0.00500069587552443	-0.00336078834547896	224	1005.07516370647
-3.54391747543185	0.004651506120819+0.00248788156173453i	-0.00368676988697347+0.00158094061761811i	0.00519766415917938	-0.00193397353518088	224	1005.07516370647
-3.54342916437771	0.00467025662411762+0.00242501176180276i	-0.00369686056339154+0.00163123639918818i	0.00410998368365386	-7.36117886922564e-06	225	1005.07516370647
-3.54294085332357	0.00468601844326041+0.00236182285657918i	-0.00370133467643505+0.00168100100291903i	0.00201174730498268	0.00194796127888174	225	1005.07516370647
-3.54245254226943	0.00470116271109144+0.00229856801468204i	-0.00370464823991939+0.00173065584946101i	-0.000571592160050403	0.00344346535381211	225	1005.07516370647
-3.54196423121528	0.00471630697892249+0.00223531317278485i	-0.00370796180340373+0.00178031069600303i	-0.00300016951338246	0.00410365354706403	225	1005.07516370647
-3.54147592016114	0.00473145124675352+0.00217205833088771i	-0.00371127536688806+0.001829965542545i	-0.0046756455716129	0.00375588382047369	225	1005.07516370647
-3.540987609107	0.00474659551458456+0.00210880348899057i	-0.0037145889303724+0.00187962038908698i	-0.00518805451250347	0.00247471930476936	225	1005.07516370647
-3.54049929805286	0.0047617397824156+0.00204554864709344i	-0.00371790249385674+0.00192927523562895i	-0.00441599268215724	0.000566105054915128	225	1005.07516370647
-3.54001098699872	0.00477688405024664+0.00198229380519625i	-0.00372121605734108+0.00197893008217097i	-0.00255538206209782	-0.0015056828276795	225	1005.07516370647
-3.53952267594458	0.00479202831807768+0.00191903896329911i	-0.00372452962082541+0.00202858492871295i	-6.99937209629592e-05	-0.00323087547748532	225	1005.07516370647
-3.53903436489044	0.00480717258590871+0.00185578412140197i	-0.00372784318430975+0.00207823977525492i	0.00242382738647759	-0.00417943509856609	225	1005.07516370647
-3.53854605383629	0.00482231685373975+0.00179252927950484i	-0.00373115674779409+0.0021278946217969i	0.00430965566818523	-0.00410795002485759	225	1005.07516370647
-3.53805774278215	0.00483456121080273+0.00172979310399813i	-0.00372882407946155+0.00217724039683286i	0.00512038835596737	-0.00301633590339372	225	1005.07516370647
-3.53756943172801	0.00484619860979796+0.00166716548657322i	-0.00372530964167897+0.00222652148248378i	0.00466186683976809	-0.0011675601697933	225	1005.07516370647
-3.53708112067387	0.00485783600879319+0.0016045378691483i	-0.00372179520389639+0.00227580256813471i	0.00305242410237263	0.000988250227716467	225	1005.07516370647
-3.53659280961973	0.00486947340778843+0.00154191025172338i	-0.00371828076611381+0.00232508365378563i	0.000693372500046116	0.00292223855610842	224	1005.07516370647
-3.53610449856559	0.00488111080678367+0.0014792826342984i	-0.00371476632833123+0.0023743647394366i	-0.00183016351022086	0.00415520473428201	224	1005.07516370647
-3.53561618751144	0.0048927482057789+0.00141665501687349i	-0.00371125189054865+0.00242364582508753i	-0.00389404077786451	0.00437607588893261	224	1005.07516370647
-3.5351278764573	0.00490438560477414+0.00135402739944857i	-0.00370773745276607+0.00247292691073845i	-0.00498914659584943	0.00352006458445159	224	1005.07516370647
-3.53463956540316	0.00491602300376937+0.00129139978202365i	-0.00370422301498349+0.00252220799638938i	-0.0048467536055413	0.0017869488208981	224	1005.07516370647
-3.53415125434902	0.00492766040276461+0.00122877216459868i	-0.00370070857720091+0.00257148908204035i	-0.00350436768912637	-0.000405546422699246	224	1005.07516370647
-3.53366294329488	0.00493929780175984+0.00116614454717376i	-0.00369719413941833+0.00262077016769128i	-0.00129595530725699	-0.00252238910717211	224	1005.07516370647
-3.53317463224074	0.00494789084294184+0.00110413871540769i	-0.00368823943879766+0.00266916489897032i	0.00122900629067679	-0.00403843556196872	223	1005.07516370647
-3.5326863211866	0.00495583852081383+0.00104226469392003i	-0.00367813147491165+0.00271737173492746i	0.00344428610558277	-0.00457206697824293	223	1005.07516370647
-3.53219801013245	0.00496378619868582+0.000980390672432311i	-0.00366802351102562+0.00276557857088465i	0.00480315376198268	-0.00398373264864699	223	1005.07516370647
-3.53170969907831	0.0049717338765578+0.000918516650944649i	-0.00365791554713961+0.00281378540684179i	0.00497116446867438	-0.0024086530836478	223	1005.07516370647
-3.53122138802417	0.00497968155442978+0.000856642629456986i	-0.00364780758325359+0.00286199224279894i	0.00390845034865114	-0.000225921793262691	223	1005.07516370647
-3.53073307697003	0.00498762923230176+0.000794768607969324i	-0.00363769961936758+0.00291019907875608i	0.00187918058551662	0.00203270235582715	223	1005.07516370647
-3.53024476591589	0.00499557691017375+0.000732894586481605i	-0.00362759165548156+0.00295840591471327i	-0.000613939578590755	0.00381221849762883	222	1005.07516370647
-3.52975645486175	0.00500352458804573+0.000671020564993942i	-0.00361748369159554+0.00300661275067041i	-0.00295392719797064	0.00467055124803984	222	1005.07516370647
-3.52926814380761	0.00501147226591771+0.00060914654350628i	-0.00360737572770953+0.00305481958662756i	-0.00456188518770825	0.00438810178346241	222	1005.07516370647
-3.52877983275346	0.00501941994378969+0.000547272522018617i	-0.00359726776382352+0.0031030264225847i	-0.00503991793008585	0.00302359542883276	222	1005.07516370647
-3.52829152169932	0.00502443509760409+0.000486793408515567i	-0.00358183166524981+0.00315060272080137i	-0.00426792239208248	0.00089827297922273	221	1005.07516370647
-3.52780321064518	0.00502882068841169+0.000426613758017068i	-0.00356525170683771+0.00319804365329617i	-0.00244044342539357	-0.0014659653939326	221	1005.07516370647
-3.52731489959104	0.00503320627921928+0.000366434107518569i	-0.00354867174842562+0.00324548458579098i	-9.91980738540018e-06	-0.00348809003764212	221	1005.07516370647
-3.5268265885369	0.00503759187002688+0.000306254457020069i	-0.00353209179001352+0.00329292551828578i	0.00242306151551636	-0.00466800471307887	221	1005.07516370647
-3.52633827748276	0.00504197746083447+0.000246074806521515i	-0.00351551183160141+0.00334036645078062i	0.00425730603568086	-0.00470886656124903	221	1005.07516370647
-3.52584996642861	0.00504636305164207+0.000185895156023016i	-0.00349893187318931+0.00338780738327542i	0.00503927235091847	-0.00359148225699578	220	1005.07516370647
-3.52536165537447	0.00505074864244966+0.000125715505524517i	-0.00348235191477722+0.00343524831577023i	0.00457498682601297	-0.0015810929022101	220	1005.07516370647
-3.52487334432033	0.00505513423325726+6.55358550260172e-05i	-0.00346577195636512+0.00348268924826503i	0.00297804821467748	0.000835586170597761	220	1005.07516370647
-3.52438503326619	0.00505951982406485+5.35620452746308e-06i	-0.00344919199795301+0.00353013018075987i	0.000641867270755378	0.00306812628513192	220	1005.07516370647
-3.52389672221205	0.00506390541487245-5.48234459710363e-05i	-0.00343261203954091+0.00357757111325467i	-0.00185708259676251	0.00456647150962125	220	1005.07516370647
-3.52340841115791	0.00506527244212251-0.00011360481934526i	-0.00341101882887901+0.00362385582294133i	-0.00389805303992008	0.00495168246269971	219	1005.07516370647
-3.52292010010377	0.00506598325990355-0.000172082219431597i	-0.00338833578077149+0.00366988917984361i	-0.00497709117123109	0.00412050798926397	219	1005.07516370647
-3.52243178904962	0.00506669407768459-0.000230559619517987i	-0.00336565273266396+0.00371592253674593i	-0.00482755874121018	0.00226950810675678	219	1005.07516370647
-3.52194347799548	0.00506740489546563-0.000289037019604325i	-0.00334296968455644+0.00376195589364821i	-0.00348498909988398	-0.000153511520331608	219	1005.07516370647
-3.52145516694134	0.00506811571324666-0.000347514419690662i	-0.00332028663644893+0.00380798925055049i	-0.00127916177832069	-0.00255714878087167	219	1005.07516370647
-3.5209668558872	0.0050688265310277-0.000405991819776999i	-0.00329760358834142+0.00385402260745276i	0.00124677969490455	-0.00435059744175662	218	1005.07516370647
-3.52047854483306	0.00506953734880874-0.00046446921986339i	-0.00327492054023388+0.00390005596435508i	0.00346983927781114	-0.00508863835735164	218	1005.07516370647
-3.51999023377892	0.00507024816658978-0.000522946619949727i	-0.00325223749212637+0.00394608932125736i	0.00484054187544941	-0.00458189839544527	218	1005.07516370647
-3.51950192272478	0.00507095898437081-0.000581424020036064i	-0.00322955444401885+0.00399212267815964i	0.0050184739075007	-0.00294513098798978	218	1005.07516370647
-3.51901361167063	0.00507166980215185-0.000639901420122401i	-0.00320687139591134+0.00403815603506192i	0.00395661849109811	-0.000571276655624918	218	1005.07516370647
-3.51852530061649	0.0050694489231105-0.000696174346713081i	-0.00317933991005854+0.00408318538183987i	0.00191409497631693	0.00196438168565926	218	1005.07516370647
-3.51803698956235	0.00506658274320434-0.000751962042824766i	-0.00315074122617692+0.00412799373421052i	-0.00060437140980777	0.00403466528488489	217	1005.07516370647
-3.51754867850821	0.00506371656329818-0.00080774973893645i	-0.0031221425422953+0.00417280208658117i	-0.0029789870923581	0.00512673484955919	217	1005.07516370647
-3.51706036745407	0.00506085038339202-0.000863537435048134i	-0.00309354385841368+0.00421761043895182i	-0.00462448402099116	0.00496554410839823	217	1005.07516370647
-3.51657205639993	0.00505798420348586-0.000919325131159869i	-0.00306494517453204+0.00426241879132252i	-0.0051338245704724	0.00358205374245509	217	1005.07516370647
-3.51608374534579	0.0050551180235797-0.000975112827271554i	-0.00303634649065042+0.00430722714369317i	-0.00437867860170196	0.00130759672550115	217	1005.07516370647
-3.51559543429164	0.00505225184367354-0.00103090052338324i	-0.0030077478067688+0.00435203549606382i	-0.0025416283170036	-0.00130545670300189	217	1005.07516370647
-3.5151071232375	0.00504938566376738-0.00108668821949492i	-0.00297914912288718+0.00439684384843447i	-7.2047395675027e-05	-0.00361774204544634	217	1005.07516370647
-3.51461881218336	0.00504651948386121-0.00114247591560666i	-0.00295055043900553+0.00444165220080516i	0.00242368948119053	-0.00505914747785582	216	1005.07516370647
-3.51413050112922	0.00504365330395505-0.00119826361171834i	-0.00292195175512392+0.00448646055317581i	0.00433087334995639	-0.00526912536969692	216	1005.07516370647
-3.51364219007508	0.00503780993297509-0.00125194658441488i	-0.00288895005133224+0.00452978805194015i	0.00517411229729798	-0.00418194803398818	216	1005.07516370647
-3.51315387902094	0.00503130311180062-0.00130516053140076i	-0.00285496715945309+0.00457278555085269i	0.00474556102761189	-0.00205796565109731	216	1005.07516370647
-3.51266556796679	0.00502479629062615-0.0013583744783867i	-0.00282098426757392+0.00461578304976528i	0.00314823570699152	0.000586521087063547	216	1005.07516370647
-3.51217725691265	0.00501828946945168-0.00141158842537258i	-0.00278700137569478+0.00465878054867782i	0.000771716314034344	0.00310506152731897	216	1005.07516370647
-3.51168894585851	0.00501178264827721-0.00146480237235847i	-0.00275301848381564+0.00470177804759036i	-0.00180197609301921	0.00487798284699668	216	1005.07516370647
-3.51120063480437	0.00500527582710275-0.00151801631934435i	-0.0027190355919365+0.0047447755465029i	-0.00394073396906955	0.00546460691757133	216	1005.07516370647
-3.51071232375023	0.00499876900592828-0.00157123026633028i	-0.00268505270005733+0.00478777304541548i	-0.00511737750015351	0.00471250920866208	216	1005.07516370647
-3.51022401269609	0.00499226218475381-0.00162444421331617i	-0.00265106980817819+0.00483077054432802i	-0.00503936669343663	0.00279679272335561	216	1005.07516370647
-3.50973570164195	0.00498575536357934-0.00167765816030205i	-0.00261708691629905+0.00487376804324056i	-0.00372134821884724	0.000179328591367225	216	1005.07516370647
-3.5092473905878	0.00497924854240488-0.00173087210728794i	-0.00258310402441991+0.0049167655421531i	-0.00148258765669554	-0.00250255086569203	216	1005.07516370647
-3.50875907953366	0.00496991276867897-0.00178129233058151i	-0.00254496137937271+0.00495846437441094i	0.0011279097152805	-0.00459034035486728	216	1005.07516370647
-3.50827076847952	0.00495993881373777-0.00183108231991076i	-0.00250588033882972+0.0049998702414638i	0.00346869715658626	-0.00556324019781058	216	1005.07516370647
-3.50778245742538	0.00494996485879657-0.00188087230924001i	-0.00246679929828673+0.00504127610851665i	0.00496519075555677	-0.0051745095451884	216	1005.07516370647
-3.50729414637124	0.00493999090385536-0.00193066229856926i	-0.00242771825774375+0.00508268197556951i	0.00524798226576446	-0.00351056092625203	215	1005.07516370647
-3.5068058353171	0.00493001694891415-0.00198045228789856i	-0.00238863721720073+0.0051240878426224i	0.00424399605247135	-0.000971518640295017	215	1005.07516370647
-3.50631752426296	0.00492004299397295-0.00203024227722781i	-0.00234955617665774+0.00516549370967526i	0.00219523142025249	0.00182496577635411	215	1005.07516370647
-3.50582921320881	0.00491006903903174-0.00208003226655706i	-0.00231047513611475+0.00520689957672811i	-0.000399543823418011	0.00419383342892753	215	1005.07516370647
-3.50534090215467	0.00490009508409054-0.00212982225588631i	-0.00227139409557177+0.00524830544378097i	-0.00290610613950555	0.00555021675203566	215	1005.07516370647
-3.50485259110053	0.00489012112914933-0.00217961224521561i	-0.00223231305502874+0.00528971131083386i	-0.00470961454995219	0.00555356454889834	215	1005.07516370647
-3.50436428004639	0.00488014717420812-0.00222940223454486i	-0.00219323201448576+0.00533111717788672i	-0.0053652136924657	0.00419284020260291	215	1005.07516370647
-3.50387596899225	0.00486727594374058-0.00227646627369403i	-0.00215046246202445+0.00537063318763376i	-0.00470485103881881	0.00178799164087239	215	1005.07516370647
-3.50338765793811	0.00485374313067253-0.00232290785177845i	-0.00210685065093614+0.00540971765516136i	-0.00289008742835637	-0.00107393013491435	215	1005.07516370647
-3.50289934688396	0.00484021031760447-0.00236934942986292i	-0.00206323883984778+0.005448802122689i	-0.000362636442058402	-0.00369183798416676	215	1005.07516370647
-3.50241103582982	0.00482667750453642-0.00241579100794734i	-0.00201962702875946+0.0054878865902166i	0.00226122058757541	-0.00542094947710126	216	1005.07516370647
-3.50192272477568	0.00481314469146837-0.00246223258603176i	-0.00197601521767114+0.00552697105774421i	0.00433989439342472	-0.00583037615903639	216	1005.07516370647
-3.50143441372154	0.00479961187840032-0.00250867416411619i	-0.00193240340658282+0.00556605552527181i	0.00536318302875734	-0.00481020184616622	216	1005.07516370647
-3.5009461026674	0.00478607906533226-0.00255511574220065i	-0.00188879159549447+0.00560513999279945i	0.00507731641140087	-0.00260056170083529	216	1005.07516370647
-3.50045779161326	0.00477254625226421-0.00260155732028508i	-0.00184517978440615+0.00564422446032705i	0.00354774462171223	0.000264881833015256	216	1005.07516370647
-3.49996948055912	0.00475901343919616-0.0026479988983695i	-0.00180156797331783+0.00568330892785465i	0.00114416740684271	0.00308776146821658	216	1005.07516370647
-3.49948116950497	0.00474548062612811-0.00269444047645392i	-0.00175795616222951+0.00572239339538225i	-0.00154877441678565	0.0051750441146756	216	1005.07516370647
-3.49899285845083	0.00472926118354258-0.00273761403477338i	-0.00171101513698379+0.00575984065665229i	-0.00386972984516107	0.00600647947210737	216	1005.07516370647
-3.49850454739669	0.00471242081756239-0.00278003230103887i	-0.00166330467667356+0.00579690953316151i	-0.00525083832846631	0.00536723110300595	216	1005.07516370647
-3.49801623634255	0.0046955804515822-0.00282245056730437i	-0.00161559421636333+0.00583397840967073i	-0.00535341572544614	0.00340418867608007	216	1005.07516370647
-3.49752792528841	0.00467874008560201-0.00286486883356987i	-0.0015678837560531+0.00587104728617995i	-0.00414920505582338	0.000589954057504774	216	1005.07516370647
-3.49703961423427	0.0046618997196218-0.0029072870998354i	-0.00152017329574282+0.00590811616268921i	-0.00192859618013869	-0.00239070044937643	216	1005.07516370647
-3.49655130318013	0.00464505935364161-0.0029497053661009i	-0.00147246283543259+0.00594518503919843i	0.000769369453485818	-0.00480730620921209	216	1005.07516370647
-3.49606299212598	0.00462821898766142-0.00299212363236639i	-0.00142475237512236+0.00598225391570765i	0.00328774965725758	-0.00606247310421387	216	1005.07516370647
-3.49557468107184	0.00461137862168123-0.00303454189863189i	-0.00137704191481213+0.00601932279221687i	0.00501151545166273	-0.00583926659162276	216	1005.07516370647
-3.4950863700177	0.00459453825570103-0.00307696016489742i	-0.00132933145450185+0.00605639166872613i	0.00551758424321983	-0.00418089624712524	216	1005.07516370647
-3.49459805896356	0.00457769788972084-0.00311937843116292i	-0.00128162099419162+0.00609346054523535i	0.00467851046987936	-0.00148275402901513	216	1005.07516370647
-3.49410974790942	0.00455816299504511-0.00315870129688684i	-0.00123108888633128+0.00612831493768424i	0.00269340561300237	0.00160339954529293	216	1005.07516370647
-3.49362143685528	0.0045379978546745-0.00319730015367053i	-0.00117989679989143+0.00616265136606477i	4.75520250216742e-05	0.00431941712930759	216	1005.07516370647
-3.49313312580114	0.00451783271430387-0.00323589901045426i	-0.00112870471345153+0.00619698779444534i	-0.00261529326166377	0.00599537595573989	216	1005.07516370647
-3.49264481474699	0.00449766757393326-0.00327449786723794i	-0.00107751262701168+0.00623132422282588i	-0.00464665457483192	0.00621236669766977	217	1005.07516370647
-3.49215650369285	0.00447750243356264-0.00331309672402163i	-0.00102632054057183+0.00626566065120642i	-0.00555045750886119	0.00490620132194619	217	1005.07516370647
-3.49166819263871	0.00445733729319203-0.00335169558080532i	-0.000975128454131982+0.00629999707958695i	-0.00510403992568542	0.00238562634189906	217	1005.07516370647
-3.49117988158457	0.0044371721528214-0.00339029443758905i	-0.000923936367692085+0.00633433350796752i	-0.00341291172693482	-0.000740657418728652	217	1005.07516370647
-3.49069157053043	0.00441700701245079-0.00342889329437274i	-0.000872744281252234+0.00636866993634806i	-0.00088581783261875	-0.00371091780884778	217	1005.07516370647
-3.49020325947629	0.00439684187208018-0.00346749215115643i	-0.000821552194812383+0.0064030063647286i	0.00186400183401303	-0.00579581112824754	217	1005.07516370647
-3.48971494842215	0.00437667673170957-0.00350609100794012i	-0.000770360108372532+0.00643734279310913i	0.004167515173767	-0.0064772051251582	217	1005.07516370647
-3.489226637368	0.00435401043303523-0.00354102264241059i	-0.000716706211799873+0.006469592801346i	0.00545809787311436	-0.0055734682383331	217	1005.07516370647
-3.48873832631386	0.00433075212746909-0.00357508627069364i	-0.000662469621775681+0.00650134896834837i	0.0054222679124417	-0.00329458406967681	217	1005.07516370647
-3.48825001525972	0.00430749382190295-0.00360914989897668i	-0.00060823303175149+0.00653310513535074i	0.00406805546480156	-0.000189506839613334	217	1005.07516370647
-3.48776170420558	0.00428423551633682-0.00364321352725973i	-0.000553996441727298+0.00656486130235311i	0.00172282230096578	0.00298691525475279	217	1005.07516370647
-3.48727339315144	0.00426097721077066-0.0036772771555428i	-0.000499759851703057+0.00659661746935552i	-0.00104487765629019	0.00545670987354208	217	1005.07516370647
-3.4867850820973	0.00423771890520452-0.00371134078382585i	-0.000445523261678865+0.00662837363635789i	-0.00356303800876515	0.00660907386209368	217	1005.07516370647
-3.48629677104315	0.00421446059963838-0.0037454044121089i	-0.000391286671654673+0.00666012980336026i	-0.00521923999808068	0.00615111898866579	217	1005.07516370647
-3.48580845998901	0.00419120229407225-0.00377946804039194i	-0.000337050081630481+0.00669188597036263i	-0.00560946550596899	0.00418193637382439	217	1005.07516370647
-3.48532014893487	0.00416794398850609-0.00381353166867502i	-0.000282813491606239+0.00672364213736503i	-0.00463655181623011	0.00117133313673578	218	1005.07516370647
-3.48483183788073	0.00414468568293995-0.00384759529695806i	-0.000228576901582048+0.0067553983043674i	-0.00253431920309085	-0.00215224174844365	218	1005.07516370647
-3.48434352682659	0.00411900334125132-0.00387834147367713i	-0.000172484764787428+0.00678460251154643i	0.00018771831581333	-0.00497716107655169	218	1005.07516370647
-3.48385521577245	0.00409274044153562-0.00390829311886385i	-0.0001159482234882+0.00681319552289943i	0.00286578985471114	-0.00660510921020412	218	1005.07516370647
-3.48336690471831	0.0040664775418199-0.00393824476405059i	-5.9411682188921e-05+0.00684178853425246i	0.00484968849786947	-0.00662804356251646	218	1005.07516370647
-3.48287859366416	0.0040402146421042-0.00396819640923731i	-2.87514088969328e-06+0.00687038154560547i	0.00565751212321907	-0.00502781918967421	218	1005.07516370647
-3.48239028261002	0.0040139517423885-0.00399814805442403i	5.36614004095344e-05+0.00689897455695847i	0.00509236264452802	-0.00218327567989617	218	1005.07516370647
-3.48190197155588	0.00398768884267281-0.00402809969961075i	0.000110197941708762+0.00692756756831148i	0.00329029033101302	0.00121944921042773	218	1005.07516370647
-3.48141366050174	0.00396142594295708-0.00405805134479749i	0.000166734483008041+0.00695616057966451i	0.000687554232957582	0.00435234917132919	218	1005.07516370647
-3.4809253494476	0.00393516304324139-0.00408800298998421i	0.000223271024307269+0.00698475359101751i	-0.0020849255658957	0.00644685401446357	218	1005.07516370647
-3.48043703839346	0.00390890014352569-0.00411795463517093i	0.000279807565606497+0.00701334660237051i	-0.00435440281611479	0.00698210932979378	218	1005.07516370647
-3.47994872733932	0.00388263724380999-0.00414790628035765i	0.000336344106905724+0.00704193961372352i	-0.00556942814911602	0.0058141683427088	218	1005.07516370647
-3.47946041628517	0.00385419100375069-0.00417405474372831i	0.000394395729539963+0.00706809811421291i	-0.00542993576299407	0.00321159252078952	218	1005.07516370647
-3.47897210523103	0.00382521569487095-0.00419928161696604i	0.000452814487924259+0.00709366668203566i	-0.00397320792446815	-0.000198378412172457	218	1005.07516370647
-3.47848379417689	0.00379624038599122-0.00422450849020377i	0.000511233246308554+0.00711923524985841i	-0.00155375073918144	-0.00358757613356871	218	1005.07516370647
-3.47799548312275	0.00376726507711148-0.0042497353634415i	0.00056965200469285+0.00714480381768117i	0.0012418714571975	-0.00612727918122771	218	1005.07516370647
-3.47750717206861	0.00373828976823172-0.00427496223667925i	0.000628070763077198+0.00717037238550394i	0.00373608067976542	-0.00718991435664542	218	1005.07516370647
-3.47701886101447	0.00370931445935199-0.00430018910991698i	0.000686489521461494+0.00719594095332669i	0.00532439988297686	-0.00650382434534297	218	1005.07516370647
-3.47653054996032	0.00368033915047225-0.00432541598315471i	0.00074490827984579+0.00722150952114944i	0.00562185109868349	-0.00422230868129817	218	1005.07516370647
-3.47604223890618	0.00365136384159252-0.00435064285639244i	0.000803327038230085+0.0072470780889722i	0.00455620357756264	-0.000889480180800366	218	1005.07516370647
-3.47555392785204	0.00362238853271276-0.00437586972963019i	0.000861745796614434+0.00727264665679497i	0.00238550017420607	0.00268948587938496	218	1005.07516370647
-3.4750656167979	0.00359341322383303-0.00440109660286792i	0.000920164554998729+0.00729821522461772i	-0.000364387588301436	0.00564277215381851	218	1005.07516370647
-3.47457730574376	0.0035623188360187-0.00442283660911888i	0.000979511283290187+0.00732077845177536i	-0.00302446494173145	0.00724154672622254	218	1005.07516370647
-3.47408899468962	0.00353070494766738-0.00444372179621116i	0.00103908550705489+0.00734260490784634i	-0.00494855040857593	0.00708400015045512	218	1005.07516370647
-3.47360068363548	0.00349909105931604-0.00446460698330346i	0.00109865973081965+0.00736443136391734i	-0.00567184140225147	0.00519536441547765	218	1005.07516370647
-3.47311237258133	0.00346747717096473-0.00448549217039575i	0.00115823395458436+0.00738625781998832i	-0.00502049948244253	0.00202306931370478	218	1005.07516370647
-3.47262406152719	0.00343586328261341-0.00450637735748803i	0.00121780817834907+0.0074080842760593i	-0.00315361964289354	-0.00166892023689	218	1005.07516370647
-3.47213575047305	0.0034042493942621-0.00452726254458032i	0.00127738240211377+0.00742991073213027i	-0.000524413781279255	-0.00498401384726295	218	1005.07516370647
-3.47164743941891	0.00337263550591076-0.00454814773167263i	0.00133695662587853+0.00745173718820127i	0.00222972952998253	-0.0071105611810144	218	1005.07516370647
-3.47115912836477	0.00334102161755944-0.00456903291876491i	0.00139653084964324+0.00747356364427225i	0.00444165881246605	-0.00752031799511885	217	1005.07516370647
-3.47067081731063	0.00330940772920813-0.0045899181058572i	0.00145610507340795+0.00749539010034323i	0.00557596306840097	-0.00609934133272306	217	1005.07516370647
-3.47018250625649	0.00327779384085682-0.00461080329294948i	0.00151567929717265+0.00751721655641421i	0.00535849222858357	-0.00317895146248788	217	1005.07516370647
-3.46969419520234	0.00324441124555924-0.00462791549692289i	0.00157575638112995+0.00753629718801253i	0.00384031819612515	0.000542377416323957	217	1005.07516370647
-3.4692058841482	0.00321059001093902-0.00464409200108279i	0.00163595817441494+0.00755469685514162i	0.00139520743053157	0.00416102084544456	217	1005.07516370647
-3.46871757309406	0.00317676877631881-0.0046602685052427i	0.00169615996769994+0.0075730965222707i	-0.00138249090727815	0.00679386695135228	217	1005.07516370647
-3.46822926203992	0.0031429475416986-0.0046764450094026i	0.00175636176098493+0.00759149618939978i	-0.00382005718799674	0.00779184878345791	217	1005.07516370647
-3.46774095098578	0.00310912630707835-0.00469262151356252i	0.00181656355426997+0.00760989585652888i	-0.00532831704789757	0.00689916897519403	217	1005.07516370647
-3.46725263993164	0.00307530507245814-0.00470879801772243i	0.00187676534755497+0.00762829552365796i	-0.00554397114566423	0.00431845565241485	217	1005.07516370647
-3.46676432887749	0.00304148383783792-0.00472497452188233i	0.00193696714083996+0.00764669519078705i	-0.00441706954451499	0.000664841909279841	217	1005.07516370647
-3.46627601782335	0.00300766260321771-0.00474115102604224i	0.00199716893412495+0.00766509485791613i	-0.0022225768635118	-0.00318064253384197	216	1005.07516370647
-3.46578770676921	0.00297384136859747-0.00475732753020216i	0.00205737072741+0.00768349452504523i	0.000506648506638254	-0.00628342858594985	216	1005.07516370647
-3.46529939571507	0.00294002013397725-0.00477350403436207i	0.00211757252069499+0.00770189419217431i	0.00310914141308045	-0.00788235047679377	216	1005.07516370647
-3.46481108466093	0.00290452472495275-0.00478625570202788i	0.00217776106202319+0.00771693722380625i	0.00495151834159548	-0.00757275788170014	216	1005.07516370647
-3.46432277360679	0.00286860933403301-0.00479814821827079i	0.00223794627897735+0.00773113821285642i	0.00558988092846276	-0.00541720623939539	216	1005.07516370647
-3.46383446255265	0.00283269394311323-0.0048100407345137i	0.00229813149593156+0.00774533920190661i	0.00487388025704661	-0.00192742154508068	216	1005.07516370647
-3.4633461514985	0.00279677855219349-0.0048219332507566i	0.00235831671288572+0.00775954019095679i	0.00298049310019368	0.00205758674151023	216	1005.07516370647
-3.46285784044436	0.00276086316127375-0.00483382576699951i	0.00241850192983988+0.00777374118000696i	0.000370971210865672	0.00557240703040043	215	1005.07516370647
-3.46236952939022	0.00272494777035401-0.00484571828324241i	0.00247868714679404+0.00778794216905714i	-0.00232141764455503	0.00775895470709952	215	1005.07516370647
-3.46188121833608	0.00268903237943424-0.00485761079948533i	0.00253887236374826+0.00780214315810732i	-0.00444495483480479	0.00807573106523111	215	1005.07516370647
-3.46139290728194	0.0026531169885145-0.00486950331572823i	0.00259905758070242+0.0078163441471575i	-0.00548712928948239	0.00643163268569131	215	1005.07516370647
-3.4609045962278	0.00261720159759476-0.00488139583197113i	0.00265924279765658+0.00783054513620767i	-0.00519827195054132	0.00321131161482674	215	1005.07516370647
-3.46041628517366	0.00258128620667502-0.00489328834821404i	0.00271942801461073+0.00784474612525785i	-0.00365135519095543	-0.000814810166268689	214	1005.07516370647
-3.45992797411951	0.00254403664339709-0.00490143991204514i	0.00277920465371641+0.00785576822746893i	-0.00122329146932358	-0.00467362412446753	214	1005.07516370647
-3.45943966306537	0.00250644855877459-0.00490864227899563i	0.00283887762381568+0.00786598374645216i	0.00149173273440369	-0.00742429360042945	214	1005.07516370647
-3.45895135201123	0.00246886047415209-0.00491584464594612i	0.00289855059391496+0.00787619926543539i	0.00383552446648813	-0.00839113823090512	214	1005.07516370647
-3.45846304095709	0.00243127238952959-0.00492304701289662i	0.00295822356401424+0.00788641478441863i	0.00524258249404866	-0.00732703171648969	214	1005.07516370647
-3.45797472990295	0.00239368430490705-0.00493024937984711i	0.00301789653411356+0.00789663030340187i	0.00537592540639939	-0.00447611168987934	213	1005.07516370647
-3.45748641884881	0.00235609622028455-0.0049374517467976i	0.00307756950421284+0.0079068458223851i	0.00420778009312126	-0.000517814323626818	213	1005.07516370647
-3.45699810779467	0.00231850813566205-0.0049446541137481i	0.00313724247431211+0.00791706134136834i	0.00202526340964719	0.00359503571383922	213	1005.07516370647
-3.45650979674052	0.00228092005103955-0.00495185648069859i	0.00319691544441139+0.00792727686035157i	-0.00064007772870767	0.0068655000512212	213	1005.07516370647
-3.45602148568638	0.00224333196641702-0.00495905884764909i	0.00325658841451072+0.00793749237933481i	-0.00314160159071041	0.00849401629684829	212	1005.07516370647
-3.45553317463224	0.00220574388179452-0.00496626121459958i	0.00331626138460999+0.00794770789831805i	-0.00487434041115392	0.00807364399984513	212	1005.07516370647
-3.4550448635781	0.00216704165176482-0.00497022147826218i	0.00337494309326371+0.00795425978126961i	-0.00541781896908719	0.00568857669383874	212	1005.07516370647
-3.45455655252396	0.00212805351330496-0.0049733497637508i	0.0034333704275764+0.00795987151366299i	-0.00464708709768719	0.00190773643356843	212	1005.07516370647
-3.45406824146982	0.00208906537484507-0.00497647804923942i	0.00349179776188913+0.00796548324605637i	-0.00275527115215131	-0.00236016337515961	211	1005.07516370647
-3.45357993041567	0.00205007723638522-0.00497960633472804i	0.00355022509620182+0.00797109497844975i	-0.000205008856897905	-0.00608371433771077	211	1005.07516370647
-3.45309161936153	0.00201108909792536-0.00498273462021665i	0.0036086524305145+0.00797670671084313i	0.00238373170947589	-0.00835698707357909	211	1005.07516370647
-3.45260330830739	0.00197210095946551-0.00498586290570527i	0.00366707976482719+0.00798231844323651i	0.00438424043947087	-0.00861974719352856	210	1005.07516370647
-3.45211499725325	0.00193311282100562-0.00498899119119389i	0.00372550709913992+0.0079879301756299i	0.0053146923097579	-0.00679527741229563	210	1005.07516370647
-3.45162668619911	0.00189412468254577-0.00499211947668251i	0.00378393443345261+0.00799354190802328i	0.00495414995546643	-0.00331195570549638	210	1005.07516370647
-3.45113837514497	0.00185513654408591-0.00499524776217113i	0.00384236176776529+0.00799915364041666i	0.00339502386351054	0.000997323073167618	209	1005.07516370647
-3.45065006409083	0.00181614840562606-0.00499837604765974i	0.00390078910207797+0.00800476537281003i	0.0010195342529005	0.00509426814075709	209	1005.07516370647
-3.45016175303668	0.00177639901044749-0.00499800704708633i	0.00395793773803804+0.00800690226671083i	-0.00159236319417912	0.0079821460462363	209	1005.07516370647
-3.44967344198254	0.00173645205729698-0.0049967304463238i	0.004014754531865+0.00800813738591632i	-0.00380475226342412	0.0089538195532148	209	1005.07516370647
-3.4491851309284	0.00169650510414647-0.00499545384556128i	0.00407157132569196+0.00800937250512181i	-0.0050842473167037	0.00776358285099193	208	1005.07516370647
-3.44869681987426	0.00165655815099596-0.00499417724479875i	0.00412838811951893+0.00801060762432731i	-0.0051259391334104	0.00468699975843044	208	1005.07516370647
-3.44820850882012	0.00161661119784541-0.00499290064403623i	0.00418520491334594+0.0080118427435328i	-0.00392599524983588	0.000457597454730157	208	1005.07516370647
-3.44772019776598	0.0015766642446949-0.00499162404327371i	0.00424202170717291+0.00801307786273829i	-0.00178114588002182	-0.00390800611798046	207	1005.07516370647
-3.44723188671184	0.00153671729154439-0.00499034744251118i	0.00429883850099987+0.00801431298194378i	0.000784542770150279	-0.00735438798146889	207	1005.07516370647
-3.44674357565769	0.00149677033839388-0.00498907084174866i	0.00435565529482684+0.00801554810114927i	0.00314757099012962	-0.00904233699467216	206	1005.07516370647
-3.44625526460355	0.00145682338524333-0.00498779424098614i	0.00441247208865385+0.00801678322035476i	0.00473640161695249	-0.00855301583045574	206	1005.07516370647
-3.44576695354941	0.00141687643209282-0.00498651764022361i	0.00446928888248081+0.00801801833956025i	0.00516961649840473	-0.00599164336141561	206	1005.07516370647
-3.44527864249527	0.00137637760977558-0.00498230111334199i	0.0045242752645945+0.00801535122936217i	0.00434508558058176	-0.00196385245800776	205	1005.07516370647
-3.44479033144113	0.001335733961677-0.00497731306827651i	0.00457878129588863+0.00801166006589864i	0.00247199173859085	0.00255998251552184	205	1005.07516370647
-3.44430202038699	0.00129509031357839-0.00497232502321102i	0.00463328732718281+0.00800796890243511i	1.08485509478439e-05	0.00648819959543563	205	1005.07516370647
-3.44381370933284	0.00125444666547982-0.00496733697814554i	0.00468779335847694+0.00800427773897158i	-0.00243872471447081	0.00886848269480604	204	1005.07516370647
-3.4433253982787	0.00121380301738124-0.00496234893308006i	0.00474229938977107+0.00800058657550806i	-0.00428317621198288	0.00911777636222815	204	1005.07516370647
-3.44283708722456	0.00117315936928267-0.00495736088801458i	0.0047968054210652+0.00799689541204453i	-0.00507874894545823	0.00716491900748697	203	1005.07516370647
-3.44234877617042	0.00113251572118406-0.0049523728429491i	0.00485131145235938+0.007993204248581i	-0.00463820680568594	0.00347034842818081	203	1005.07516370647
-3.44186046511628	0.00109187207308548-0.00494738479788362i	0.00490581748365351+0.00798951308511747i	-0.00307489970940545	-0.00108245840777526	203	1005.07516370647
-3.44137215406214	0.00105122842498691-0.00494239675281814i	0.00496032351494765+0.00798582192165394i	-0.000773797416928586	-0.00539821546359233	202	1005.07516370647
-3.440883843008	0.00101058477688833-0.00493740870775266i	0.00501482954624178+0.00798213075819042i	0.00170314872656312	-0.00843323272494895	202	1005.07516370647
-3.44039553195385	0.000969835051717986-0.00492934626988058i	0.00506720738192237+0.00797484072051938i	0.00375149416425795	-0.00944349032994969	201	1005.07516370647
-3.43990722089971	0.000929057178634086-0.00492046803136805i	0.00511902049362202+0.00796659570927532i	0.00487644048932727	-0.00817736239183589	201	1005.07516370647
-3.43941890984557	0.000888279305550185-0.00491158979285553i	0.00517083360532167+0.00795835069803127i	0.00481140704003856	-0.00493161293367885	200	1005.07516370647
-3.43893059879143	0.000847501432466285-0.004902711554343i	0.00522264671702131+0.00795010568678721i	0.00357949142844609	-0.000480969817774272	200	1005.07516370647
-3.43844228773729	0.000806723559382348-0.00489383331583047i	0.00527445982872101+0.00794186067554315i	0.00148658837429272	0.00410579404829307	200	1005.07516370647
-3.43795397668315	0.000765945686298448-0.00488495507731794i	0.00532627294042066+0.0079336156642991i	-0.000954382181868278	0.0077224413434684	199	1005.07516370647
-3.43746566562901	0.000725167813214547-0.00487607683880541i	0.00537808605212031+0.00792537065305504i	-0.003149009904093	0.00949195361678555	199	1005.07516370647
-3.43697735457486	0.000684389940130647-0.00486719860029289i	0.00542989916381996+0.00791712564181099i	-0.00456600628169503	0.00897905484034981	198	1005.07516370647
-3.43648904352072	0.00064361206704671-0.00485832036178035i	0.00548171227551966+0.00790888063056693i	-0.00486574288497724	0.00629710967695913	198	1005.07516370647
-3.43600073246658	0.00060283419396281-0.00484944212326783i	0.00553352538721931+0.00790063561932287i	-0.0039816357567648	0.00208318296716062	197	1005.07516370647
-3.43551242141244	0.000562127990459188-0.00483798631543453i	0.00558279128358572+0.00788827747304647i	-0.0021340914396643	-0.00265224215683178	197	1005.07516370647
-3.4350241103583	0.000521441015379543-0.00482583896461272i	0.0056313737807164+0.007874815802737i	0.000219671708596835	-0.00676509218074512	197	1005.07516370647
-3.43453579930416	0.000480754040299862-0.00481369161379091i	0.00567995627784712+0.00786135413242752i	0.00250441657550842	-0.00926133754404977	196	1005.07516370647
-3.43404748825002	0.000440067065220217-0.00480154426296911i	0.00572853877497779+0.00784789246211805i	0.00416574720778839	-0.00953355204550084	196	1005.07516370647
-3.43355917719587	0.000399380090140573-0.0047893969121473i	0.00577712127210846+0.00783443079180858i	0.00480403820558605	-0.0075082385048889	195	1005.07516370647
-3.43307086614173	0.000358693115060928-0.0047772495613255i	0.00582570376923914+0.00782096912149911i	0.00427052960485583	-0.00366535961110266	195	1005.07516370647
-3.43258255508759	0.000318006139981247-0.00476510221050369i	0.00587428626636985+0.00780750745118963i	0.00270199102919649	0.0010754029011691	194	1005.07516370647
-3.43209424403345	0.000277319164901603-0.00475295485968188i	0.00592286876350053+0.00779404578088016i	0.000485879036265377	0.00557470700922523	194	1005.07516370647
-3.43160593297931	0.000236632189821958-0.00474080750886008i	0.0059714512606312+0.00778058411057069i	-0.00183518373155322	0.00874728149172329	193	1005.07516370647
-3.43111762192517	0.000195945214742314-0.00472866015803828i	0.00602003375776188+0.00776712244026122i	-0.00369610089929261	0.00982358432168092	193	1005.07516370647
-3.43062931087102	0.000155779869241052-0.00471383948942724i	0.00606578083098274+0.00774990739935587i	-0.00464403633189865	0.0085322122801609	192	1005.07516370647
-3.43014099981688	0.000115756013485777-0.00469829369503637i	0.00611075880784618+0.00773167427306189i	-0.00445552381935168	0.00518089066525918	192	1005.07516370647
-3.42965268876274	7.57321577305033e-05-0.0046827479006455i	0.00615573678470962+0.00771344114676791i	-0.00318470272961259	0.000572492940574721	191	1005.07516370647
-3.4291643777086	3.57083019752291e-05-0.00466720210625463i	0.00620071476157306+0.00769520802047393i	-0.00114774370425737	-0.00418659288791384	191	1005.07516370647
-3.42867606665446	-4.31555378008149e-06-0.00465165631186375i	0.00624569273843654+0.00767697489417994i	0.00115493846907941	-0.00795073717608869	190	1005.07516370647
-3.42818775560032	-4.43394095353557e-05-0.00463611051747288i	0.00629067071529998+0.00765874176788596i	0.00316143321741101	-0.00981074725821477	190	1005.07516370647
-3.42769944454618	-8.43632652906299e-05-0.00462056472308201i	0.00633564869216342+0.00764050864159199i	0.00438530864675675	-0.00931336182603075	189	1005.07516370647
-3.42721113349203	-0.000124387121045904-0.00460501892869114i	0.00638062666902685+0.00762227551529801i	0.00453345565890804	-0.00657159735763991	189	1005.07516370647
-3.42672282243789	-0.000164410976801215-0.00458947313430025i	0.00642560464589033+0.00760404238900401i	0.00357627113735348	-0.00223910740108857	188	1005.07516370647
-3.42623451138375	-0.000204434832556489-0.00457392733990938i	0.00647058262275377+0.00758580926271004i	0.00175337858771672	0.00264563759607121	188	1005.07516370647
-3.42574620032961	-0.000243662281663664-0.00455632913931163i	0.00651235589943961+0.0075634879298606i	-0.000485260671041075	0.00690479117673779	187	1005.07516370647
-3.42525788927547	-0.000282671346217394-0.0045381681435463i	0.0065532504076987+0.00754004556020774i	-0.00259033360412645	0.00950944260648855	187	1005.07516370647
-3.42476957822133	-0.000321680410771159-0.00452000714778095i	0.00659414491595782+0.00751660319055486i	-0.00405020852994973	0.00983026842567289	186	1005.07516370647
-3.42428126716719	-0.000360689475324888-0.00450184615201562i	0.0066350394242169+0.007493160820902i	-0.00451356198621291	0.00778595823312342	186	1005.07516370647
-3.42379295611304	-0.000399698539878617-0.00448368515625029i	0.00667593393247598+0.00746971845124914i	-0.00387385453198659	0.00386404616517923	185	1005.07516370647
-3.4233046450589	-0.000438707604432347-0.00446552416048496i	0.00671682844073506+0.00744627608159629i	-0.00229380998952379	-0.000995346093540973	185	1005.07516370647
-3.42281633400476	-0.000477716668986112-0.00444736316471961i	0.00675772294899418+0.00742283371194341i	-0.000164237122256533	-0.00562481417030222	184	1005.07516370647
-3.42232802295062	-0.000516725733539841-0.00442920216895428i	0.00679861745725327+0.00739939134229055i	0.00199243271831216	-0.00891004032996707	184	1005.07516370647
-3.42183971189648	-0.000555734798093571-0.00441104117318895i	0.00683951196551235+0.00737594897263769i	0.00365012757519765	-0.0100579119492209	183	1005.07516370647
-3.42135140084234	-0.0005947438626473-0.00439288017742361i	0.00688040647377143+0.00735250660298483i	0.00440732561270252	-0.0087878994673683	183	1005.07516370647
-3.42086308978819	-0.000632544497555753-0.0043724815557967i	0.00691795698242369+0.00732527380930911i	0.00408237658808544	-0.00539768497880849	182	1005.07516370647
-3.42037477873405	-0.0006700101642467-0.00435146267998361i	0.00695458055785155+0.00729699033669374i	0.00276363145096606	-0.000705053974466299	182	1005.07516370647
-3.41988646767991	-0.000707475830937646-0.00433044380417052i	0.00699120413327941+0.00726870686407837i	0.000779711544380556	0.00416156637169876	181	1005.07516370647
-3.41939815662577	-0.000744941497628592-0.00430942492835743i	0.00702782770870728+0.00724042339146301i	-0.001381402997901	0.00803213572639829	181	1005.07516370647
-3.41890984557163	-0.000782407164319572-0.00428840605254432i	0.00706445128413517+0.00721213991884761i	-0.00319152405336819	0.0099749693639376	180	1005.07516370647
-3.41842153451749	-0.000819872831010519-0.00426738717673123i	0.00710107485956304+0.00718385644623225i	-0.00421119768153918	0.00952092093827775	180	1005.07516370647
-3.41793322346335	-0.000857338497701465-0.00424636830091814i	0.0071376984349909+0.00715557297361688i	-0.00419631177847589	0.00677661313900313	179	1005.07516370647
-3.4174449124092	-0.000894804164392411-0.00422534942510506i	0.00717432201041876+0.00712728950100151i	-0.00315652578089776	0.00239940054855542	179	1005.07516370647
-3.41695660135506	-0.000932269831083391-0.00420433054929195i	0.00721094558584666+0.00709900602838612i	-0.0013515395413381	-0.00256005624537956	178	1005.07516370647
-3.41646829030092	-0.000969735497774338-0.00418331167347886i	0.00724756916127452+0.00707072255577075i	0.00077357530099806	-0.00690991193198588	178	1005.07516370647
-3.41597997924678	-0.0010057315395299-0.00416072686459598i	0.00728047017426473+0.00703842336799057i	0.0026959216895534	-0.00959838199260934	177	1005.07516370647
-3.41549166819264	-0.0010413158106412-0.00413770330072637i	0.00731232817151919+0.00700499902672341i	0.00394741980653051	-0.00997854396803653	177	1005.07516370647
-3.4150033571385	-0.00107690008175253-0.00411467973685674i	0.00734418616877367+0.00697157468545622i	0.00422714345195393	-0.00796012059360254	177	1005.07516370647
-3.41451504608436	-0.00111248435286382-0.00409165617298714i	0.00737604416602813+0.00693815034418906i	0.00347260384995518	-0.00402821922927009	176	1005.07516370647
-3.41402673503021	-0.00114806862397512-0.00406863260911753i	0.00740790216328259+0.0069047260029219i	0.00187405517219105	0.000872232651474404	176	1005.07516370647
-3.41353842397607	-0.00118365289508642-0.00404560904524792i	0.00743976016053704+0.00687130166165474i	-0.000173282483962729	0.00556350467106563	175	1005.07516370647
-3.41305011292193	-0.00121923716619775-0.00402258548137829i	0.00747161815779153+0.00683787732038755i	-0.00216673699861665	0.00891801998982072	175	1005.07516370647
-3.41256180186779	-0.00125482143730904-0.00399956191750869i	0.00750347615504598+0.00680445297912039i	-0.00361941997272439	0.0101292896383504	174	1005.07516370647
-3.41207349081365	-0.00129040570842034-0.00397653835363908i	0.00753533415230044+0.00677102863785323i	-0.00417901315390067	0.00890574451141611	174	1005.07516370647
-3.41158517975951	-0.00132598997953164-0.00395351478976947i	0.0075671921495549+0.00673760429658607i	-0.00371315548720982	0.00554089399201211	173	1005.07516370647
-3.41109686870537	-0.00135965807033992-0.00392883237775784i	0.00759524705993834+0.00670059672111019i	-0.00234056333734439	0.000842330568656065	173	1005.07516370647
-3.41060855765122	-0.00139278350609174-0.00390368018619016i	0.00762222495042056+0.00666257438718042i	-0.000404131850420937	-0.00405494145453411	172	1005.07516370647
-3.41012024659708	-0.00142590894184355-0.00387852799462247i	0.00764920284090277+0.00662455205325064i	0.00161956925037035	-0.00797335024824037	172	1005.07516370647
-3.40963193554294	-0.00145903437759536-0.00385337580305479i	0.00767618073138499+0.00658652971932086i	0.0032356728844805	-0.00997235060619646	171	1005.07516370647
-3.4091436244888	-0.0014921598133472-0.00382822361148708i	0.00770315862186723+0.00654850738539105i	0.00405149838456531	-0.00957328020400375	171	1005.07516370647
-3.40865531343466	-0.00152528524909902-0.0038030714199194i	0.00773013651234945+0.00651048505146127i	0.00387188800830234	-0.00687395295322374	170	1005.07516370647
-3.40816700238052	-0.00155841068485083-0.00377791922835171i	0.00775711440283167+0.00647246271753149i	0.00274588357878076	-0.00252471689749655	170	1005.07516370647
-3.40767869132638	-0.00159153612060264-0.00375276703678403i	0.00778409229331388+0.00643444038360172i	0.000953581289617213	0.00242817038701349	169	1005.07516370647
-3.40719038027223	-0.00162466155635449-0.00372761484521632i	0.00781107018379612+0.00639641804967191i	-0.00106336198246783	0.00679414337568195	169	1005.07516370647
-3.40670206921809	-0.0016577869921063-0.00370246265364863i	0.00783804807427834+0.00635839571574213i	-0.00281036954895193	0.00952442285578648	168	1005.07516370647
-3.40621375816395	-0.00168880078463104-0.00367623246027508i	0.00786097563188628+0.00631652280469664i	-0.00385883602424131	0.00995830246748589	168	1005.07516370647
-3.40572544710981	-0.00171921018457135-0.00364969372221503i	0.00788274390694009+0.00627354778500673i	-0.00395760388184269	0.00799738649015807	167	1005.07516370647
-3.40523713605567	-0.00174961958451169-0.00362315498415497i	0.00790451218199393+0.00623057276531678i	-0.00308819459690307	0.00411873697352128	167	1005.07516370647
-3.40474882500153	-0.00178002898445201-0.00359661624609492i	0.00792628045704774+0.00618759774562687i	-0.00146801877116312	-0.000742294851330893	167	1005.07516370647
-3.40426051394738	-0.00181043838439232-0.00357007750803488i	0.00794804873210156+0.00614462272593696i	0.000503147876631571	-0.00541606889169575	166	1005.07516370647
-3.40377220289324	-0.00184084778433264-0.00354353876997484i	0.00796981700715537+0.00610164770624705i	0.00234162403613731	-0.00877998974903956	166	1005.07516370647
-3.4032838918391	-0.00187125718427298-0.00351700003191477i	0.0079915852822092+0.0060586726865571i	0.0035983371498388	-0.0100280642462906	165	1005.07516370647
-3.40279558078496	-0.00190166658421329-0.00349046129385473i	0.00801335355726302+0.00601569766686719i	0.00396839224400721	-0.00886397513433916	165	1005.07516370647
-3.40230726973082	-0.0019320759841536-0.00346392255579468i	0.00803512183231683+0.00597272264717728i	0.00336498974784669	-0.00557143034446266	164	1005.07516370647
-3.40181895867668	-0.00196248538409392-0.00343738381773464i	0.00805689010737065+0.00592974762748736i	0.00193978421716521	-0.000945086561704982	164	1005.07516370647
-3.40133064762254	-0.00199034770677354-0.00340973249866668i	0.00807453095308058+0.00588348879468815i	4.65213459392251e-05	0.00389929881330264	163	1005.07516370647
-3.40084233656839	-0.0020174732715678-0.00338175935864605i	0.00809097791426952+0.00583628009859291i	-0.00184815651886454	0.00779315502049763	163	1005.07516370647
-3.40035402551425	-0.00204459883636207-0.00335378621862542i	0.00810742487545847+0.00578907140249767i	-0.00328145073883201	0.00980353869200701	163	1005.07516370647
-3.39986571446011	-0.00207172440115633-0.00332581307860479i	0.00812387183664742+0.00574186270640243i	-0.00390530209118186	0.00945266588036422	162	1005.07516370647
-3.39937740340597	-0.00209884996595062-0.00329783993858413i	0.00814031879783638+0.00569465401030715i	-0.00357095013384529	0.00683125515530094	162	1005.07516370647
-3.39888909235183	-0.00212597553074488-0.0032698667985635i	0.00815676575902533+0.00564744531421191i	-0.00236440234365333	0.00257524942229307	161	1005.07516370647
-3.39840078129769	-0.00215310109553914-0.00324189365854287i	0.00817321272021427+0.00560023661811667i	-0.000584459551446805	-0.00228834971068577	161	1005.07516370647
-3.39791247024355	-0.00218022666033341-0.00321392051852224i	0.00818965968140322+0.00555302792202143i	0.00133112034337635	-0.00658918768399974	161	1005.07516370647
-3.3974241591894	-0.0022073522251277-0.00318594737850158i	0.00820610664259218+0.00550581922592615i	0.00291311114874149	-0.00929508479867131	160	1005.07516370647
-3.39693584813526	-0.00223447778992196-0.00315797423848095i	0.00822255360378113+0.00545861052983091i	0.00377560566068963	-0.009759688209119	160	1005.07516370647
-3.39644753708112	-0.00225886061855566-0.00312951247075672i	0.00823470788043413+0.00540796115522164i	0.00370866868244458	-0.00787215531951638	159	1005.07516370647
-3.39595922602698	-0.00228244172431165-0.00310090787339605i	0.00824560737237661+0.00535630604381596i	0.00273547549980424	-0.00409845472731356	159	1005.07516370647
-3.39547091497284	-0.00230602283006767-0.00307230327603536i	0.00825650686431911+0.00530465093241022i	0.0010984322923976	0.000645874002320961	159	1005.07516370647
-3.3949826039187	-0.00232960393582366-0.0030436986786747i	0.0082674063562616+0.00525299582100454i	-0.000799760131970494	0.0052170270924421	158	1005.07516370647
-3.39449429286455	-0.00235318504157966-0.00301509408131403i	0.00827830584820409+0.00520134070959885i	-0.00249431652816128	0.00851697029315219	158	1005.07516370647
-3.39400598181041	-0.00237676614733565-0.00298648948395336i	0.00828920534014657+0.00514968559819317i	-0.00357202672772279	0.00975711907049237	158	1005.07516370647
-3.39351767075627	-0.00240034725309167-0.00295788488659267i	0.00830010483208907+0.00509803048678744i	-0.00377191288309712	0.00864675837404414	157	1005.07516370647
-3.39302935970213	-0.00242392835884767-0.002929280289232i	0.00831100432403156+0.00504637537538175i	-0.00304838789045006	0.00546118850205034	157	1005.07516370647
-3.39254104864799	-0.00244750946460366-0.00290067569187134i	0.00832190381597405+0.00499472026397607i	-0.00158163939545709	0.000973623954885196	156	1005.07516370647
-3.39205273759385	-0.00247109057035966-0.00287207109451067i	0.00833280330791654+0.00494306515257039i	0.000267122790812489	-0.00373234362213419	156	1005.07516370647
-3.39156442653971	-0.00249157935015787-0.00284286102265554i	0.00833944520450116+0.00488850840338777i	0.00204150000131636	-0.00752048591050611	156	1005.07516370647
-3.39107611548556	-0.00251115473830304-0.00281347210957965i	0.00834482951953878+0.00483309458681914i	0.00330864467921206	-0.0094818101760498	155	1005.07516370647
-3.39058780443142	-0.00253073012644822-0.00278408319650377i	0.0083502138345764+0.00477768077025052i	0.00376240736895709	-0.00915377278663684	155	1005.07516370647
-3.39009949337728	-0.00255030551459339-0.00275469428342789i	0.00835559814961402+0.00472226695368189i	0.0032956558095213	-0.00662582092636675	155	1005.07516370647
-3.38961118232314	-0.00256988090273859-0.00272530537035198i	0.00836098246465165+0.00466685313711322i	0.0020261944706352	-0.00251593898856709	155	1005.07516370647
-3.389122871269	-0.00258945629088376-0.00269591645727609i	0.00836636677968927+0.00461143932054459i	0.000267155850637956	0.00218024656259361	154	1005.07516370647
-3.38863456021486	-0.00260903167902894-0.00266652754420021i	0.00837175109472689+0.00455602550397597i	-0.00155009624240001	0.00633050287064375	154	1005.07516370647
-3.38814624916072	-0.00262860706717411-0.00263713863112433i	0.00837713540976452+0.00450061168740734i	-0.00298160150713662	0.00893884953897067	154	1005.07516370647
-3.38765793810657	-0.00264818245531931-0.00260774971804842i	0.00838251972480214+0.00444519787083867i	-0.00367914107466154	0.00938451124721467	153	1005.07516370647
-3.38716962705243	-0.00266775784346448-0.00257836080497253i	0.00838790403983977+0.00438978405427004i	-0.00347486930390441	0.00756965002038718	153	1005.07516370647
-3.38668131599829	-0.00268406975018583-0.0025490425279166i	0.00838887319203671+0.00433145282623364i	-0.00242190906575874	0.00393801238054177	153	1005.07516370647
-3.38619300494415	-0.00269940765710054-0.002519745332479i	0.00838852462024672+0.0042722508844298i	-0.00078362745631499	-0.000621740532697985	152	1005.07516370647
-3.38570469389001	-0.00271474556401526-0.00249044813704136i	0.00838817604845673+0.0042130489426259i	0.00103794194409621	-0.00500587642001421	152	1005.07516370647
-3.38521638283587	-0.00273008347092997-0.00246115094160375i	0.00838782747666673+0.00415384700082206i	0.00259829862234799	-0.00816028292050742	152	1005.07516370647
-3.38472807178172	-0.00274542137784468-0.00243185374616615i	0.00838747890487674+0.00409464505901822i	0.00351842777835291	-0.00933248014011291	152	1005.07516370647
-3.38423976072758	-0.00276075928475939-0.00240255655072854i	0.00838713033308675+0.00403544311721438i	0.00357679135107339	-0.00825110456867505	151	1005.07516370647
-3.38375144967344	-0.00277609719167412-0.00237325935529091i	0.00838678176129676+0.00397624117541049i	0.00276264714677085	-0.00518870513277633	151	1005.07516370647
-3.3832631386193	-0.00279143509858882-0.0023439621598533i	0.00838643318950677+0.00391703923360665i	0.0012778680649919	-0.00089332570488156	151	1005.07516370647
-3.38277482756516	-0.00280677300550353-0.00231466496441569i	0.00838608461771678+0.00385783729180281i	-0.000512998843736288	0.00359401212507994	151	1005.07516370647
-3.38228651651102	-0.00282211091241824-0.00228536776897808i	0.00838573604592679+0.00379863534999897i	-0.00217210452037362	0.00719144000993183	150	1005.07516370647
-3.38179820545688	-0.0028338705555912-0.00225603872382301i	0.00838109758383452+0.00373713323814694i	-0.00329173914552275	0.0090322455173225	150	1005.07516370647
-3.38130989440273	-0.00284455117525202-0.00222670007440274i	0.0083751655076225+0.00367493751125065i	-0.00360396155398229	0.00868407313686035	150	1005.07516370647
-3.38082158334859	-0.00285523179491285-0.00219736142498248i	0.00836923343141048+0.00361274178435436i	-0.00303807535017581	0.0062459397344909	150	1005.07516370647
-3.38033327229445	-0.00286591241457368-0.00216802277556222i	0.00836330135519846+0.00355054605745807i	-0.00173608602800568	0.00231857902788867	150	1005.07516370647
-3.37984496124031	-0.00287659303423451-0.00213868412614193i	0.00835736927898644+0.00348835033056172i	-1.82340638402786e-05	-0.00214223151281199	150	1005.07516370647
-3.37935665018617	-0.00288727365389534-0.00210934547672167i	0.00835143720277442+0.00342615460366543i	0.00169564500079205	-0.0060580638237789	149	1005.07516370647
-3.37886833913203	-0.00289795427355616-0.0020800068273014i	0.0083455051265624+0.00336395887676914i	0.00298860768481557	-0.0084884119567425	149	1005.07516370647
-3.37838002807789	-0.00290863489321699-0.00205066817788114i	0.00833957305035038+0.00330176314987286i	0.00354794561130899	-0.00885651721276028	149	1005.07516370647
-3.37789171702374	-0.00291931551287782-0.00202132952846085i	0.00833364097413835+0.00323956742297651i	0.00324077218131963	-0.00708623806101815	149	1005.07516370647
-3.3774034059696	-0.00292999613253865-0.00199199087904059i	0.00832770889792633+0.00317737169608022i	0.00214559229735789	-0.00361748527957656	149	1005.07516370647
-3.37691509491546	-0.00293702998418226-0.00196321924761706i	0.00831742432264095+0.00311284566801559i	0.000534413712037404	0.000703089302326186	149	1005.07516370647
-3.37642678386132	-0.00294295281331167-0.00193462036361189i	0.00830581371717192+0.00304760969156635i	-0.00119645392490259	0.00482249896531086	148	1005.07516370647
-3.37593847280718	-0.00294887564244108-0.00190602147960669i	0.00829420311170288+0.00298237371511704i	-0.00262663055677898	0.00774763723700075	148	1005.07516370647
-3.37545016175304	-0.00295479847157049-0.00187742259560152i	0.00828259250623385+0.00291713773866779i	-0.00341091424756626	0.00878128828316	148	1005.07516370647
-3.3749618506989	-0.00296072130069989-0.00184882371159635i	0.00827098190076482+0.00285190176221855i	-0.00336267574359348	0.00768751559614602	148	1005.07516370647
-3.37447353964475	-0.0029666441298293-0.00182022482759118i	0.0082593712952958+0.0027866657857693i	-0.00249826625136215	0.00474545254639088	148	1005.07516370647
-3.37398522859061	-0.00297256695895871-0.00179162594358599i	0.00824776068982676+0.00272142980931999i	-0.0010319855874883	0.000678466934750131	148	1005.07516370647
-3.37349691753647	-0.00297848978808812-0.00176302705958082i	0.00823615008435773+0.00265619383287074i	0.000676924780446162	-0.0035234119653339	148	1005.07516370647
-3.37300860648233	-0.00298441261721752-0.00173442817557565i	0.0082245394788887+0.0025909578564215i	0.00221217978300687	-0.00684427707050042	148	1005.07516370647
-3.37252029542819	-0.00299033544634693-0.00170582929157048i	0.00821292887341967+0.00252572187997225i	0.00320175983884494	-0.00848782753232637	148	1005.07516370647
-3.37203198437405	-0.00299233610499474-0.00167774287411873i	0.00819710168882817+0.00245889638725821i	0.00340513857359062	-0.00806392567078733	148	1005.07516370647
-3.3715436733199	-0.00299312958063206-0.00164981418589364i	0.00817997670683011+0.00239158166618489i	0.00278179657198434	-0.00569333928943594	148	1005.07516370647
-3.37105536226576	-0.00299392305626937-0.00162188549766855i	0.00816285172483206+0.00232426694511158i	0.00148967655755995	-0.00196580154101906	148	1005.07516370647
-3.37056705121162	-0.00299471653190668-0.00159395680944346i	0.00814572674283401+0.00225695222403827i	-0.000153721255999906	0.00220692156132089	148	1005.07516370647
-3.37007874015748	-0.00299551000754399-0.00156602812121834i	0.00812860176083595+0.0021896375029649i	-0.00174806261285346	0.00581242672749969	148	1005.07516370647
-3.36959042910334	-0.0029963034831813-0.00153809943299325i	0.00811147677883789+0.00212232278189159i	-0.00290760823235083	0.00798312803169486	148	1005.07516370647
-3.3691021180492	-0.00299709695881861-0.00151017074476816i	0.00809435179683984+0.00205500806081828i	-0.00335448577744327	0.00820494782742372	148	1005.07516370647
-3.36861380699506	-0.00299789043445592-0.00148224205654307i	0.00807722681484179+0.00198769333974497i	-0.00298526419426947	0.00643906228245392	148	1005.07516370647
-3.36812549594091	-0.00299868391009324-0.00145431336831796i	0.00806010183284372+0.0019203786186716i	-0.00189488355904414	0.00312786964703795	148	1005.07516370647
-3.36763718488677	-0.00299947738573055-0.00142638468009287i	0.00804297685084567+0.00185306389759829i	-0.000352406315752004	-0.000915472937900405	148	1005.07516370647
-3.36714887383263	-0.00299634126457345-0.00139953935735534i	0.00802165908491093+0.00178419292025099i	0.00126162427448968	-0.00470440708487394	148	1005.07516370647
-3.36666056277849	-0.0029919833360097-0.00137303087934924i	0.00799903768027318+0.00171483806490255i	0.00255590150548819	-0.00732017144446334	148	1005.07516370647
-3.36617225172435	-0.00298762540744594-0.00134652240134312i	0.0079764162756354+0.00164548320955404i	0.00322156323805723	-0.00813917862820087	148	1005.07516370647
-3.36568394067021	-0.00298326747888218-0.00132001392333702i	0.00795379487099765+0.0015761283542056i	0.00310338178615113	-0.00697824186825571	148	1005.07516370647
-3.36519562961607	-0.00297890955031843-0.00129350544533092i	0.0079311734663599+0.00150677349885715i	0.00223667890504128	-0.00413539738869525	148	1005.07516370647
-3.36470731856192	-0.00297455162175467-0.00126699696732482i	0.00790855206172215+0.00143741864350871i	0.000837235001813694	-0.000313887106783107	148	1005.07516370647
-3.36421900750778	-0.00297019369319091-0.0012404884893187i	0.00788593065708438+0.0013680637881602i	-0.000752289076010755	0.00355144149764423	148	1005.07516370647
-3.36373069645364	-0.00296583576462716-0.0012139800113126i	0.00786330925244663+0.00129870893281175i	-0.00214614645196727	0.00652254566145513	148	1005.07516370647
-3.3632423853995	-0.0029614778360634-0.0011874715333065i	0.00784068784780888+0.00122935407746331i	-0.00300904825550433	0.00788566417420812	148	1005.07516370647
-3.36275407434536	-0.00295711990749964-0.0011609630553004i	0.00781806644317113+0.00115999922211487i	-0.00313678866597862	0.00732273599087156	148	1005.07516370647
-3.36226576329122	-0.00294866988821041-0.00113541387486562i	0.00779146547057419+0.00108980582770256i	-0.00250326122569411	0.00498281841020873	148	1005.07516370647
-3.36177745223707	-0.00293893462742978-0.00111016599005795i	0.00776361459757132+0.00101934906542552i	-0.00127327679910988	0.00145324211695393	149	1005.07516370647
-3.36128914118293	-0.00292919936664915-0.00108491810525028i	0.00773576372456845+0.000948892303148479i	0.00024947258385195	-0.00239692578083841	149	1005.07516370647
-3.36080083012879	-0.00291946410586853-0.00105967022044262i	0.00770791285156558+0.000878435540871437i	0.00169498125006716	-0.0056294525063041	149	1005.07516370647
-3.36031251907465	-0.00290972884508789-0.00103442233563493i	0.00768006197856269+0.000807978778594332i	0.00271580937485934	-0.00746414080648471	149	1005.07516370647
-3.35982420802051	-0.00289999358430727-0.00100917445082726i	0.00765221110555982+0.00073752201631729i	0.00307056649975186	-0.00746704592191789	149	1005.07516370647
-3.35933589696637	-0.00289025832352664-0.000983926566019595i	0.00762436023255695+0.000667065254040248i	0.00268099185334514	-0.00565311285150699	149	1005.07516370647
-3.35884758591223	-0.00288052306274601-0.000958678681211929i	0.00759650935955408+0.000596608491763207i	0.00164913403084832	-0.00247895807838331	150	1005.07516370647
-3.35835927485808	-0.00287078780196538-0.000933430796404239i	0.00756865848655119+0.000526151729486101i	0.000230880236566126	0.00127162902039905	150	1005.07516370647
-3.35787096380394	-0.00286105254118475-0.000908182911596573i	0.00754080761354832+0.00045569496720906i	-0.00122735404095495	0.00468085241220048	150	1005.07516370647
-3.3573826527498	-0.00284726498197686-0.000884533259600621i	0.00750901504430339+0.000384505120849785i	-0.00236878908636142	0.0069177730242238	150	1005.07516370647
-3.35689434169566	-0.00283219183231497-0.000861390646482209i	0.00747597197311436+0.000313082703786497i	-0.00292439839135916	0.00744696877471771	150	1005.07516370647
-3.35640603064152	-0.00281711868265306-0.000838248033363776i	0.00744292890192529+0.000241660286723144i	-0.00276999252668865	0.00615575502162096	151	1005.07516370647
-3.35591771958738	-0.00280204553299116-0.000815105420245364i	0.00740988583073626+0.000170237869659856i	-0.00195240071829257	0.00337526468742705	151	1005.07516370647
-3.35542940853324	-0.00278697238332927-0.000791962807126952i	0.00737684275954723+9.88154525965684e-05i	-0.000677199909721544	-0.000203276047618269	151	1005.07516370647
-3.35494109747909	-0.00277189923366737-0.00076882019400854i	0.00734379968835819+2.73930355332805e-05i	0.000742782920766191	-0.00369994974507736	151	1005.07516370647
-3.35445278642495	-0.00275682608400547-0.000745677580890107i	0.00731075661716913-4.40293815300725e-05i	0.00196410334984368	-0.00626216381641893	152	1005.07516370647
-3.35396447537081	-0.00274175293434357-0.000722534967771695i	0.0072777135459801-0.00011545179859336i	0.0026957192000973	-0.00727232772396256	152	1005.07516370647
-3.35347616431667	-0.00272667978468168-0.000699392354653283i	0.00724467047479106-0.000186874215656648i	0.00276834021493831	-0.00649665263207232	152	1005.07516370647
-3.35298785326253	-0.00271160663501978-0.000676249741534871i	0.00721162740360203-0.000258296632719936i	0.00217358445452335	-0.0041392369254122	152	1005.07516370647
-3.35249954220839	-0.00269239515838718-0.000654560442412933i	0.00717493966339303-0.000329722273639647i	0.00106468161977602	-0.000788361394776857	153	1005.07516370647
-3.35201123115425	-0.00267185761567571-0.0006333368364096i	0.00713708404254284-0.000401148947596699i	-0.000279977920361903	0.0027245363064948	153	1005.07516370647
-3.3515229201001	-0.00265132007296425-0.000612113230406267i	0.00709922842169266-0.000472575621553751i	-0.00153368148544473	0.00553840083650927	153	1005.07516370647
-3.35103460904596	-0.00263078253025278-0.000590889624402935i	0.00706137280084247-0.000544002295510803i	-0.00239748519660237	0.0069710879698608	153	1005.07516370647
-3.35054629799182	-0.0026102449875413-0.000569666018399583i	0.00702351717999226-0.00061542896946792i	-0.0026710623204704	0.00668391393433385	154	1005.07516370647
-3.35005798693768	-0.00258970744482983-0.00054844241239625i	0.00698566155914207-0.000686855643424972i	-0.00229914652138729	0.00476171928875603	154	1005.07516370647
-3.34956967588354	-0.00256916990211837-0.000527218806392917i	0.00694780593829189-0.000758282317382024i	-0.00138237897240925	0.00168881597122506	154	1005.07516370647
-3.3490813648294	-0.0025486323594069-0.000505995200389585i	0.0069099503174417-0.000829708991339076i	-0.000150517944455989	-0.00177255414237941	154	1005.07516370647
-3.34859305377525	-0.00252809481669542-0.000484771594386233i	0.00687209469659148-0.000901135665296193i	0.00109494889113443	-0.00477085472304632	155	1005.07516370647
-3.34810474272111	-0.00250755727398395-0.0004635479883829i	0.0068342390757413-0.000972562339253245i	0.00205449857923739	-0.00657440103537906	155	1005.07516370647
-3.34761643166697	-0.0024830411820278-0.000444306665920335i	0.00679283736612661-0.00104388824286244i	0.00249868410273382	-0.00674618619242943	155	1005.07516370647
-3.34712812061283	-0.00245723748686155-0.000425706882494599i	0.00675028801323905-0.0011151815335227i	0.00233499106295929	-0.00525873602973503	155	1005.07516370647
-3.34663980955869	-0.00243143379169528-0.000407107099068846i	0.00670773866035145-0.00118647482418302i	0.00161723898392408	-0.00249213391183684	156	1005.07516370647
-3.34615149850455	-0.00240563009652903-0.00038850731564311i	0.00666518930746389-0.00125776811484328i	0.000529275560736681	0.000863708760250052	156	1005.07516370647
-3.34566318745041	-0.00237982640136278-0.000369907532217374i	0.00662263995457634-0.00132906140550353i	-0.000660387291415365	0.00397956077873005	156	1005.07516370647
-3.34517487639626	-0.00235402270619653-0.000351307748791638i	0.00658009060168878-0.00140035469616379i	-0.00166471767193306	0.00609136701990697	157	1005.07516370647
-3.34468656534212	-0.00232821901103026-0.000332707965365884i	0.00653754124880118-0.00147164798682411i	-0.0022473842579921	0.00668734641611872	157	1005.07516370647
-3.34419825428798	-0.00230241531586401-0.000314108181940148i	0.00649499189591362-0.00154294127748437i	-0.00227836739054247	0.00563193553004572	157	1005.07516370647
-3.34370994323384	-0.00227661162069777-0.000295508398514412i	0.00645244254302606-0.00161423456814462i	-0.00176287498667142	0.00319658003368354	157	1005.07516370647
-3.3432216321797	-0.00225080792553152-0.000276908615088676i	0.0064098931901385-0.00168552785880488i	-0.000837156818538019	-9.60895717691122e-06	157	1005.07516370647
-3.34273332112556	-0.00222099275903109-0.000260172629627812i	0.00636409798309946-0.00175591709883819i	0.000264349810530544	-0.00319008582073221	158	1005.07516370647
-3.34224501007142	-0.00218986643118332-0.000244045832080152i	0.00631724185896844-0.00182601084723272i	0.00127111648761608	-0.00555909179070148	158	1005.07516370647
-3.34175669901727	-0.00215874010333555-0.000227919034532491i	0.00627038573483741-0.00189610459562724i	0.00194576539534941	-0.00653882589698312	158	1005.07516370647
-3.34126838796313	-0.00212761377548778-0.000211792236984831i	0.00622352961070639-0.00196619834402177i	0.00213662941221162	-0.00589759873784551	158	1005.07516370647
-3.34078007690899	-0.00209648744763998-0.000195665439437156i	0.00617667348657533-0.00203629209241636i	0.0018120203479972	-0.00380464024355843	158	1005.07516370647
-3.34029176585485	-0.0020653611197922-0.000179538641889496i	0.0061298173624443-0.00210638584081088i	0.00106455332868843	-0.000785934156678833	159	1005.07516370647
-3.33980345480071	-0.00203423479194443-0.000163411844341836i	0.00608296123831328-0.00217647958920541i	8.55093954636424e-05	0.0024074818501432	159	1005.07516370647
-3.33931514374657	-0.00200310846409666-0.000147285046794176i	0.00603610511418226-0.00224657333759993i	-0.000883820533487994	0.00498588209092291	159	1005.07516370647
-3.33882683269242	-0.00197198213624886-0.000131158249246501i	0.00598924899005119-0.00231666708599452i	-0.00161149773181319	0.00631574848503471	159	1005.07516370647
-3.33833852163828	-0.00194085580840109-0.000115031451698841i	0.00594239286592017-0.00238676083438905i	-0.0019304234323965	0.00607518838699195	159	1005.07516370647
-3.33785021058414	-0.00190596249486808-0.00010127257439959i	0.00589246696312842-0.00245587591622594i	-0.00177424532787631	0.00432941989114356	159	1005.07516370647
-3.33736189953	-0.00186982575487869-8.82953126756347e-05i	0.00584152777164354-0.00252466795465587i	-0.00120102204613917	0.00152165755284078	159	1005.07516370647
-3.33687358847586	-0.00183368901488926-7.53180509516677e-05i	0.00579058858015861-0.00259345999308585i	-0.000363997029939931	-0.00164630407801856	159	1005.07516370647
-3.33638527742172	-0.00179755227489987-6.23407892277125e-05i	0.00573964938867374-0.00266225203151578i	0.000527255231582779	-0.00438843734838511	159	1005.07516370647
-3.33589696636758	-0.00176141553491048-4.93635275037573e-05i	0.00568871019718886-0.00273104406994571i	0.0012578430974539	-0.00602801883155231	159	1005.07516370647
-3.33540865531343	-0.00172527879492108-3.63862657798021e-05i	0.00563777100570398-0.00279983610837563i	0.0016593481467424	-0.00616432151445079	159	1005.07516370647
-3.33492034425929	-0.00168914205493166-2.34090040558351e-05i	0.00558683181421906-0.00286862814680562i	0.00164862722480458	-0.00477044195198433	159	1005.07516370647
-3.33443203320515	-0.00165300531494226-1.04317423318799e-05i	0.00553589262273418-0.00293742018523555i	0.00124469197838223	-0.00219840635926239	158	1005.07516370647
-3.33394372215101	-0.00161686857495287+2.54551939207534e-06i	0.0054849534312493-0.00300621222366547i	0.00056032990719574	0.000909355826012363	158	1005.07516370647
-3.33345541109687	-0.00158073183496348+1.55227811160305e-05i	0.00543401423976443-0.0030750042620954i	-0.000228636471685699	0.00377999203913432	158	1005.07516370647
-3.33296710004273	-0.00154091066289118+2.63320857428528e-05i	0.00538035564672446-0.00314206997967502i	-0.000924308051295408	0.00569893676583369	158	1005.07516370647
-3.33247878898859	-0.0014998613467913+3.64187380039518e-05i	0.00532579058649952-0.00320856025697112i	-0.00136396260377456	0.00619338951297642	157	1005.07516370647
-3.33199047793444	-0.00145881203069142+4.65053902650509e-05i	0.00527122552627459-0.00327505053426722i	-0.0014561039543472	0.00514683733803403	157	1005.07516370647
-3.3315021668803	-0.00141776271459154+5.65920425261499e-05i	0.00521666046604966-0.00334154081156332i	-0.00119641714093788	0.00282449443652256	157	1005.07516370647
-3.33101385582616	-0.00137671339849162+6.66786947872581e-05i	0.00516209540582467-0.00340803108885949i	-0.000665552193796553	-0.000192900546819317	156	1005.07516370647
-3.33052554477202	-0.00133566408239174+7.67653470483572e-05i	0.00510753034559974-0.00347452136615559i	-5.51782751728173e-06	-0.00315385301514535	156	1005.07516370647
-3.33003723371788	-0.00129461476629186+8.68519993094562e-05i	0.00505296528537481-0.00354101164345169i	0.000617782216436937	-0.00532276714696946	155	1005.07516370647
-3.32954892266374	-0.00125356545019198+9.69386515705553e-05i	0.00499840022514988-0.00360750192074779i	0.00105609603422743	-0.00616223962320553	155	1005.07516370647
-3.3290606116096	-0.00121251613409206+0.000107025303831663i	0.00494383516492489-0.00367399219804396i	0.00121408331459951	-0.00546591811183387	154	1005.07516370647
-3.32857230055545	-0.00117146681799218+0.000117111956092763i	0.00488927010469996-0.00374048247534006i	0.00106990237652783	-0.00340914558572738	153	1005.07516370647
-3.32808398950131	-0.00112701998652982+0.000124511469364509i	0.00483215159358527-0.0038051238138284i	0.000676371588427515	-0.000504593933657956	153	1005.07516370647
-3.32759567844717	-0.00108142956054521+0.000131006498888311i	0.00477417359777697-0.00386914280449283i	0.000149675776332256	0.00252077139647922	152	1005.07516370647
-3.32710736739303	-0.00103583913456055+0.000137501528412119i	0.00471619560196862-0.00393316179515732i	-0.000372370751994575	0.00491362059140347	151	1005.07516370647
-3.32661905633889	-0.000990248708575942+0.000143996557935922i	0.00465821760616032-0.00399718078582175i	-0.000763278495192478	0.00607939113022007	150	1005.07516370647
-3.32613074528475	-0.000944658282591331+0.000150491587459724i	0.00460023961035202-0.00406119977648618i	-0.000937722623756858	0.00572904306951904	149	1005.07516370647
-3.32564243423061	-0.00089906785660672+0.000156986616983526i	0.00454226161454372-0.00412521876715061i	-0.000870043221672077	0.00395055929860809	148	1005.07516370647
-3.32515412317646	-0.000853477430622067+0.000163481646507335i	0.00448428361873537-0.0041892377578151i	-0.000596638513143462	0.00118692977895039	147	1005.07516370647
-3.32466581212232	-0.000807887004637456+0.000169976676031137i	0.00442630562292707-0.00425325674847953i	-0.000202551195939187	-0.00187388889406071	146	1005.07516370647
-3.32417750106818	-0.000762296578652845+0.000176471705554939i	0.00436832762711877-0.00431727573914396i	0.000203447353389877	-0.00446977143699875	145	1005.07516370647
-3.32368919001404	-0.000716706152668233+0.000182966735078742i	0.00431034963131047-0.0043812947298084i	0.000518250532141766	-0.00595367782335928	144	1005.07516370647
-3.3232008789599	-0.000667889926324015+0.000187017372039116i	0.00425024281393547-0.00444277372795258i	0.000666442302258051	-0.00595133489551753	143	1005.07516370647
-3.32271256790576	-0.000617977323661315+0.000190237215453388i	0.00418941245843297-0.00450338944029533i	0.000628711365740179	-0.00446415068892192	142	1005.07516370647
-3.32222425685161	-0.000568064720998616+0.000193457058867661i	0.00412858210293047-0.00456400515263808i	0.00043656959140576	-0.0018624499412936	140	1005.07516370647
-3.32173594579747	-0.000518152118335916+0.000196676902281934i	0.00406775174742797-0.00462462086498083i	0.000158125859573578	0.00120712660606781	139	1005.07516370647
-3.32124763474333	-0.000468239515673172+0.000199896745696209i	0.00400692139192541-0.00468523657732364i	-0.000122094210193879	0.00398082744969843	138	1005.07516370647
-3.32075932368919	-0.000418326913010472+0.000203116589110482i	0.00394609103642291-0.00474585228966639i	-0.000327539074074654	0.00576732399761938	136	1005.07516370647
-3.32027101263505	-0.000368414310347773+0.000206336432524754i	0.00388526068092041-0.00480646800200914i	-0.00041015807472733	0.00611953931989821	135	1005.07516370647
-3.31978270158091	-0.000318501707685074+0.000209556275939027i	0.00382443032541791-0.00486708371435189i	-0.000361638825615374	0.00494617169789091	133	1005.07516370647
-3.31929439052677	-0.000268589105022329+0.000212776119353302i	0.00376359996991535-0.0049276994266947i	-0.000212727369170528	0.00253517332093804	132	1005.07516370647
-3.31880607947262	-0.00021867650235963+0.000215995962767575i	0.00370276961441285-0.00498831513903745i	-2.14153717669467e-05	-0.000516812973686972	130	1005.07516370647
-3.31831776841848	-0.000165930634533199+0.000216343597919474i	0.00364001190509924-0.00504634310146768i	0.000144445027228786	-0.00345004257105473	129	1005.07516370647
-3.31782945736434	-0.000112212465377519+0.000215705567505321i	0.00357659277916412-0.00510348301687996i	0.000228649190072051	-0.00553159784572345	127	1005.07516370647
-3.3173411463102	-5.84942962217912e-05+0.000215067537091168i	0.00351317365322893-0.0051606229322923i	0.000208761389584906	-0.00624088689020958	126	1005.07516370647
-3.31685283525606	-4.77612706611201e-06+0.000214429506677015i	0.00344975452729381-0.00521776284770458i	9.88287696722009e-05	-0.0053968596102102	124	1005.07516370647
-3.31636452420192	4.89420420895672e-05+0.000213791476262862i	0.00338633540135868-0.00527490276311686i	-5.62212037778056e-05	-0.00320405125913842	122	1005.07516370647
-3.31587621314778	0.000102660211245246+0.000213153445848709i	0.00332291627542356-0.00533204267852914i	-0.000195666651768389	-0.000203049915616905	120	1005.07516370647
-3.31538790209363	0.000156378380400975+0.000212515415434556i	0.00325949714948837-0.00538918259394147i	-0.0002630200982256	0.00286253401332659	119	1005.07516370647
-3.31489959103949	0.000210096549556654+0.000211877385020403i	0.00319607802355325-0.00544632250935375i	-0.00022492767177342	0.00522991361779634	117	1005.07516370647
-3.31441127998535	0.000263814718712333+0.00021123935460625i	0.00313265889761812-0.00550346242476603i	-8.31635307034103e-05	0.00630642623992999	115	1005.07516370647
-3.31392296893121	0.000317532887868012+0.000210601324192098i	0.003069239771683-0.00556060234017831i	0.000124084821339491	0.00581742194224315	113	1005.07516370647
-3.31343465787707	0.000373912180344982+0.000207340507922721i	0.0030042675634602-0.0056144693145738i	0.00033539683470566	0.0038738813891497	111	1005.07516370647
-3.31294634682293	0.000431213514317914+0.000203170933545683i	0.00293875723424756-0.00566720226131728i	0.000473682924237426	0.000955633657848968	110	1005.07516370647
-3.31245803576878	0.000488514848290845+0.000199001359168646i	0.00287324690503492-0.00571993520806077i	0.000479015207068819	-0.00221537359245828	108	1005.07516370647
-3.31196972471464	0.000545816182263777+0.000194831784791608i	0.00280773657582227-0.00577266815480425i	0.000329125596932833	-0.00485222762836203	106	1005.07516370647
-3.3114814136605	0.000603117516236761+0.000190662210414566i	0.00274222624660957-0.00582540110154778i	4.83380673327092e-05	-0.00629675033423367	104	1005.07516370647
-3.31099310260636	0.000660418850209693+0.000186492636037529i	0.00267671591739693-0.00587813404829127i	-0.000295562292509129	-0.00618330162565613	102	1005.07516370647
-3.31050479155222	0.000717720184182624+0.000182323061660491i	0.00261120558818428-0.00593086699503475i	-0.000607685332131521	-0.00453091127104873	100	1005.07516370647
-3.31001648049808	0.000775021518155556+0.000178153487283453i	0.00254569525897164-0.00598359994177824i	-0.000791672249963358	-0.00174061668551472	98	1005.07516370647
-3.30952816944394	0.00083232285212854+0.000173983912906412i	0.00248018492975894-0.00603633288852177i	-0.000777796471569743	0.00150179690833053	96	1005.07516370647
-3.30903985838979	0.000889624186101472+0.000169814338529374i	0.0024146746005463-0.00608906583526525i	-0.000545631348110264	0.00439408308402516	95	1005.07516370647
-3.30855154733565	0.000949111945640459+0.000162662762227531i	0.00234788244387871-0.00613856935212668i	-0.000131415872216157	0.00621234102716074	93	1005.07516370647
-3.30806323628151	0.00100936454873346+0.000154468038157181i	0.00228064188527077-0.0061869431673112i	0.000370934042702067	0.00649834149045461	91	1005.07516370647
-3.30757492522737	0.00106961715182651+0.000146273314086824i	0.00221340132666276-0.00623531698249576i	0.000831038847700881	0.00517253600440751	89	1005.07516370647
-3.30708661417323	0.0011298697549195+0.000138078590016475i	0.00214616076805482-0.00628369079768028i	0.00111838960869183	0.00255341395245288	87	1005.07516370647
-3.30659830311909	0.0011901223580125+0.000129883865946126i	0.00207892020944687-0.0063320646128648i	0.00113772812032252	-0.000718168166928059	85	1005.07516370647
-3.30610999206495	0.0012503749611055+0.000121689141875776i	0.00201167965083893-0.00638043842804932i	0.000858008757968616	-0.00383559990757547	83	1005.07516370647
-3.3056216810108	0.00131062756419855+0.00011349441780542i	0.00194443909223092-0.00642881224323388i	0.000325979053896084	-0.00602502831783404	81	1005.07516370647
-3.30513336995666	0.00137088016729155+0.00010529969373507i	0.00187719853362298-0.00647718605841839i	-0.000340302889827832	-0.00673699396910983	80	1005.07516370647
-3.30464505890252	0.00143113277038454+9.7104969664721e-05i	0.00180995797501503-0.00652555987360291i	-0.000977558729143116	-0.0057838384831021	78	1005.07516370647
-3.30415674784838	0.00149138537347754+8.89102455943717e-05i	0.00174271741640709-0.00657393368878743i	-0.00141724895208205	-0.00338862869724838	76	1005.07516370647
-3.30366843679424	0.00155350203421631+7.80005552803887e-05i	0.00167465197012335-0.0066184137849393i	-0.00153083485736481	-0.000133034272231	74	1005.07516370647
-3.3031801257401	0.001616277005276+6.61320478915277e-05i	0.00160629520663076-0.00666151877585654i	-0.00125961703815002	0.00317959687838618	73	1005.07516370647
-3.30269181468595	0.00167905197633569+5.42635405026667e-05i	0.00153793844313818-0.00670462376677378i	-0.000643634187265954	0.00572972108436191	71	1005.07516370647
-3.30220350363181	0.00174182694739537+4.23950331138056e-05i	0.0014695816796456-0.00674772875769102i	0.000183609627697365	0.00688124710040477	69	1005.07516370647
-3.30171519257767	0.00180460191845512+3.05265257249338e-05i	0.00140122491615295-0.0067908337486083i	0.00102473378380857	0.00633910666167795	67	1005.07516370647
-3.30122688152353	0.00186737688951481+1.86580183360728e-05i	0.00133286815266037-0.00683393873952554i	0.00166557091488722	0.00422439493039394	66	1005.07516370647
-3.30073857046939	0.0019301518605745+6.78951094721172e-06i	0.00126451138916778-0.00687704373044277i	0.00192940908847769	0.00104740970190502	64	1005.07516370647
-3.30025025941525	0.00199292683163419-5.07899644164931e-06i	0.0011961546256752-0.00692014872136001i	0.00172471173173935	-0.0024154299034769	63	1005.07516370647
-3.29976194836111	0.00205570180269393-1.69475038305211e-05i	0.00112779786218255-0.00696325371227729i	0.00107363271434669	-0.00531111202225216	61	1005.07516370647
-3.29927363730696	0.00211847677375362-2.88160112193822e-05i	0.00105944109868997-0.00700635870319453i	0.000112964615557922	-0.00691979287747062	59	1005.07516370647
-3.29878532625282	0.00218264244036093-4.3776421490437e-05i	0.000990490347479094-0.00704560304825006i	-0.00093755251223894	-0.00682952746100683	58	1005.07516370647
-3.29829701519868	0.00224730392016347-5.98391623542751e-05i	0.000921327826733874-0.00708347098912881i	-0.00181713319489417	-0.00505149584045789	56	1005.07516370647
-3.29780870414454	0.00231196539996607-7.59019032181279e-05i	0.000852165305988591-0.00712133893000759i	-0.00229291809442862	-0.00201286035141428	55	1005.07516370647
-3.2973203930904	0.00237662687976861-9.1964644081966e-05i	0.000783002785243371-0.00715920687088634i	-0.00222249521876497	0.00154690829468551	53	1005.07516370647
-3.29683208203626	0.00244128835957116-0.000108027384945804i	0.000713840264498151-0.00719707481176509i	-0.00159355705571275	0.00475446564809363	52	1005.07516370647
-3.29634377098212	0.0025059498393737-0.000124090125809642i	0.000644677743752931-0.00723494275264384i	-0.00053363649123684	0.00681655237525126	51	1005.07516370647
-3.29585545992797	0.0025706113191763-0.000140152866673495i	0.000575515223007648-0.00727281069352262i	0.000715056118561127	0.00721577017314517	49	1005.07516370647
-3.29536714887383	0.00263527279897884-0.000156215607537333i	0.000506352702262428-0.00731067863440137i	0.00185092165970088	0.00583994855596589	48	1005.07516370647
-3.29487883781969	0.00269993427878138-0.000172278348401171i	0.000437190181517208-0.00734854657528012i	0.00258578092546446	0.00301285728041847	47	1005.07516370647
-3.29439052676555	0.00276459575858393-0.00018834108926501i	0.000368027660771988-0.00738641451615887i	0.00271763515676028	-0.000581985066575209	45	1005.07516370647
-3.29390221571141	0.00283033290888798-0.000207050766569336i	0.000298711468805972-0.00741998609223477i	0.00218442448824517	-0.00406410775604397	44	1005.07516370647
-3.29341390465727	0.00289645719340732-0.000226713077287465i	0.000229339970510267-0.00745201140501296i	0.00108450582918671	-0.00657326199300781	43	1005.07516370647
-3.29292559360313	0.00296258147792666-0.000246375388005595i	0.000159968472214563-0.00748403671779115i	-0.000335514095525802	-0.00748545899579367	42	1005.07516370647
-3.29243728254898	0.00302870576244599-0.000266037698723724i	9.05969739188576e-05-0.00751606203056934i	-0.0017380716201078	-0.00656423307219634	40	1005.07516370647
-3.29194897149484	0.00309483004696539-0.000285700009441871i	2.12254756230895e-05-0.00754808734334756i	-0.00277514893624583	-0.00402159438090178	39	1005.07516370647
-3.2914606604407	0.00316095433148473-0.000305362320160001i	-4.81460226726154e-05-0.00758011265612575i	-0.00317442429278026	-0.000469269581047967	38	1005.07516370647
-3.29097234938656	0.00322707861600407-0.00032502463087813i	-0.00011751752096832-0.00761213796890394i	-0.00281005108650339	0.00322842014529416	37	1005.07516370647
-3.29048403833242	0.0032932029005234-0.00034468694159626i	-0.000186889019264025-0.00764416328168213i	-0.0017398243342747	0.00616467242748716	36	1005.07516370647
-3.28999572727828	0.0033593271850428-0.000364349252314407i	-0.000256260517559793-0.00767618859446035i	-0.000198199943384151	0.00761227318753154	35	1005.07516370647
-3.28950741622413	0.00342545146956214-0.000384011563032536i	-0.000325632015855498-0.00770821390723855i	0.00145475830285264	0.00720330948888126	34	1005.07516370647
-3.28901910516999	0.00349210670285797-0.000406627722927328i	-0.000394923047295094-0.00773605337908722i	0.0028198785450359	0.00501939011338626	33	1005.07516370647
-3.28853079411585	0.00355895482765686-0.000430317004058586i	-0.000464184845457377-0.00776237215217122i	0.00354734464489151	0.00158623340219375	32	1005.07516370647
-3.28804248306171	0.00362580295245582-0.000454006285189866i	-0.000533446643619722-0.00778869092525526i	0.00343232471678538	-0.00226244957285548	31	1005.07516370647
-3.28755417200757	0.00369265107725471-0.000477695566321124i	-0.000602708441782005-0.00781500969833927i	0.00247114686325077	-0.00558659204093992	30	1005.07516370647
-3.28706586095343	0.00375949920205361-0.000501384847452382i	-0.000671970239944287-0.00784132847142328i	0.000868364569303346	-0.00756769948364599	29	1005.07516370647
-3.28657754989929	0.0038263473268525-0.00052507412858364i	-0.00074123203810657-0.00786764724450729i	-0.0010062553086237	-0.00771004287682901	28	1005.07516370647
-3.28608923884514	0.00389319545165146-0.00054876340971492i	-0.000810493836268915-0.00789396601759132i	-0.00270299260599698	-0.00596430740244379	27	1005.07516370647
-3.285600927791	0.00396004357645035-0.000572452690846178i	-0.000879755634431198-0.00792028479067533i	-0.00380003406482899	-0.00274294352968486	26	1005.07516370647
-3.28511261673686	0.00402689170124925-0.000596141971977436i	-0.00094901743259348-0.00794660356375934i	-0.00400807102680823	0.00117727918400098	25	1005.07516370647
-3.28462430568272	0.00409373982604814-0.000619831253108694i	-0.00101827923075576-0.00797292233684336i	-0.00324575702204593	0.00484249279316061	25	1005.07516370647
-3.28413599462858	0.00416078439050897-0.000646110445942869i	-0.00108702072792311-0.00799456654302545i	-0.00166443219999248	0.00734938432138595	24	1005.07516370647
-3.28364768357444	0.00422790099104099-0.000673339381116131i	-0.00115557142635256-0.00801449654632609i	0.000377469294343039	0.00807548555639201	23	1005.07516370647
-3.2831593725203	0.00429501759157301-0.000700568316289392i	-0.001224122124782-0.00803442654962672i	0.00239515865303592	0.00683198934160417	22	1005.07516370647
-3.28267106146615	0.00436213419210502-0.000727797251462654i	-0.00129267282321145-0.00805435655292736i	0.0038946505950984	0.00390895941646639	22	1005.07516370647
-3.28218275041201	0.0044292507926371-0.00075502618663594i	-0.00136122352164096-0.00807428655622801i	0.00449314092923195	8.69536243646189e-06	21	1005.07516370647
-3.28169443935787	0.00449636739316912-0.000782255121809202i	-0.0014297742200704-0.00809421655952865i	0.00401617891895796	-0.00392295364591349	20	1005.07516370647
-3.28120612830373	0.00456348399370114-0.000809484056982463i	-0.00149832491849985-0.00811414656282928i	0.00254667967427563	-0.00692580446984143	20	1005.07516370647
-3.28071781724959	0.00463060059423316-0.000836712992155725i	-0.00156687561692929-0.00813407656612992i	0.00041235771044295	-0.00825957432737734	19	1005.07516370647
-3.28022950619545	0.00469771719476524-0.000863941927329011i	-0.0016354263153588-0.00815400656943058i	-0.00188710609539033	-0.00758605238563884	18	1005.07516370647
-3.2797411951413	0.00476483379529725-0.000891170862502273i	-0.00170397701378825-0.00817393657273121i	-0.00379704004402699	-0.00505445326615058	18	1005.07516370647
-3.27925288408716	0.00483157655765402-0.00092113786749091i	-0.00177174645952023-0.00818951241814059i	-0.00484214554042124	-0.00126767759274785	17	1005.07516370647
-3.27876457303302	0.0048981809482897-0.000952118336212967i	-0.00183922673392756-0.00820347662417992i	-0.0047399291902418	0.0028543939691692	17	1005.07516370647
-3.27827626197888	0.00496478533892545-0.000983098804935053i	-0.00190670700833496-0.00821744083021927i	-0.00348186753378306	0.00630768130632406	16	1005.07516370647
-3.27778795092474	0.00503138972956113-0.00101407927365711i	-0.00197418728274229-0.0082314050362586i	-0.00134168124675431	0.00824581862222274	16	1005.07516370647
-3.2772996398706	0.00509799412019682-0.00104505974237917i	-0.00204166755714962-0.00824536924229794i	0.00118446288897696	0.00818628240204733	15	1005.07516370647
-3.27681132881646	0.0051645985108325-0.00107604021110123i	-0.00210914783155695-0.00825933344833727i	0.00349294149099088	0.00613019991184602	15	1005.07516370647
-3.27632301776231	0.00523120290146825-0.00110702067982331i	-0.00217662810596435-0.00827329765437662i	0.00501688983310256	0.00256513506883806	14	1005.07516370647
-3.27583470670817	0.00529780729210393-0.00113800114854537i	-0.00224410838037168-0.00828726186041595i	0.00536519238994095	-0.00165052650688841	14	1005.07516370647
-3.27534639565403	0.00536441168273962-0.00116898161726743i	-0.00231158865477901-0.00830122606645529i	0.00442221642298468	-0.00549417828103969	13	1005.07516370647
-3.27485808459989	0.0054310160733753-0.00119996208598948i	-0.00237906892918634-0.00831519027249462i	0.00238299677234032	-0.00802687188701195	13	1005.07516370647
-3.27436977354575	0.0054968900213403-0.00123325619197976i	-0.00244537237836505-0.00832439117733878i	-0.000288699990405062	-0.00861753612300223	12	1005.07516370647
-3.27388146249161	0.005562491086949-0.00126741463793057i	-0.00251123618340166-0.0083318125847553i	-0.00295947366535542	-0.00711209895093289	12	1005.07516370647
-3.27339315143747	0.00562809215255771-0.00130157308388139i	-0.00257709998843827-0.00833923399217181i	-0.00498008388544867	-0.00386653584957754	11	1005.07516370647
-3.27290484038332	0.00569369321816641-0.0013357315298322i	-0.00264296379347488-0.00834665539958832i	-0.00584417912362641	0.000339619355163068	11	1005.07516370647
-3.27241652932918	0.00575929428377517-0.00136988997578304i	-0.00270882759851154-0.00835407680700485i	-0.00531390922012705	0.00448877648836544	11	1005.07516370647
-3.27192821827504	0.00582489534938387-0.00140404842173386i	-0.00277469140354815-0.00836149821442136i	-0.00348406928107454	0.0075713294219353	10	1005.07516370647
-3.2714399072209	0.00589049641499257-0.00143820686768467i	-0.00284055520858476-0.00836891962183788i	-0.000766895024824017	0.00883110341574411	10	1005.07516370647
-3.27095159616676	0.00595609748060127-0.00147236531363548i	-0.00290641901362137-0.00837634102925439i	0.00220059465101793	0.00795058817118045	10	1005.07516370647
-3.27046328511262	0.00602169854621003-0.00150652375958633i	-0.00297228281865804-0.00838376243667091i	0.00470593417683483	0.00513064145475734	9	1005.07516370647
-3.26997497405848	0.00608729961181874-0.00154068220553714i	-0.00303814662369464-0.00839118384408742i	0.00613221962495193	0.00104472649482924	9	1005.07516370647
-3.26948666300433	0.00615162631832078-0.00157736039964066i	-0.00310259719040054-0.00839413694266548i	0.00610841433207055	-0.0033203748851201	9	1005.07516370647
-3.26899835195019	0.00621547252876621-0.0016149886627198i	-0.00316651489675223-0.00839540526905853i	0.00460551743481022	-0.00690151270079446	8	1005.07516370647
-3.26851004089605	0.00627931873921171-0.00165261692579898i	-0.00323043260310399-0.00839667359545159i	0.00195478314765167	-0.00882462253962065	8	1005.07516370647
-3.26802172984191	0.00634316494965714-0.00169024518887811i	-0.00329435030945568-0.00839794192184465i	-0.00122725826213038	-0.00861412576790736	8	1005.07516370647
-3.26753341878777	0.00640701116010258-0.00172787345195725i	-0.00335826801580737-0.0083992102482377i	-0.00418216229437722	-0.00631001777411601	8	1005.07516370647
-3.26704510773363	0.00647085737054801-0.00176550171503639i	-0.00342218572215907-0.00840047857463076i	-0.00619033018641682	-0.00246071548097031	7	1005.07516370647
-3.26655679667948	0.0065347035809935-0.00180312997811557i	-0.00348610342851082-0.00840174690102382i	-0.00674608663583283	0.00200746655222721	7	1005.07516370647
-3.26606848562534	0.00659854979143894-0.0018407582411947i	-0.00355002113486251-0.00840301522741687i	-0.00568451655044324	0.00601314861883614	7	1005.07516370647
-3.2655801745712	0.00666239600188437-0.00187838650427384i	-0.00361393884121421-0.00840428355380993i	-0.00322835680803941	0.0085814413754222	7	1005.07516370647
-3.26509186351706	0.00672624221232981-0.00191601476735298i	-0.0036778565475659-0.00840555188020299i	5.80060127618185e-05	0.00908099771542189	7	1005.07516370647
-3.26460355246292	0.00678843833790622-0.00195556747397883i	-0.00373993985882477-0.00840217807345307i	0.00339964019401096	0.00737484337762124	6	1005.07516370647
-3.26411524140878	0.00685000655508106-0.00199585249098081i	-0.0038013251259332-0.00839703779125938i	0.00598784030663751	0.00387037898414173	6	1005.07516370647
-3.26362693035464	0.00691157477225591-0.00203613750798279i	-0.00386271039304163-0.00839189750906568i	0.00718154667692997	-0.000588421593692764	6	1005.07516370647
-3.26313861930049	0.00697314298943075-0.00207642252498477i	-0.00392409566015005-0.00838675722687199i	0.00666527192807023	-0.00492458459936346	6	1005.07516370647
-3.26265030824635	0.00703471120660565-0.00211670754198679i	-0.00398548092725854-0.00838161694467828i	0.00453065865872163	-0.00808624595324215	6	1005.07516370647
-3.26216199719221	0.00709627942378049-0.00215699255898876i	-0.00404686619436696-0.00837647666248459i	0.00126198327530571	-0.00930162857489454	6	1005.07516370647
-3.26167368613807	0.00715784764095534-0.00219727757599074i	-0.00410825146147539-0.00837133638029089i	-0.00237353000628356	-0.00826723324112524	6	1005.07516370647
-3.26118537508393	0.00721941585813018-0.00223756259299272i	-0.00416963672858382-0.0083661960980972i	-0.00550578617594305	-0.0052234008542903	5	1005.07516370647
-3.26069706402979	0.00728098407530508-0.00227784760999474i	-0.0042310219956923-0.0083610558159035i	-0.0073700225887278	-0.000898483812558764	5	1005.07516370647
-3.26020875297565	0.00734255229247993-0.00231813262699672i	-0.00429240726280073-0.0083559155337098i	-0.0074933267489705	0.00366540857168655	5	1005.07516370647
-3.2597204419215	0.00740193934237233-0.0023605263104102i	-0.00435179573678708-0.00834646010919205i	-0.00581117721734843	0.00735983474083116	5	1005.07516370647
-3.25923213086736	0.00746048875768098-0.00240372978586764i	-0.00441041738147559-0.00833534753876278i	-0.00269677022732531	0.00928416237540756	5	1005.07516370647
-3.25874381981322	0.00751903817298968-0.00244693326132512i	-0.00446903902616416-0.0083242349683335i	0.00112284928499256	0.00896670376761156	5	1005.07516370647
-3.25825550875908	0.00757758758829833-0.00249013673678256i	-0.00452766067085267-0.00831312239790423i	0.00473874043177199	0.00647616873012137	5	1005.07516370647
-3.25776719770494	0.00763613700360698-0.00253334021224i	-0.00458628231554118-0.00830200982747497i	0.00727557436361714	0.00240755841921263	5	1005.07516370647
-3.2572788866508	0.00769468641891563-0.00257654368769744i	-0.0046449039602297-0.0082908972570457i	0.00810340221000251	-0.00225996348185525	5	1005.07516370647
-3.25679057559665	0.00775323583422433-0.00261974716315492i	-0.00470352560491826-0.00827978468661642i	0.00699370429000455	-0.00639863362789219	5	1005.07516370647
-3.25630226454251	0.00781178524953298-0.00266295063861236i	-0.00476214724960678-0.00826867211618715i	0.00418114985375908	-0.00900443506239282	5	1005.07516370647
-3.25581395348837	0.00787033466484163-0.0027061541140698i	-0.00482076889429529-0.00825755954575788i	0.000314643172402198	-0.00944049006861282	5	1005.07516370647
-3.25532564243423	0.00792888408015028-0.00274935758952724i	-0.00487939053898381-0.00824644697532861i	-0.00369230891776093	-0.00759253712723662	5	1005.07516370647
-3.25483733138009	0.00798492953132169-0.00279412538915754i	-0.00493562130143991-0.00823084564405521i	-0.0068772635539147	-0.00389627977270419	5	1005.07516370647
-3.25434902032595	0.00804000457707771-0.00283949943894372i	-0.00499092548310703-0.00821350470406841i	-0.00845701595059231	0.000754670585692582	5	1005.07516370647
-3.25386070927181	0.00809507962283373-0.0028848734887299i	-0.00504622966477414-0.0081961637640816i	-0.00802546395734	0.00523635712101152	5	1005.07516370647
-3.25337239821766	0.00815015466858974-0.00293024753851608i	-0.00510153384644125-0.0081788228240948i	-0.00565530534707749	0.00846429616553158	5	1005.07516370647
-3.25288408716352	0.00820522971434581-0.0029756215883023i	-0.00515683802810842-0.00816148188410798i	-0.00188728086386745	0.00965413148406861	5	1005.07516370647
-3.25239577610938	0.00826030476010182-0.00302099563808849i	-0.00521214220977553-0.00814414094412118i	0.00239304414418582	0.00851207061403627	5	1005.07516370647
-3.25190746505524	0.00831537980585784-0.00306636968787467i	-0.00526744639144264-0.00812680000413438i	0.00616340208109937	0.00530728785347257	5	1005.07516370647
-3.2514191540011	0.00837045485161386-0.00311174373766085i	-0.00532275057310975-0.00810945906414758i	0.00850893828462228	0.000808482276242637	5	1005.07516370647
-3.25093084294696	0.00842552989736992-0.00315711778744707i	-0.00537805475477691-0.00809211812416076i	0.00884403244486423	-0.0039004565549833	5	1005.07516370647
-3.25044253189282	0.00848060494312594-0.00320249183723325i	-0.00543335893644403-0.00807477718417395i	0.00705807938103181	-0.00768148240841813	5	1005.07516370647
-3.24995422083867	0.00853261763198382-0.00324944564943025i	-0.00548607473648118-0.0080535000800403i	0.0035457783408607	-0.00961265129160871	5	1005.07516370647
-3.24946590978453	0.00858343268572357-0.00329701727953824i	-0.00553777826497643-0.00803068360980081i	-0.000870544604688332	-0.00922294942077301	5	1005.07516370647
-3.24897759873039	0.00863424773946338-0.00334458890964626i	-0.00558948179347173-0.0080078671395613i	-0.00513953579563972	-0.00660319033752523	5	1005.07516370647
-3.24848928767625	0.00868506279320313-0.00339216053975425i	-0.00564118532196697-0.00798505066932181i	-0.00823221787403939	-0.00238165942756863	5	1005.07516370647
-3.24800097662211	0.00873587784694289-0.00343973216986223i	-0.00569288885046222-0.00796223419908232i	-0.00938857406989289	0.00242508619640676	5	1005.07516370647
-3.24751266556797	0.00878669290068265-0.00348730379997022i	-0.00574459237895747-0.00793941772884283i	-0.00830403076568896	0.00665691339471171	5	1005.07516370647
-3.24702435451383	0.00883750795442245-0.00353487543007825i	-0.00579629590745277-0.00791660125860332i	-0.0052088167489623	0.00928998331322606	5	1005.07516370647
-3.24653604345968	0.0088883230081622-0.00358244706018623i	-0.00584799943594801-0.00789378478836383i	-0.000819703956261351	0.00968431135789719	5	1005.07516370647
-3.24604773240554	0.00893913806190196-0.00363001869029422i	-0.00589970296444326-0.00787096831812434i	0.00382591569150672	0.00773919133513304	5	1005.07516370647
-3.2455594213514	0.00898995311564171-0.0036775903204022i	-0.00595140649293851-0.00784815184788485i	0.00761522346596695	0.00391876746714292	5	1005.07516370647
-3.24507111029726	0.00903738686894777-0.00372624764922963i	-0.00600018779416602-0.00782117469811892i	0.00962421587657084	-0.000858477859684794	5	1005.07516370647
-3.24458279924312	0.00908348623932399-0.00377533343387348i	-0.00604781587926866-0.00779255559436367i	0.00934518613486116	-0.00543528916522391	5	1005.07516370647
-3.24409448818898	0.0091295856097002-0.00382441921851734i	-0.0060954439643713-0.00776393649060841i	0.00681714758327915	-0.00870547794591342	6	1005.07516370647
-3.24360617713484	0.00917568498007642-0.00387350500316119i	-0.00614307204947393-0.00773531738685316i	0.00261988161855999	-0.00987772630772614	6	1005.07516370647
-3.24311786608069	0.00922178435045268-0.00392259078780508i	-0.00619070013457662-0.00770669828309788i	-0.00225863352446505	-0.00866609064022546	6	1005.07516370647
-3.24262955502655	0.0092678837208289-0.00397167657244893i	-0.00623832821967925-0.00767807917934263i	-0.00665477714837993	-0.00535967889436777	6	1005.07516370647
-3.24214124397241	0.00931398309120512-0.00402076235709279i	-0.00628595630478189-0.00764946007558737i	-0.00950680316531474	-0.000753674405283044	6	1005.07516370647
-3.24165293291827	0.00936008246158134-0.00406984814173664i	-0.00633358438988453-0.00762084097183212i	-0.0101111403815794	0.0040418390263606	6	1005.07516370647
-3.24116462186413	0.0094061818319576-0.00411893392638053i	-0.00638121247498721-0.00759222186807684i	-0.00829563638593664	0.00786930422236689	6	1005.07516370647
-3.24067631080999	0.00945228120233381-0.00416801971102439i	-0.00642884056008985-0.00756360276432159i	-0.0044671589116369	0.00980297068568633	6	1005.07516370647
-3.24018799975584	0.00949457353370252-0.00421814986757623i	-0.00647344812178836-0.00753145946572891i	0.000481681819131198	0.00936829722138046	7	1005.07516370647
-3.2396996887017	0.00953534987386593-0.00426869590077774i	-0.0065168528886358-0.00749791280657997i	0.00537134812349458	0.00667054406187162	7	1005.07516370647
-3.23921137764756	0.00957612621402938-0.0043192419339793i	-0.00656025765548328-0.007464366147431i	0.00902546296290205	0.00236115529720059	7	1005.07516370647
-3.23872306659342	0.00961690255419279-0.00436978796718081i	-0.00660366242233073-0.00743081948828206i	0.0105530838502378	-0.00252107625868184	7	1005.07516370647
-3.23823475553928	0.0096576788943562-0.00442033400038232i	-0.00664706718917817-0.00739727282913312i	0.00956429065718915	-0.00679848048594725	7	1005.07516370647
-3.23774644448514	0.00969845523451961-0.00447088003358383i	-0.00669047195602562-0.00736372616998419i	0.00626915010600438	-0.00943845341800482	7	1005.07516370647
-3.237258133431	0.00973923157468305-0.00452142606678538i	-0.0067338767228731-0.00733017951083522i	0.00143363973075067	-0.00980261558086003	7	1005.07516370647
-3.23676982237685	0.00978000791484646-0.00457197209998689i	-0.00677728148972055-0.00729663285168628i	-0.00379836553456611	-0.00780109354349238	8	1005.07516370647
-3.23628151132271	0.00982078425500987-0.0046225181331884i	-0.00682068625656799-0.00726308619253734i	-0.00817568412886681	-0.00391465841075465	8	1005.07516370647
-3.23579320026857	0.00986156059517328-0.00467306416638991i	-0.00686409102341543-0.0072295395333884i	-0.0106389863193268	0.000920722663074081	8	1005.07516370647
-3.23530488921443	0.00989826764593497-0.00472398815567427i	-0.00690419456197193-0.00719250464517983i	-0.0105730627224493	0.00553656829014327	8	1005.07516370647
-3.23481657816029	0.00993333966770723-0.00477506400664526i	-0.00694297167632418-0.00715406819638636i	-0.00796827735658931	0.00881591429536513	8	1005.07516370647
-3.23432826710615	0.00996841168947948-0.00482613985761624i	-0.00698174879067642-0.00711563174759289i	-0.0034263454501466	0.00996825452604624	8	1005.07516370647
-3.23383995605201	0.0100034837112517-0.00487721570858722i	-0.00702052590502867-0.00707719529879942i	0.00198166769894349	0.00871585043709548	9	1005.07516370647
-3.23335164499786	0.010038555733024-0.00492829155955825i	-0.00705930301938095-0.00703875885000592i	0.00696673126474292	0.00536081896318805	9	1005.07516370647
-3.23286333394372	0.0100736277547963-0.00497936741052924i	-0.0070980801337332-0.00700032240121245i	0.010329068691691	0.000712286212555167	9	1005.07516370647
-3.23237502288958	0.0101086997765685-0.00503044326150022i	-0.00713685724808545-0.00696188595241898i	0.0112468077228948	-0.00410866089988173	9	1005.07516370647
-3.23188671183544	0.0101437717983408-0.0050815191124712i	-0.0071756343624377-0.00692344950362551i	0.00947663975113579	-0.00793922670645229	9	1005.07516370647
-3.2313984007813	0.0101788438201131-0.00513259496344223i	-0.00721441147678998-0.00688501305483201i	0.00541755123945311	-0.00985524273920227	9	1005.07516370647
-3.23091008972716	0.0102139158418853-0.00518367081441322i	-0.00725318859114223-0.00684657660603854i	2.10963168217216e-05	-0.00939403116548378	10	1005.07516370647
-3.23042177867301	0.0102445316551506-0.00523523598224395i	-0.00728862375979544-0.00680518257868654i	-0.0054320639424707	-0.00666318341729611	10	1005.07516370647
-3.22993346761887	0.0102733408973994-0.00528699952177459i	-0.00732270408559769-0.00676258953299999i	-0.00963004158744287	-0.00232627816908002	10	1005.07516370647
-3.22944515656473	0.0103021501396483-0.00533876306130527i	-0.00735678441139997-0.00671999648731341i	-0.0115544555237121	0.00256824174440833	10	1005.07516370647
-3.22895684551059	0.0103309593818972-0.00539052660083591i	-0.00739086473720223-0.00667740344162686i	-0.0107246892915275	0.00683998600822605	10	1005.07516370647
-3.22846853445645	0.0103597686241461-0.00544229014036654i	-0.00742494506300448-0.00663481039594032i	-0.0073165666968553	0.00945947619945975	11	1005.07516370647
-3.22798022340231	0.0103885778663949-0.00549405367989718i	-0.00745902538880673-0.00659221735025377i	-0.00212558075118017	0.00979614382890766	11	1005.07516370647
-3.22749191234817	0.0104173871086438-0.00554581721942786i	-0.00749310571460901-0.00654962430456719i	0.0036187588407393	0.00777006545041514	11	1005.07516370647
-3.22700360129402	0.0104461963508927-0.0055975807589585i	-0.00752718604041127-0.00650703125888065i	0.00854413776701108	0.00387093555823039	11	1005.07516370647
-3.22651529023988	0.0104750055931416-0.00564934429848913i	-0.00756126636621352-0.0064644382131941i	0.0114632352811383	-0.000960226535710147	11	1005.07516370647
-3.22602697918574	0.0105038148353905-0.00570110783801977i	-0.00759534669201577-0.00642184516750756i	0.0116598195378837	-0.00555807509417787	12	1005.07516370647
-3.2255386681316	0.0105279808165308-0.00575269031156862i	-0.00762581601225823-0.00637638473203676i	0.00905973325768539	-0.00880976938918669	12	1005.07516370647
-3.22505035707746	0.010550247554095-0.00580419872329001i	-0.00765480831474265-0.00632975144164781i	0.00426708534640814	-0.00993179743714728	12	1005.07516370647
-3.22456204602332	0.0105725142916592-0.00585570713501141i	-0.00768380061722707-0.00628311815125887i	-0.00158349858916916	-0.00865796370654567	12	1005.07516370647
-3.22407373496918	0.0105947810292235-0.0059072155467328i	-0.00771279291971149-0.00623648486086993i	-0.00709754638860295	-0.00529866451644744	13	1005.07516370647
-3.22358542391503	0.0106170477667877-0.00595872395845424i	-0.00774178522219593-0.00618985157048094i	-0.0109512306190543	-0.000666428445801822	13	1005.07516370647
-3.22309711286089	0.0106393145043519-0.00601023237017564i	-0.00777077752468035-0.006143218280092i	-0.0122091081856927	0.00412050067736987	13	1005.07516370647
-3.22260880180675	0.0106615812419162-0.00606174078189703i	-0.00779976982716477-0.00609658498970305i	-0.0105510186924506	0.00790798170897525	13	1005.07516370647
-3.22212049075261	0.0106838479794804-0.00611324919361843i	-0.00782876212964918-0.00604995169931411i	-0.00635314501687185	0.00978412177483449	13	1005.07516370647
-3.22163217969847	0.0107061147170447-0.00616475760533987i	-0.00785775443213363-0.00600331840892512i	-0.000602806307213525	0.00929874494811315	14	1005.07516370647
-3.22114386864433	0.0107283814546089-0.00621626601706127i	-0.00788674673461805-0.00595668511853618i	0.00533375133225474	0.00657138293045412	14	1005.07516370647
-3.22065555759018	0.0107456468162152-0.00626757026363023i	-0.00791212749254083-0.0059078655939735i	0.0100337712580854	0.00226132474821466	14	1005.07516370647
-3.22016724653604	0.0107608482206022-0.00631879025575726i	-0.00793601784591619-0.00585814385893033i	0.0123590029910199	-0.00258555540833435	14	1005.07516370647
-3.2196789354819	0.0107760496249891-0.00637001024788433i	-0.00795990819929157-0.00580842212388711i	0.011737589766389	-0.00679927588861779	15	1005.07516370647
-3.21919062442776	0.0107912510293761-0.00642123024001136i	-0.00798379855266693-0.00575870038884394i	0.00830023071710494	-0.00936572396895659	15	1005.07516370647
-3.21870231337362	0.010806452433763-0.00647245023213838i	-0.00800768890604229-0.00570897865380077i	0.00285302167043971	-0.00966961362055171	15	1005.07516370647
-3.21821400231948	0.01082165383815-0.00652367022426541i	-0.00803157925941765-0.00565925691875759i	-0.00331157411551917	-0.00764196110118398	15	1005.07516370647
-3.21772569126534	0.0108368552425369-0.00657489021639248i	-0.00805546961279303-0.00560953518371438i	-0.00872138189834175	-0.00377571941636711	16	1005.07516370647
-3.21723738021119	0.0108520566469239-0.0066261102085195i	-0.00807935996616839-0.0055598134486712i	-0.0120760412611974	0.000993965596371335	16	1005.07516370647
-3.21674906915705	0.0108672580513108-0.00667733020064653i	-0.00810325031954374-0.00551009171362803i	-0.0125594752206721	0.00551581341548454	16	1005.07516370647
-3.21626075810291	0.0108824594556978-0.00672855019277355i	-0.0081271406729191-0.00546036997858486i	-0.0100382412266429	0.0087001648237404	16	1005.07516370647
-3.21577244704877	0.0108925687515944-0.00677900472912919i	-0.00814726420127044-0.00540845336902306i	-0.00509384370675633	0.00977710939126571	17	1005.07516370647
-3.21528413599463	0.0109005579867577-0.00682914057378227i	-0.00816581944060397-0.00535562294010922i	0.00109830457638297	0.00849333532648881	17	1005.07516370647
-3.21479582494049	0.010908547221921-0.00687927641843535i	-0.00818437467993751-0.00530279251119538i	0.00705944731827601	0.00516617293733953	17	1005.07516370647
-3.21430751388635	0.0109165364570843-0.00692941226308844i	-0.00820292991927104-0.00524996208228154i	0.0113607567362042	0.000602730213907162	17	1005.07516370647
-3.2138192028322	0.0109245256922476-0.00697954810774156i	-0.00822148515860459-0.00519713165336765i	0.012963662391987	-0.004094093080888	18	1005.07516370647
-3.21333089177806	0.0109325149274109-0.00702968395239465i	-0.00824004039793812-0.00514430122445381i	0.011470494332859	-0.00779201259883068	18	1005.07516370647
-3.21284258072392	0.0109405041625742-0.00707981979704773i	-0.00825859563727166-0.00509147079553997i	0.00722291088126501	-0.009602207027485	18	1005.07516370647
-3.21235426966978	0.0109484933977376-0.00712995564170081i	-0.00827715087660519-0.00503864036662613i	0.00122380107283781	-0.00909288490807791	18	1005.07516370647
-3.21186595861564	0.0109564826329009-0.00718009148635394i	-0.00829570611593874-0.00498580993771224i	-0.00509950560623593	-0.00639227031746329	19	1005.07516370647
-3.2113776475615	0.0109644718680642-0.00723022733100702i	-0.00831426135527227-0.0049329795087984i	-0.0102348140754963	-0.00215644706356637	19	1005.07516370647
-3.21088933650736	0.0109670875527302-0.00727955680963764i	-0.00832905794114681-0.00487870674538757i	-0.0129422191624885	0.00258820608838245	19	1005.07516370647
-3.21040102545321	0.0109674462064332-0.00732854759356701i	-0.00834227579481424-0.00482382816397606i	-0.0125603062267271	0.00669344736101939	20	1005.07516370647
-3.20991271439907	0.0109678048601362-0.00737753837749642i	-0.00835549364848169-0.0047689495825645i	-0.00916887796726255	0.00917220684034935	20	1005.07516370647
-3.20942440334493	0.0109681635138392-0.00742652916142579i	-0.00836871150214913-0.00471407100115299i	-0.00356766429291307	0.0094324174469624	20	1005.07516370647
-3.20893609229079	0.0109685221675421-0.00747551994535516i	-0.00838192935581657-0.00465919241974148i	0.00291124891001025	0.00741832026704316	20	1005.07516370647
-3.20844778123665	0.0109688808212451-0.00752451072928453i	-0.00839514720948401-0.00460431383832996i	0.00872020067188989	0.00362228918918998	21	1005.07516370647
-3.20795947018251	0.0109692394749481-0.00757350151321395i	-0.00840836506315146-0.0045494352569184i	0.0124656042275216	-0.00103539505391005	21	1005.07516370647
-3.20747115912836	0.0109695981286511-0.00762249229714331i	-0.0084215829168189-0.00449455667550689i	0.0132421880837809	-0.00542949741953622	21	1005.07516370647
-3.20698284807422	0.010969956782354-0.00767148308107268i	-0.00843480077048634-0.00443967809409538i	0.0108516834672244	-0.00850152913293965	21	1005.07516370647
-3.20649453702008	0.010970315436057-0.00772047386500205i	-0.00844801862415378-0.00438479951268387i	0.00585315689843958	-0.0095146237783813	22	1005.07516370647
-3.20600622596594	0.0109652596841302-0.0077680304226604i	-0.00845738172174347-0.00432856550729378i	-0.000569462299595408	-0.00822700896853658	22	1005.07516370647
-3.2055179149118	0.0109579096925297-0.00781497925732249i	-0.00846511144811376-0.00427175716970945i	-0.00687756763123311	-0.00496027846151995	22	1005.07516370647
-3.20502960385766	0.0109505597009292-0.00786192809198459i	-0.00847284117448405-0.00421494883212512i	-0.0115588044638204	-0.000510826272156133	22	1005.07516370647
-3.20454129280352	0.0109432097093287-0.00790887692664668i	-0.00848057090085434-0.00415814049454079i	-0.0134873597623743	0.00404468181907207	23	1005.07516370647
-3.20405298174937	0.0109358597177282-0.00795582576130881i	-0.00848830062722464-0.00410133215695641i	-0.0121929107908099	0.00760797488445151	23	1005.07516370647
-3.20356467069523	0.0109285097261278-0.0080027745959709i	-0.00849603035359493-0.00404452381937209i	-0.00797520697761972	0.00932384072495188	23	1005.07516370647
-3.20307635964109	0.0109211597345273-0.008049723430633i	-0.00850376007996522-0.00398771548178776i	-0.00183468471630847	0.00878532705650659	24	1005.07516370647
-3.20258804858695	0.0109138097429268-0.00809667226529509i	-0.00851148980633552-0.00393090714420343i	0.00476483014208287	0.00613025642619041	24	1005.07516370647
-3.20209973753281	0.0109064597513263-0.00814362109995722i	-0.00851921953270581-0.00387409880661905i	0.0102450478063771	0.0020061653609832	24	1005.07516370647
-3.20161142647867	0.0108991097597258-0.00819056993461931i	-0.00852694925907611-0.00381729046903472i	0.0132906039433239	-0.0025874593002467	24	1005.07516370647
-3.20112311542453	0.0108861693691705-0.00823616296947447i	-0.00853093153001257-0.00375976510882094i	0.0131589930882233	-0.00653802954026263	25	1005.07516370647
-3.20063480437038	0.0108708393571012-0.00828117646637293i	-0.00853331194744987-0.00370193325658123i	0.00987408306685636	-0.00889448862356933	25	1005.07516370647
-3.20014649331624	0.0108555093450319-0.00832618996327143i	-0.00853569236488716-0.00364410140434148i	0.00421757698292897	-0.00909673379640042	25	1005.07516370647
-3.1996581822621	0.0108401793329626-0.00837120346016989i	-0.00853807278232446-0.00358626955210177i	-0.002461354218532	-0.00710527263023332	26	1005.07516370647
-3.19916987120796	0.0108248493208933-0.00841621695706835i	-0.00854045319976176-0.00352843769986207i	-0.00856585291842303	-0.00340939763968599	26	1005.07516370647
-3.19868156015382	0.010809519308824-0.00846123045396681i	-0.00854283361719906-0.00347060584762237i	-0.0126331050360772	0.00109284635450267	26	1005.07516370647
-3.19819324909968	0.0107941892967547-0.00850624395086532i	-0.00854521403463636-0.00341277399538261i	-0.0136847955246384	0.00531269792106268	26	1005.07516370647
-3.19770493804553	0.0107788592846854-0.00855125744776378i	-0.00854759445207365-0.00335494214314291i	-0.0114623462434777	0.00823382148531097	27	1005.07516370647
-3.19721662699139	0.0107635292726161-0.00859627094466224i	-0.00854997486951095-0.0032971102909032i	-0.00649039149523748	0.009156992023136	27	1005.07516370647
-3.19672831593725	0.0107481992605468-0.0086412844415607i	-0.00855235528694825-0.0032392784386635i	4.70678375990782e-05	0.00786743588722148	27	1005.07516370647
-3.19624000488311	0.0107273123362303-0.00868429624186757i	-0.00855090018297464-0.00318088884029546i	0.00658763906968576	0.00468354030773053	28	1005.07516370647
-3.19575169382897	0.0107040293121375-0.00872644492529544i	-0.00854779123031926-0.00312225874589051i	0.0115594829370137	0.000385571593547943	28	1005.07516370647
-3.19526338277483	0.0106807462880447-0.00876859360872331i	-0.00854468227766388-0.00306362865148556i	0.0137694356119137	-0.00398388352930009	28	1005.07516370647
-3.19477507172069	0.010657463263952-0.00881074229215119i	-0.0085415733250085-0.00300499855708061i	0.012684954598764	-0.00737119439444699	28	1005.07516370647
-3.19428676066654	0.0106341802398592-0.00885289097557909i	-0.00853846437235312-0.0029463684626756i	0.00856157450944521	-0.00896442254894629	29	1005.07516370647
-3.1937984496124	0.0106108972157664-0.00889503965900697i	-0.00853535541969775-0.00288773836827065i	0.00238269605029459	-0.00838789896611128	29	1005.07516370647
-3.19331013855826	0.0105876141916737-0.00893718834243484i	-0.00853224646704237-0.0028291082738657i	-0.00437492490844092	-0.00579080332942861	29	1005.07516370647
-3.19282182750412	0.0105643311675809-0.00897933702586271i	-0.00852913751438699-0.00277047817946075i	-0.0100940701352386	-0.00180885924208747	30	1005.07516370647
-3.19233351644998	0.0105410481434881-0.00902148570929062i	-0.00852602856173161-0.00271184808505574i	-0.013404017032181	0.00259108300736778	30	1005.07516370647
-3.19184520539584	0.0105177651193953-0.00906363439271849i	-0.00852291960907624-0.00265321799065079i	-0.0135089894211823	0.00634562561637608	30	1005.07516370647
-3.1913568943417	0.0104888130863717-0.00910383523750306i	-0.00851615293460474-0.00259469643514466i	-0.0103737712279099	0.00854803563935616	30	1005.07516370647
-3.19086858328755	0.0104573952951929-0.00914318886206301i	-0.0085077953193696-0.00253622208906759i	-0.0047502351976777	0.00867599292783665	31	1005.07516370647
-3.19038027223341	0.010425977504014-0.00918254248662299i	-0.00849943770413446-0.00247774774299046i	0.00201293631138173	0.00671125681038597	31	1005.07516370647
-3.18989196117927	0.0103945597128352-0.00922189611118295i	-0.00849108008889932-0.00241927339691339i	0.00829629825317045	0.003138692601317	31	1005.07516370647
-3.18940365012513	0.0103631419216564-0.0092612497357429i	-0.00848272247366418-0.00236079905083632i	0.0125947639242867	-0.00117172599699832	31	1005.07516370647
-3.18891533907099	0.0103317241304776-0.00930060336030285i	-0.00847436485842904-0.00230232470475924i	0.0138780511785042	-0.00517657110008351	32	1005.07516370647
-3.18842702801685	0.0103003063392987-0.00933995698486284i	-0.0084660072431939-0.00224385035868212i	0.011837570694351	-0.00791138957310197	32	1005.07516370647
-3.18793871696271	0.0102688885481199-0.00937931060942279i	-0.00845764962795876-0.00218537601260504i	0.00696060705201697	-0.00872287403698152	32	1005.07516370647
-3.18745040590856	0.0102374707569411-0.00941866423398274i	-0.00844929201272362-0.00212690166652797i	0.000413966133391405	-0.00742490671246349	33	1005.07516370647
-3.18696209485442	0.0102060529657623-0.00945801785854269i	-0.00844093439748848-0.0020684273204509i	-0.00623513232190854	-0.00434120972948362	33	1005.07516370647
-3.18647378380028	0.0101691062349549-0.00949490354440424i	-0.00842891335678268-0.00201010513066409i	-0.0113906074000604	-0.000225742736747839	33	1005.07516370647
-3.18598547274614	0.0101297337638363-0.00953070645874193i	-0.00841528504245142-0.00195184969719444i	-0.0138133652825476	0.00391948910885932	33	1005.07516370647
-3.185497161692	0.0100903612927176-0.00956650937307963i	-0.00840165672812016-0.00189359426372479i	-0.0129249683697408	0.00709425351552678	34	1005.07516370647
-3.18500885063786	0.010050988821599-0.00960231228741732i	-0.0083880284137889-0.00183533883025514i	-0.00894013978281151	0.00853847030839244	34	1005.07516370647
-3.18452053958371	0.0100116163504803-0.00963811520175505i	-0.00837440009945763-0.00177708339678544i	-0.00281525645348643	0.00791376495758398	34	1005.07516370647
-3.18403222852957	0.00997224387936165-0.00967391811609274i	-0.00836077178512637-0.00171882796331579i	0.0039811242327533	0.0053827438663346	34	1005.07516370647
-3.18354391747543	0.009932871408243-0.00970972103043044i	-0.00834714347079511-0.00166057252984614i	0.00982029557455575	0.00156703538104937	35	1005.07516370647
-3.18305560642129	0.00989349893712435-0.00974552394476813i	-0.00833351515646385-0.00160231709637648i	0.0133036237093898	-0.00260515480315995	35	1005.07516370647
-3.18256729536715	0.00985412646600567-0.00978132685910586i	-0.00831988684213258-0.00154406166290678i	0.0135974874769739	-0.00612464131616301	35	1005.07516370647
-3.18207898431301	0.00981475399488703-0.00981712977344355i	-0.00830625852780132-0.00148580622943713i	0.0106327419395329	-0.00814522409626044	36	1005.07516370647
-3.18159067325887	0.0097698120947901-0.00985050632075601i	-0.00828915173737975-0.0014284267006336i	0.00511681848971541	-0.00818422080938522	36	1005.07516370647
-3.18110236220472	0.00972240552004623-0.00988280911251569i	-0.00827050559492349-0.00137143479146434i	-0.00162007661118579	-0.00624703222738095	36	1005.07516370647
-3.18061405115058	0.00967499894530232-0.0099151119042754i	-0.00825185945246722-0.00131444288229504i	-0.00795872301329767	-0.00281513214579803	36	1005.07516370647
-3.18012574009644	0.00962759237055846-0.00994741469603508i	-0.00823321331001096-0.00125745097312578i	-0.0123801932833713	0.00127400065130597	37	1005.07516370647
-3.1796374290423	0.0095801857958146-0.00997971748779476i	-0.0082145671675547-0.00120045906395653i	-0.0138272040909588	0.00502946626554554	37	1005.07516370647
-3.17914911798816	0.00953277922107074-0.0100120202795544i	-0.00819592102509844-0.00114346715478727i	-0.0119568978545952	0.00754690409445456	37	1005.07516370647
-3.17866080693402	0.00948537264632683-0.0100443230713141i	-0.00817727488264217-0.00108647524561797i	-0.00722207900956836	0.00822618941114204	37	1005.07516370647
-3.17817249587988	0.00943796607158297-0.0100766258630738i	-0.00815862874018591-0.00102948333644871i	-0.000761657126776944	0.00691448193760616	38	1005.07516370647
-3.17768418482573	0.0093905594968391-0.0101089286548335i	-0.00813998259772966-0.000972491427279459i	0.00587321124880235	0.00394053181472994	38	1005.07516370647
-3.17719587377159	0.00934315292209524-0.0101412314465932i	-0.0081213364552734-0.000915499518110204i	0.0110914529126755	3.25634186124553e-05	38	1005.07516370647
-3.17670756271745	0.00929038751518362-0.0101706107279521i	-0.00809927686858746-0.000859413538958494i	0.0136380967210554	-0.00385714060264117	39	1005.07516370647
-3.17621925166331	0.00923523015272169-0.0101986850781784i	-0.00807569366507321-0.000803731928569655i	0.0129056711136	-0.0067877371837519	39	1005.07516370647
-3.17573094060917	0.00918007279025976-0.0102267594284047i	-0.00805211046155896-0.000748050318180816i	0.00907898807938885	-0.00805908202250652	39	1005.07516370647
-3.17524262955503	0.00912491542779784-0.010254833778631i	-0.0080285272580447-0.000692368707791977i	0.00308300656340024	-0.00737559006788024	39	1005.07516370647
-3.17475431850088	0.00906975806533586-0.0102829081288574i	-0.00800494405453043-0.000636687097403088i	-0.00363906483445838	-0.00491550878175393	40	1005.07516370647
-3.17426600744674	0.00901460070287393-0.0103109824790837i	-0.00798136085101617-0.000581005487014249i	-0.00947301447551407	-0.00128485047343319	40	1005.07516370647
-3.1737776963926	0.008959443340412-0.01033905682931i	-0.00795777764750192-0.00052532387662541i	-0.0130211473712312	0.00263163276424075	40	1005.07516370647
-3.17328938533846	0.00890428597795008-0.0103671311795363i	-0.00793419444398767-0.000469642266236572i	-0.0134370727716174	0.00588584321803606	40	1005.07516370647
-3.17280107428432	0.0088491286154881-0.0103952055297626i	-0.00791061124047339-0.000413960655847682i	-0.0106275851728014	0.00769571090411362	41	1005.07516370647
-3.17231276323018	0.00879397125302617-0.010423279879989i	-0.00788702803695914-0.000358279045458843i	-0.00527349116084292	0.00763308626484706	41	1005.07516370647
-3.17182445217604	0.00873351567273663-0.0104485858577705i	-0.00786028018103205-0.000304102292153981i	0.00133699334376604	0.00572388117397065	41	1005.07516370647
-3.17133614112189	0.00867067483900277-0.0104726455164833i	-0.00783210760111033-0.000250603024309236i	0.00760736731594193	0.00244585621875722	41	1005.07516370647
-3.17084783006775	0.00860783400526887-0.0104967051751962i	-0.00780393502118859-0.000197103756464443i	0.0120313575266406	-0.00139829936240217	42	1005.07516370647
-3.17035951901361	0.00854499317153501-0.010520764833909i	-0.00777576244126687-0.000143604488619698i	0.0135523950868358	-0.00487606566445497	42	1005.07516370647
-3.16987120795947	0.00848215233780116-0.0105448244926218i	-0.00774758986134516-9.01052207749528e-05i	0.0118140160824388	-0.00714998449285595	42	1005.07516370647
-3.16938289690533	0.00841931150406731-0.0105688841513346i	-0.00771941728142344-3.66059529302079e-05i	0.00724339643556687	-0.00767924453689906	42	1005.07516370647
-3.16889458585119	0.0083564706703334-0.0105929438100474i	-0.0076912447015017+1.68933149145856e-05i	0.000946543005208598	-0.0063482967596268	43	1005.07516370647
-3.16840627479705	0.00829362983659955-0.0106170034687603i	-0.00766307212157999+7.03925827593306e-05i	-0.00555918064352182	-0.003491914417303	43	1005.07516370647
-3.1679179637429	0.0082307890028657-0.0106410631274731i	-0.00763489954165827+0.000123891850604075i	-0.0107105451250023	0.000188694657216957	43	1005.07516370647
-3.16742965268876	0.00816794816913185-0.0106651227861859i	-0.00760672696173656+0.00017739111844882i	-0.0132739610159222	0.00379777327901032	43	1005.07516370647
-3.16694134163462	0.0081000848391716-0.0106859085408578i	-0.00757546112997295+0.000229321931849225i	-0.0126348301184756	0.00645937463783872	43	1005.07516370647
-3.16645303058048	0.00802994098828841-0.010705207742563i	-0.00754279077240633+0.000280540570861384i	-0.0089590137193607	0.00753750156480019	44	1005.07516370647
-3.16596471952634	0.00795979713740522-0.0107245069442682i	-0.00751012041483972+0.000331759209873543i	-0.00314411566679514	0.00678533997592026	44	1005.07516370647
-3.1654764084722	0.00788965328652202-0.0107438061459734i	-0.0074774500572731+0.000382977848885702i	0.00340398806387939	0.00439887352174414	44	1005.07516370647
-3.16498809741806	0.00781950943563876-0.0107631053476787i	-0.00744477969970646+0.000434196487897907i	0.00910846447217351	0.000967566540491656	44	1005.07516370647
-3.16449978636391	0.00774936558475557-0.0107824045493839i	-0.00741210934213985+0.000485415126910066i	0.0126010903803918	-0.00267095054392681	45	1005.07516370647
-3.16401147530977	0.00767922173387237-0.0108017037510891i	-0.00737943898457323+0.000536633765922225i	0.0130503406379232	-0.00563513701843331	45	1005.07516370647
-3.16352316425563	0.00760907788298918-0.0108210029527943i	-0.00734676862700662+0.000587852404934384i	0.010359343808708	-0.00721298178217584	45	1005.07516370647
-3.16303485320149	0.00753893403210592-0.0108403021544995i	-0.00731409826943998+0.000639071043946589i	0.00518658262047659	-0.00703298117695325	45	1005.07516370647
-3.16254654214735	0.00746879018122273-0.0108596013562048i	-0.00728142791187336+0.000690289682958748i	-0.00121503574803156	-0.0051516089274032	46	1005.07516370647
-3.16205823109321	0.00739375362131858-0.0108758268272355i	-0.00724597649962968+0.000739394296313298i	-0.00730044476944546	-0.00203759774712745	46	1005.07516370647
-3.16156992003907	0.00731647647504034-0.0108906447019762i	-0.0072092515202909+0.000787530804460157i	-0.0116009434465829	0.00154277268345867	46	1005.07516370647
-3.16108160898492	0.00723919932876203-0.0109054625767168i	-0.00717252654095208+0.000835667312607059i	-0.0130888060741106	0.00471972174416092	46	1005.07516370647
-3.16059329793078	0.0071619221824838-0.0109202804514575i	-0.0071358015616133+0.000883803820753918i	-0.0114185766181686	0.00672832208946193	46	1005.07516370647
-3.16010498687664	0.00708464503620557-0.0109350983261981i	-0.00709907658227452+0.000931940328900777i	-0.00700643503970696	0.00709224579325098	47	1005.07516370647
-3.1596166758225	0.00700736788992733-0.0109499162009387i	-0.00706235160293573+0.000980076837047635i	-0.000926782039823743	0.00573672047043278	47	1005.07516370647
-3.15912836476836	0.00693009074364902-0.0109647340756794i	-0.00702562662359692+0.00102821334519454i	0.00534914456129025	0.00300355101717954	47	1005.07516370647
-3.15864005371422	0.00685281359737079-0.01097955195042i	-0.00698890164425814+0.0010763498533414i	0.0103090873533219	-0.000434718360126311	47	1005.07516370647
-3.15815174266007	0.00677553645109255-0.0109943698251607i	-0.00695217666491935+0.00112448636148826i	0.012764015631223	-0.00374002266804516	47	1005.07516370647
-3.15766343160593	0.00669825930481432-0.0110091876999013i	-0.00691545168558057+0.00117262286963511i	0.0121331017593913	-0.00611284907371533	48	1005.07516370647
-3.15717512055179	0.00661645526878493-0.0110205433937135i	-0.00687606222453329+0.00121869791634581i	0.00857604376491554	-0.00698251230724158	48	1005.07516370647
-3.15668680949765	0.00653256050054125-0.0110303000883017i	-0.00683544217956446+0.00126382088247348i	0.00296779542967552	-0.00615321139736286	48	1005.07516370647
-3.15619849844351	0.00644866573229757-0.0110400567828899i	-0.00679482213459564+0.00130894384860115i	-0.00332641555413045	-0.0038420069526579	48	1005.07516370647
-3.15571018738937	0.0063647709640539-0.0110498134774781i	-0.00675420208962681+0.00135406681472882i	-0.00878551482119374	-0.00062115786500576	48	1005.07516370647
-3.15522187633523	0.00628087619581015-0.0110595701720664i	-0.00671358204465795+0.00139918978085653i	-0.0120973404652185	0.0027217086888157	49	1005.07516370647
-3.15473356528108	0.00619698142756647-0.0110693268666546i	-0.00667296199968912+0.0014443127469842i	-0.0124739371371663	0.00537597312291863	49	1005.07516370647
-3.15424525422694	0.00611308665932279-0.0110790835612428i	-0.0066323419547203+0.00148943571311187i	-0.00983901649892492	0.00670445494696418	49	1005.07516370647
-3.1537569431728	0.00602919189107911-0.011088840255831i	-0.00659172190975147+0.00153455867923954i	-0.00484298843024069	0.00639633170549405	49	1005.07516370647
-3.15326863211866	0.00594529712283536-0.0110985969504192i	-0.00655110186478261+0.00157968164536725i	0.00129728232254301	0.00453985562534167	49	1005.07516370647
-3.15278032106452	0.00586140235459169-0.0111083536450075i	-0.00651048181981378+0.00162480461149492i	0.00709458337724986	0.00159785738202474	50	1005.07516370647
-3.15229201001038	0.00577316765335608-0.0111148414656593i	-0.00646751092840033+0.00166730754755857i	0.0111480424135156	-0.00170468193710957	50	1005.07516370647
-3.15180369895624	0.00568291153366653-0.0111198067369743i	-0.00642344507897843+0.00170859014747159i	0.0124841867977366	-0.00456245184785256	50	1005.07516370647
-3.15131538790209	0.00559265541397688-0.0111247720082893i	-0.0063793792295565+0.00174987274738465i	0.0107960587102921	-0.00628806724982891	50	1005.07516370647
-3.15082707684795	0.00550239929428732-0.0111297372796042i	-0.0063353133801346+0.00179115534729767i	0.00650844518463604	-0.00647384913220024	50	1005.07516370647
-3.15033876579381	0.00541214317459776-0.0111347025509192i	-0.00629124753071271+0.00183243794721069i	0.000671801058553311	-0.00508870836115011	50	1005.07516370647
-3.14985045473967	0.00532188705490821-0.0111396678222342i	-0.00624718168129081+0.00187372054712371i	-0.00529476876115451	-0.00248247045810778	51	1005.07516370647
-3.14936214368553	0.00523163093521856-0.0111446330935492i	-0.00620311583186888+0.00191500314703677i	-0.00994825552784122	0.000702098804702077	51	1005.07516370647
-3.14887383263139	0.005141374815529-0.0111495983648642i	-0.00615904998244699+0.00195628574694979i	-0.0121705381029981	0.00368752611442036	51	1005.07516370647
-3.14838552157724	0.00505111869583945-0.0111545636361792i	-0.00611498413302509+0.00199756834686281i	-0.0114369586017234	0.00575123426337271	51	1005.07516370647
-3.1478972105231	0.00496086257614989-0.0111595289074942i	-0.0060709182836032+0.00203885094677583i	-0.00794018868159831	0.00640032501598649	51	1005.07516370647
-3.14740889946896	0.00486669298313751-0.0111608966789098i	-0.00602467101009661+0.00207764085587147i	-0.00253702771876514	0.00548764867089888	51	1005.07516370647
-3.14692058841482	0.00477068516375963-0.0111605746421626i	-0.00597739908382353+0.00211525990481191i	0.00344892181115697	0.00325230779575825	52	1005.07516370647
-3.14643227736068	0.00467467734438175-0.0111602526054155i	-0.00593012715755045+0.00215287895375235i	0.00856267161700117	0.000250302609653552	52	1005.07516370647
-3.14594396630654	0.00457866952500387-0.0111599305686683i	-0.00588285523127736+0.00219049800269279i	0.011571073697389	-0.00278295806950073	52	1005.07516370647
-3.1454556552524	0.00448266170562591-0.0111596085319212i	-0.00583558330500423+0.00222811705163327i	0.0117578107199393	-0.0051112580134566	52	1005.07516370647
-3.14496734419825	0.00438665388624803-0.011159286495174i	-0.00578831137873115+0.00226573610057371i	0.00909394280701833	-0.00617613030625723	52	1005.07516370647
-3.14447903314411	0.00429064606687015-0.0111589644584269i	-0.00574103945245806+0.00230335514951416i	0.00424116429818346	-0.00573077811889736	52	1005.07516370647
-3.14399072208997	0.00419463824749227-0.0111586424216798i	-0.00569376752618498+0.0023409741984546i	-0.00161215431116892	-0.00389725297695348	52	1005.07516370647
-3.14350241103583	0.0040986304281143-0.0111583203849326i	-0.00564649559991185+0.00237859324739507i	-0.00704160356887267	-0.00113364814233111	53	1005.07516370647
-3.14301409998169	0.00400262260873642-0.0111579983481855i	-0.00559922367363877+0.00241621229633552i	-0.0107330565514375	0.00188000532699197	53	1005.07516370647
-3.14252578892755	0.00390296342894001-0.0111543773556776i	-0.0055501122595892+0.00245090117293819i	-0.0117960894772603	0.00440538240704878	53	1005.07516370647
-3.14203747787341	0.0038015746573664-0.0111491936999147i	-0.00550012950922445+0.00248420207317035i	-0.00998667477278725	0.00583385986742563	53	1005.07516370647
-3.14154916681926	0.00370018588579269-0.0111440100441517i	-0.00545014675885966+0.00251750297340254i	-0.00576308306260327	0.00583100372044954	53	1005.07516370647
-3.14106085576512	0.00359879711421908-0.0111388263883888i	-0.00540016400849491+0.00255080387363469i	-0.000165474109629658	0.00441175516483512	53	1005.07516370647
-3.14057254471098	0.00349740834264546-0.0111336427326258i	-0.00535018125813017+0.00258410477386685i	0.00543843472698789	0.00193483526249991	53	1005.07516370647
-3.14008423365684	0.00339601957107185-0.0111284590768629i	-0.00530019850776542+0.00261740567409901i	0.00968717388458158	-0.00098752862523189	53	1005.07516370647
-3.1395959226027	0.00329463079949814-0.0111232754210999i	-0.00525021575740063+0.00265070657433119i	0.0115560259482205	-0.00364062391099638	54	1005.07516370647
-3.13910761154856	0.00319324202792453-0.0111180917653369i	-0.00520023300703589+0.00268400747456335i	0.0106040578931576	-0.00538183701998286	54	1005.07516370647
-3.13861930049441	0.00309185325635091-0.011112908109574i	-0.00515025025667114+0.00271730837479551i	0.00707815385861506	-0.00579620275008253	54	1005.07516370647
-3.13813098944027	0.0029904644847773-0.011107724453811i	-0.00510026750630639+0.00275060927502766i	0.00184950319636773	-0.00479528985968063	54	1005.07516370647
-3.13764267838613	0.00288589730282346-0.0110989053377958i	-0.00504861235133838+0.00278109611555091i	-0.00380183565559277	-0.00263604410906252	54	1005.07516370647
-3.13715436733199	0.00277981188154064-0.0110883496622826i	-0.00499615833463167+0.00281023875705212i	-0.00849289756307811	0.000141359571731312	54	1005.07516370647
-3.13666605627785	0.00267372646025782-0.0110777939867694i	-0.00494370431792496+0.00283938139855334i	-0.0110859708883116	0.00285458401130246	54	1005.07516370647
-3.13617774522371	0.002567641038975-0.0110672383112561i	-0.00489125030121825+0.00286852404005455i	-0.0109619231550592	0.00484437480961532	55	1005.07516370647
-3.13568943416957	0.00246155561769208-0.0110566826357429i	-0.00483879628451149+0.00289766668155579i	-0.00816667440931195	0.00563395705577311	55	1005.07516370647
-3.13520112311542	0.00235547019640926-0.0110461269602297i	-0.00478634226780478+0.00292680932305701i	-0.00339642933181579	0.00504325080313801	55	1005.07516370647
-3.13471281206128	0.00224938477512644-0.0110355712847164i	-0.00473388825109807+0.00295595196455822i	0.0021752528617576	0.00322989125262279	55	1005.07516370647
-3.13422450100714	0.00214329935384362-0.0110250156092032i	-0.00468143423439136+0.00298509460605944i	0.00718570220426914	0.00064772208144876	55	1005.07516370647
-3.133736189953	0.0020372139325607-0.01101445993369i	-0.0046289802176846+0.00301423724756068i	0.0104160051843333	-0.00206642591528463	55	1005.07516370647
-3.13324787889886	0.00193112851127788-0.0110039042581767i	-0.00457652620097789+0.00304337988906189i	0.0110872755761804	-0.00424950671819679	55	1005.07516370647
-3.13275956784472	0.00182217527473489-0.010990068178865i	-0.00452278469937077+0.00306936150601819i	0.00904402960164336	-0.00537091072191494	55	1005.07516370647
-3.13227125679058	0.00171184066177757-0.0109746519864618i	-0.00446842303882248+0.00309382051277984i	0.00480070762596949	-0.00517023472031665	56	1005.07516370647
-3.13178294573643	0.00160150604882015-0.0109592357940585i	-0.00441406137827414+0.00311827951954152i	-0.000591999487215369	-0.00371214080516445	56	1005.07516370647
-3.13129463468229	0.00149117143586282-0.0109438196016553i	-0.00435969971772585+0.00314273852630318i	-0.00581018398300703	-0.00136519925094531	56	1005.07516370647
-3.13080632362815	0.0013808368229055-0.0109284034092521i	-0.00430533805717756+0.00316719753306484i	-0.00957934618965691	0.00128923301066528	56	1005.07516370647
-3.13031801257401	0.00127050220994818-0.0109129872168488i	-0.00425097639662927+0.00319165653982649i	-0.010985333018256	0.00360070186583327	56	1005.07516370647
-3.12982970151987	0.00116016759699076-0.0108975710244456i	-0.00419661473608093+0.00321611554658817i	-0.00969589477093095	0.00500883281943465	56	1005.07516370647
-3.12934139046573	0.00104983298403344-0.0108821548320424i	-0.00414225307553263+0.00324057455334983i	-0.0060391992152782	0.00517909048607455	56	1005.07516370647
-3.12885307941159	0.000939498371076116-0.0108667386396391i	-0.00408789141498434+0.00326503356011149i	-0.00092074924702181	0.00408225236666997	56	1005.07516370647
-3.12836476835744	0.000829163758118794-0.0108513224472359i	-0.00403352975443605+0.00328949256687315i	0.00440035775331923	0.00199871749142767	57	1005.07516370647
-3.1278764573033	0.000716482150055892-0.0108323995364079i	-0.00397805097488538+0.00331103319449054i	0.00861903674315863	-0.000550945899351724	57	1005.07516370647
-3.12738814624916	0.00060266057294186-0.0108117733623451i	-0.00392202959467648+0.00333115632366641i	0.0107030712178291	-0.00293691104681118	57	1005.07516370647
-3.12689983519502	0.000488838995827828-0.0107911471882822i	-0.00386600821446758+0.00335127945284227i	0.0101516791944103	-0.0045788067585985	57	1005.07516370647
-3.12641152414088	0.000375017418713796-0.0107705210142194i	-0.00380998683425868+0.00337140258201814i	0.00711209781433382	-0.00508370418352215	57	1005.07516370647
-3.12592321308674	0.00026119584159966-0.0107498948401565i	-0.00375396545404973+0.00339152571119402i	0.0023405959811713	-0.00434032518580111	57	1005.07516370647
-3.12543490203259	0.000147374264485628-0.0107292686660937i	-0.00369794407384084+0.00341164884036989i	-0.00298519807404147	-0.00254344362976193	57	1005.07516370647
-3.12494659097845	3.35526873715963e-05-0.0107086424920308i	-0.00364192269363194+0.00343177196954575i	-0.00755639174207016	-0.000143352349266624	58	1005.07516370647
-3.12445827992431	-8.0268889742436e-05-0.010688016317968i	-0.00358590131342304+0.00345189509872162i	-0.0102540079784272	0.00226660002369947	58	1005.07516370647
-3.12396996887017	-0.000194090466856572-0.0106673901439051i	-0.00352987993321409+0.0034720182278975i	-0.0104225514874364	0.00409639830333799	58	1005.07516370647
-3.12348165781603	-0.000307912043970604-0.0106467639698423i	-0.00347385855300519+0.00349214135707337i	-0.00802915898487796	0.00490362650373917	58	1005.07516370647
-3.12299334676189	-0.000423747207535623-0.0106229708067873i	-0.00341708644308341+0.00350899780205627i	-0.00366665165973982	0.0044984356261326	58	1005.07516370647
-3.12250503570775	-0.000540568561463404-0.0105976265536257i	-0.00335994664971426+0.00352425432940577i	0.0015832857036525	0.00299592707449612	58	1005.07516370647
-3.1220167246536	-0.000657389915391292-0.010572282300464i	-0.00330280685634505+0.00353951085675529i	0.00642480802455094	0.000777148399151903	58	1005.07516370647
-3.12152841359946	-0.000774211269319073-0.0105469380473024i	-0.00324566706297589+0.0035547673841048i	0.00966848930346539	-0.00160710251504413	59	1005.07516370647
-3.12104010254532	-0.000891032623246854-0.0105215937941408i	-0.00318852726960673+0.0035700239114543i	0.0105212610568024	-0.00357121173818318	59	1005.07516370647
-3.12055179149118	-0.00100785397717464-0.0104962495409791i	-0.00313138747623758+0.00358528043880381i	0.00878008483583198	-0.00463836938370488	59	1005.07516370647
-3.12006348043704	-0.00112467533110252-0.0104709052878175i	-0.00307424768286837+0.00360053696615333i	0.00488029067130933	-0.00455623290139778	59	1005.07516370647
-3.1195751693829	-0.0012414966850303-0.0104455610346559i	-0.00301710788949921+0.00361579349350283i	-0.000212925937006953	-0.00335659641915357	59	1005.07516370647
-3.11908685832876	-0.00135831803895808-0.0104202167814943i	-0.00295996809613006+0.00363105002085234i	-0.00524288031234509	-0.00134495665826984	60	1005.07516370647
-3.11859854727461	-0.00147513939288587-0.0103948725283326i	-0.0029028283027609+0.00364630654820184i	-0.0089708904515614	0.00097687003979676	60	1005.07516370647
-3.11811023622047	-0.00159341057090441-0.0103661811186507i	-0.00284515504501052+0.00365862074358508i	-0.0104777948738187	0.0030327873625228	60	1005.07516370647
-3.11762192516633	-0.00171239773592248-0.0103358367356393i	-0.00278721833905007+0.00366948188583586i	-0.00939471274086085	0.00432021079304646	60	1005.07516370647
-3.11713361411219	-0.00183138490094055-0.0103054923526278i	-0.00272928163308962+0.00368034302808663i	-0.0059947049957588	0.00453249309686333	60	1005.07516370647
-3.11664530305805	-0.00195037206595861-0.0102751479696164i	-0.00267134492712916+0.00369120417033741i	-0.0011203655444334	0.00362888776975416	61	1005.07516370647
-3.11615699200391	-0.00206935923097679-0.010244803586605i	-0.00261340822116866+0.00370206531258819i	0.00402369899977789	0.00184291269570251	61	1005.07516370647
-3.11566868094976	-0.00218834639599486-0.0102144592035936i	-0.0025554715152082+0.00371292645483897i	0.00816797083847129	-0.000377546239080187	61	1005.07516370647
-3.11518036989562	-0.00230733356101292-0.0101841148205822i	-0.00249753480924775+0.00372378759708974i	0.0102907381749504	-0.00248216971176626	61	1005.07516370647
-3.11469205884148	-0.00242632072603099-0.0101537704375708i	-0.00243959810328729+0.00373464873934052i	0.00986953058465519	-0.00395428907854007	62	1005.07516370647
-3.11420374778734	-0.00254530789104917-0.0101234260545593i	-0.00238166139732679+0.0037455098815913i	0.00700949873703729	-0.00443753796030228	62	1005.07516370647
-3.1137154367332	-0.00266429505606723-0.0100930816715479i	-0.00232372469136634+0.00375637102384208i	0.00241724196635684	-0.00382206739601074	62	1005.07516370647
-3.11322712567906	-0.002784359700194-0.0100598118343526i	-0.00226561986388155+0.00376405288201331i	-0.00277449952892318	-0.00226930762948628	62	1005.07516370647
-3.11273881462492	-0.00290496086683992-0.0100250852895184i	-0.00220743132156367+0.00377015163988155i	-0.00727978077877339	-0.000174190743447815	63	1005.07516370647
-3.11225050357077	-0.00302556203348595-0.00999035874468419i	-0.00214924277924574+0.00377625039774981i	-0.00998409816634474	0.00194131659962702	63	1005.07516370647
-3.11176219251663	-0.00314616320013187-0.00995563219984999i	-0.00209105423692785+0.00378234915561806i	-0.0102187219853504	0.00355614970577238	63	1005.07516370647
-3.11127388146249	-0.00326676436677778-0.00992090565501579i	-0.00203286569460997+0.0037884479134863i	-0.00792456114844984	0.00427744515425749	63	1005.07516370647
-3.11078557040835	-0.0033873655334237-0.00988617911018159i	-0.00197467715229209+0.00379454667135455i	-0.00366698714944195	0.00393603440741531	64	1005.07516370647
-3.11029725935421	-0.00350796670006973-0.00985145256534736i	-0.00191648860997415+0.00380064542922281i	0.00150324941126828	0.00262611792031157	64	1005.07516370647
-3.10980894830007	-0.00362856786671565-0.00981672602051316i	-0.00185830006765627+0.00380674418709105i	0.0063088503923721	0.000679815621235068	64	1005.07516370647
-3.10932063724593	-0.00374916903336156-0.00978199947567897i	-0.00180011152533839+0.0038128429449593i	0.00956090219289721	-0.0014166401523187	65	1005.07516370647
-3.10883232619178	-0.00386977020000748-0.00974727293084477i	-0.0017419229830205+0.00381894170282755i	0.0104523987133544	-0.00314400923736808	65	1005.07516370647
-3.10834401513764	-0.00399089113273923-0.00970941871867322i	-0.00168374863815825+0.00382217475236006i	0.00875485893609624	-0.00407555568017566	65	1005.07516370647
-3.1078557040835	-0.00411227302093343-0.0096699942195992i	-0.00162558142131713+0.00382396903498397i	0.00488398754185332	-0.00398945202815341	66	1005.07516370647
-3.10736739302936	-0.00423365490912763-0.00963056972052519i	-0.00156741420447601+0.00382576331760789i	-0.000204949832382597	-0.00291800563098679	66	1005.07516370647
-3.10687908197522	-0.00435503679732183-0.00959114522145117i	-0.00150924698763488+0.0038275576002318i	-0.00525519451594207	-0.00113503772184896	66	1005.07516370647
-3.10639077092108	-0.00447641868551614-0.00955172072237712i	-0.00145107977079371+0.00382935188285572i	-0.00901683439603146	0.000912310013968935	67	1005.07516370647
-3.10590245986694	-0.00459780057371034-0.0095122962233031i	-0.00139291255395259+0.00383114616547964i	-0.010555493006828	0.0027153262235263	67	1005.07516370647
-3.10541414881279	-0.00471918246190454-0.00947287172422909i	-0.00133474533711147+0.00383294044810355i	-0.00948385415698431	0.00382981652523486	68	1005.07516370647
-3.10492583775865	-0.00484056435009875-0.00943344722515507i	-0.00127657812027034+0.00383473473072747i	-0.00605878179579787	0.00398534536130571	68	1005.07516370647
-3.10443752670451	-0.00496194623829306-0.00939402272608102i	-0.00121841090342917+0.00383652901335138i	-0.00111976561747619	0.0031508100759604	68	1005.07516370647
-3.10394921565037	-0.00508332812648726-0.009354598227007i	-0.00116024368658805+0.0038383232959753i	0.00411656007244512	0.00154045816256106	69	1005.07516370647
-3.10346090459623	-0.00520484089357346-0.00931252016710543i	-0.00110248787618475+0.00383711676615286i	0.00835470433867138	-0.000439238499795491	69	1005.07516370647
-3.10297259354209	-0.00532641991245741-0.00926909885641254i	-0.00104494032255757+0.00383439120437482i	0.010539257971029	-0.00229218458060239	69	1005.07516370647
-3.10248428248794	-0.00544799893134146-0.0092256775457196i	-0.000987392768930335+0.00383166564259677i	0.0101212829002764	-0.00356052303399366	70	1005.07516370647
-3.1019959714338	-0.0055695779502254-0.00918225623502671i	-0.000929845215303154+0.00382894008081873i	0.00719345899268416	-0.0039346184779034	70	1005.07516370647
-3.10150766037966	-0.00569115696910935-0.00913883492433381i	-0.000872297661675972+0.00382621451904069i	0.00246941858844328	-0.00332861971164749	71	1005.07516370647
-3.10101934932552	-0.00581273598799329-0.00909541361364091i	-0.000814750108048791+0.00382348895726265i	-0.00289002339050661	-0.00190014548172519	71	1005.07516370647
-3.10053103827138	-0.00593431500687735-0.00905199230294798i	-0.000757202554421557+0.0038207633954846i	-0.00756167104680487	-9.63787294123281e-06	72	1005.07516370647
-3.10004272721724	-0.00605589402576129-0.00900857099225508i	-0.000699655000794375+0.00381803783370656i	-0.0103860055373658	0.00187020967400637	72	1005.07516370647
-3.0995544161631	-0.00617747304464524-0.00896514968156218i	-0.000642107447167194+0.00381531227192852i	-0.010654294719023	0.00327227407059597	72	1005.07516370647
-3.09906610510895	-0.00629905206352918-0.00892172837086929i	-0.000584559893540013+0.00381258671015048i	-0.00828581713170959	0.00385078833006218	73	1005.07516370647
-3.09857779405481	-0.00642018605894193-0.00887551988253481i	-0.000527590191661607+0.0038072652224026i	-0.0038489456543483	0.00346461236704869	73	1005.07516370647
-3.09808948300067	-0.00654109292619286-0.00882788889274848i	-0.000470915409970414+0.00380061884297719i	0.00156814426853157	0.00221816512464037	74	1005.07516370647
-3.09760117194653	-0.00666199979344379-0.00878025790296215i	-0.00041424062827922+0.00379397246355177i	0.00662959688302922	0.000428219649844365	74	1005.07516370647
-3.09711286089239	-0.00678290666069473-0.00873262691317582i	-0.000357565846588027+0.00378732608412635i	0.0100814702604947	-0.00145675072009196	75	1005.07516370647
-3.09662454983825	-0.00690381352794577-0.00868499592338944i	-0.000300891064896783+0.00378067970470093i	0.0110603088028639	-0.00296727196034641	75	1005.07516370647
-3.09613623878411	-0.0070247203951967-0.00863736493360311i	-0.000244216283205589+0.00377403332527551i	0.00930844631732708	-0.00372947960688612	76	1005.07516370647
-3.09564792772996	-0.00714562726244763-0.00858973394381678i	-0.000187541501514396+0.0037673869458501i	0.00524111120893358	-0.00355745548701911	76	1005.07516370647
-3.09515961667582	-0.00726653412969856-0.00854210295403045i	-0.000130866719823203+0.00376074056642468i	-0.000151989861270106	-0.0024985301142853	77	1005.07516370647
-3.09467130562168	-0.00738744099694961-0.00849447196424407i	-7.41919381319585e-05+0.00375409418699925i	-0.00554728383721428	-0.000820522695203474	77	1005.07516370647
-3.09418299456754	-0.00750834786420054-0.00844684097445774i	-1.75171564407653e-05+0.00374744780757384i	-0.00961169146249772	0.00105569440854891	78	1005.07516370647
-3.0936946835134	-0.00762844706232324-0.0083968427460387i	3.82217592129319e-05+0.00373804088857761i	-0.0113291134961918	0.00265878488972506	78	1005.07516370647
-3.09320637245926	-0.00774813066371006-0.00834562642395429i	9.3479112730831e-05+0.00372721349776339i	-0.0102575235629983	0.0035894081939248	79	1005.07516370647
-3.09271806140511	-0.00786781426509698-0.00829441010186983i	0.00014873646624878+0.00371638610694916i	-0.00664232599135691	0.00361986842988437	79	1005.07516370647
-3.09222975035097	-0.0079874978664838-0.00824319377978542i	0.00020399381976668+0.00370555871613494i	-0.00135747710822231	0.00274657128439084	80	1005.07516370647
-3.09174143929683	-0.00810718146787062-0.00819197745770101i	0.000259251173284579+0.00369473132532072i	0.00430492649336594	0.00119089140906193	80	1005.07516370647
-3.09125312824269	-0.00822686506925743-0.00814076113561659i	0.000314508526802478+0.0036839039345065i	0.00895017955061914	-0.000656679628360247	81	1005.07516370647
-3.09076481718855	-0.00834654867064435-0.00808954481353214i	0.000369765880320427+0.00367307654369227i	0.0114239048304515	-0.00233420384048325	81	1005.07516370647
-3.09027650613441	-0.00846623227203117-0.00803832849144773i	0.000425023233838326+0.00366224915287805i	0.0110982061780848	-0.00342343325308027	82	1005.07516370647
-3.08978819508027	-0.00858591587341799-0.00798711216936331i	0.000480280587356225+0.00365142176206383i	0.00803026574321147	-0.00365379502714322	82	1005.07516370647
-3.08929988402612	-0.0087055994748048-0.0079358958472789i	0.000535537940874124+0.00364059437124961i	0.00295349718106853	-0.0029694382131242	83	1005.07516370647
-3.08881157297198	-0.00882390047314666-0.00788223929739728i	0.000589664764588443+0.00362751771856059i	-0.00289797571001255	-0.00154244277339298	83	1005.07516370647
-3.08832326191784	-0.00894148421010341-0.00782731681570996i	0.000643205096485254+0.00361327420261804i	-0.00808524701860296	0.000266579870846824	84	1005.07516370647
-3.0878349508637	-0.00905906794706017-0.00777239433402263i	0.000696745428382064+0.0035990306866755i	-0.0113237234278221	0.00200452674583413	84	1005.07516370647
-3.08734663980956	-0.00917665168401692-0.0077174718523353i	0.000750285760278874+0.00358478717073295i	-0.0117991177980355	0.00323775454498143	85	1005.07516370647
-3.08685832875542	-0.00929423542097378-0.00766254937064793i	0.000803826092175733+0.00357054365479039i	-0.00937064564916475	0.00365920815497745	85	1005.07516370647
-3.08637001770128	-0.00941181915793054-0.0076076268889606i	0.000857366424072544+0.00355630013884785i	-0.00461100231493117	0.00316466729715862	86	1005.07516370647
-3.08588170664713	-0.00952940289488729-0.00755270440727327i	0.000910906755969354+0.0035420566229053i	0.00132869298922606	0.00187846595621168	86	1005.07516370647
-3.08539339559299	-0.00964698663184405-0.00749778192558595i	0.000964447087866164+0.00352781310696276i	0.00699713664287509	0.000122349504364795	86	1005.07516370647
-3.08490508453885	-0.00976457036880091-0.00744285944389857i	0.00101798741976302+0.0035135695910202i	0.010997046329072	-0.00166475566792227	87	1005.07516370647
-3.08441677348471	-0.00988215410575766-0.00738793696221124i	0.00107152775165983+0.00349932607507765i	0.0123289778756512	-0.00303611054400061	87	1005.07516370647
-3.08392846243057	-0.00999799821457961-0.00733103874761962i	0.00112361590302384+0.00348273687328566i	0.0106377963662889	-0.0036457680685151	88	1005.07516370647
-3.08344015137643	-0.0101129324760507-0.00727310719991905i	0.00117494454574098+0.00346492084835066i	0.00631286486991272	-0.00334226884281247	88	1005.07516370647
-3.08295184032229	-0.0102278667375219-0.00721517565221843i	0.00122627318845817+0.00344710482341564i	0.000394741697039638	-0.00220309787803955	89	1005.07516370647
-3.08246352926814	-0.010342800998993-0.00715724410451786i	0.00127760183117532+0.00342928879848064i	-0.00567697116820223	-0.00051267092709483	89	1005.07516370647
-3.081975218214	-0.0104577352604641-0.0070993125568173i	0.00132893047389246+0.00341147277354564i	-0.010412153542953	0.00130710231185154	90	1005.07516370647
-3.08148690715986	-0.0105726695219353-0.00704138100911673i	0.00138025911660961+0.00339365674861064i	-0.012635342512166	0.00280181311598599	90	1005.07516370647
-3.08099859610572	-0.0106876037834065-0.00698344946141611i	0.0014315877593268+0.00337584072367562i	-0.0117768291939378	0.00359768443344039	91	1005.07516370647
-3.08051028505158	-0.0108025380448776-0.00692551791371554i	0.00148291640204394+0.00335802469874062i	-0.00801774559082071	0.00349474750023465	91	1005.07516370647
-3.08002197399744	-0.0109174723063487-0.00686758636601497i	0.00153424504476108+0.00334020867380562i	-0.00225238938831561	0.00251690213202163	92	1005.07516370647
-3.0795336629433	-0.0110324065678198-0.0068096548183144i	0.00158557368747823+0.00332239264887062i	0.00412451972235399	0.000906369248328101	92	1005.07516370647
-3.07904535188915	-0.0111450758500527-0.0067496029014078i	0.00163529785017437+0.00330268737768765i	0.00955325536899759	-0.000934986993033567	93	1005.07516370647
-3.07855704083501	-0.0112565508705054-0.00668843297164719i	0.00168417601431392+0.00328198595848305i	0.0126912130394899	-0.00254578829342874	93	1005.07516370647
-3.07806872978087	-0.0113680258909581-0.00662726304188658i	0.00173305417845347+0.00326128453927846i	0.01274796261608	-0.00352380604888122	94	1005.07516370647
-3.07758041872673	-0.0114795009114108-0.00656609311212597i	0.00178193234259302+0.00324058312007386i	0.0096803648510903	-0.00362368710988287	94	1005.07516370647
-3.07709210767259	-0.0115909759318636-0.00650492318236531i	0.00183081050673261+0.00321988170086925i	0.00420997985602249	-0.00281830415958354	94	1005.07516370647
-3.07660379661845	-0.0117024509523163-0.0064437532526047i	0.00187968867087216+0.00319918028166465i	-0.00234665595517856	-0.001305997384201	95	1005.07516370647
-3.0761154855643	-0.011813925972769-0.00638258332284409i	0.00192856683501171+0.00317847886246006i	-0.00839476042819556	0.0005381867675593	95	1005.07516370647
-3.07562717451016	-0.0119254009932217-0.00632141339308348i	0.00197744499915126+0.00315777744325546i	-0.0124488717929101	0.002255290882963	96	1005.07516370647
-3.07513886345602	-0.0120368760136745-0.00626024346332282i	0.00202632316329085+0.00313707602405085i	-0.0134971403943552	0.00341636448354119	96	1005.07516370647
-3.07465055240188	-0.0121483510341272-0.00619907353356221i	0.0020752013274304+0.00311637460484625i	-0.0112531324863163	0.0037292964984041	97	1005.07516370647
-3.07416224134774	-0.0122572193574011-0.00613631488731715i	0.00212212937404348+0.00309380815548293i	-0.00623103980539312	0.00311014726829115	97	1005.07516370647
-3.0736739302936	-0.0123647020730584-0.00607271174801796i	0.00216802082242019+0.00307025033665236i	0.000365246277628761	0.00171196508562926	97	1005.07516370647
-3.07318561923946	-0.0124721847887157-0.00600910860871871i	0.00221391227079693+0.00304669251782177i	0.00693718352742054	-0.000118369249737788	98	1005.07516370647
-3.07269730818531	-0.0125796675043729-0.00594550546941951i	0.00225980371917364+0.0030231346989912i	0.0118787741946998	-0.00192671070556586	98	1005.07516370647
-3.07220899713117	-0.0126871502200301-0.00588190233012032i	0.00230569516755035+0.00299957688016063i	0.0139671696392243	-0.00326270126999145	99	1005.07516370647
-3.07172068607703	-0.0127946329356873-0.00581829919082112i	0.00235158661592706+0.00297601906133006i	0.0126646368335244	-0.00379162520577877	99	1005.07516370647
-3.07123237502289	-0.0129021156513447-0.00575469605152187i	0.00239747806430381+0.00295246124249946i	0.00825606004628491	-0.00337798856079317	100	1005.07516370647
-3.07074406396875	-0.0130095983670019-0.00569109291222267i	0.00244336951268051+0.00292890342366889i	0.00178702484450302	-0.00212001502206566	100	1005.07516370647
-3.07025575291461	-0.0131170810826591-0.00562748977292348i	0.00248926096105722+0.00290534560483832i	-0.00518415897757903	-0.000326322150420429	100	1005.07516370647
-3.06976744186047	-0.0132245637983163-0.00556388663362429i	0.00253515240943393+0.00288178778600775i	-0.0109616851157111	0.00155968383190802	101	1005.07516370647
-3.06927913080632	-0.0133289451471626-0.00549856981667145i	0.00257899954151216+0.0028568463176644i	-0.0141210453730409	0.00306693071656318	101	1005.07516370647
-3.06879081975218	-0.0134316645821479-0.005432334699879i	0.00262175119608017+0.00283116340000412i	-0.0138660158209249	0.00381801244432205	102	1005.07516370647
-3.06830250869804	-0.0135343840171333-0.00536609958308655i	0.00266450285064818+0.00280548048234383i	-0.0102281471054026	0.00362360466156974	102	1005.07516370647
-3.0678141976439	-0.0136371034521186-0.0052998644662941i	0.0027072545052162+0.00277979756468355i	-0.00406211327768502	0.00252718862468922	102	1005.07516370647
-3.06732588658976	-0.0137398228871041-0.00523362934950159i	0.00275000615978425+0.00275411464702324i	0.00315376683839904	0.000796180464385349	103	1005.07516370647
-3.06683757553562	-0.0138425423220894-0.00516739423270914i	0.00279275781435227+0.00272843172936296i	0.00967187627248879	-0.00114322458114026	103	1005.07516370647
-3.06634926448147	-0.0139452617570748-0.00510115911591669i	0.00283550946892028+0.00270274881170268i	0.0138982863633526	-0.00281080882733642	103	1005.07516370647
-3.06586095342733	-0.0140479811920601-0.00503492399912423i	0.0028782611234883+0.00267706589404239i	0.0147820670815723	-0.00379098127793002	104	1005.07516370647
-3.06537264237319	-0.0141507006270456-0.00496868888233172i	0.00292101277805635+0.00265138297638209i	0.0120759401628517	-0.0038360622213633	104	1005.07516370647
-3.06488433131905	-0.0142534200620309-0.00490245376553927i	0.00296376443262436+0.0026257000587218i	0.00640377741322532	-0.00292859890854178	104	1005.07516370647
-3.06439602026491	-0.0143527653629707-0.00483494596441477i	0.00300416528891587+0.00259859059885975i	-0.000883062613607756	-0.0012866495198343	105	1005.07516370647
-3.06390770921077	-0.0144502879652653-0.00476675066244518i	0.00304329624994659+0.00257071052452198i	-0.00802353084916013	0.000684334279700708	105	1005.07516370647
-3.06341939815663	-0.0145478105675599-0.00469855536047552i	0.00308242721097734+0.00254283045018419i	-0.013279513038636	0.00249727703909025	106	1005.07516370647
-3.06293108710248	-0.0146453331698545-0.00463036005850592i	0.00312155817200806+0.00251495037584643i	-0.0153563714450899	0.00370248589920916	106	1005.07516370647
-3.06244277604834	-0.0147428557721491-0.00456216475653633i	0.00316068913303877+0.00248707030150866i	-0.0137204059430207	0.00399803290275778	106	1005.07516370647
-3.0619544649942	-0.0148403783744436-0.00449396945456673i	0.00319982009406949+0.00245919022717089i	-0.00873509453517316	0.00330514239203965	107	1005.07516370647
-3.06146615394006	-0.0149379009767383-0.00442577415259707i	0.00323895105510024+0.0024313101528331i	-0.00158065199668498	0.00178891373576631	107	1005.07516370647
-3.06097784288592	-0.0150354235790329-0.00435757885062748i	0.00327808201613096+0.00240343007849534i	0.00602537013707307	-0.000181014584229284	107	1005.07516370647
-3.06048953183178	-0.0151329461813274-0.00428938354865788i	0.00331721297716167+0.00237555000415757i	0.0122402985472383	-0.00212048829280624	108	1005.07516370647
-3.06000122077764	-0.015230468783622-0.00422118824668829i	0.00335634393819239+0.00234766992981981i	0.015542462295432	-0.00354964399426076	108	1005.07516370647
-3.05951290972349	-0.0153241489500571-0.00415168160631396i	0.00339301160400127+0.0023189707590307i	0.0150993494258014	-0.0041088770455098	108	1005.07516370647
-3.05902459866935	-0.015415736700925-0.00408146087076883i	0.00342833787142196+0.00228982554561961i	0.0109868314003705	-0.00365550605717755	108	1005.07516370647
-3.05853628761521	-0.0155073244517929-0.00401124013522371i	0.00346366413884266+0.00226068033220852i	0.0041730455762349	-0.00229674616074602	109	1005.07516370647
-3.05804797656107	-0.0155989122026609-0.00394101939967858i	0.00349899040626335+0.00223153511879743i	-0.00371292512663821	-0.00036219020273577	109	1005.07516370647
-3.05755966550693	-0.0156904999535289-0.00387079866413339i	0.00353431667368408+0.00220238990538631i	-0.0107683349106214	0.00167470756539295	109	1005.07516370647
-3.05707135445279	-0.0157820877043968-0.00380057792858827i	0.00356964294110477+0.00217324469197522i	-0.0152756605245214	0.00331235748219804	110	1005.07516370647
-3.05658304339864	-0.0158736754552647-0.00373035719304314i	0.00360496920852547+0.00214409947856413i	-0.0161203222502048	0.00414434097419894	110	1005.07516370647
-3.0560947323445	-0.0159652632061326-0.00366013645749802i	0.00364029547594616+0.00211495426515304i	-0.0130657334046402	0.00396003266345428	110	1005.07516370647
-3.05560642129036	-0.0160568509570006-0.00358991572195283i	0.00367562174336689+0.00208580905174193i	-0.00681793076335953	0.00279767960916413	111	1005.07516370647
-3.05511811023622	-0.0161484387078685-0.00351969498640771i	0.00371094801078758+0.00205666383833084i	0.00113754408942646	0.000936614749108044	111	1005.07516370647
-3.05462979918208	-0.0162359688549583-0.00344858493796766i	0.00374358677124965+0.00202663558713814i	0.00888664318756835	-0.00116860281802129	111	1005.07516370647
-3.05414148812794	-0.0163212716365699-0.00337698671351296i	0.00377475026193442+0.00199612260456745i	0.0145479466721198	-0.00299888288439267	111	1005.07516370647
-3.0536531770738	-0.0164065744181815-0.00330538848905819i	0.00380591375261922+0.00196560962199674i	0.0167346443441567	-0.00410260629422349	112	1005.07516370647
-3.05316486601965	-0.016491877199793-0.00323379026460349i	0.00383707724330399+0.00193509663942605i	0.0148895295369827	-0.00420411850953457	112	1005.07516370647
-3.05267655496551	-0.0165771799814046-0.00316219204014879i	0.00386824073398876+0.00190458365685537i	0.00942637104435924	-0.00327231517923777	112	1005.07516370647
-3.05218824391137	-0.0166624827630162-0.00309059381569409i	0.00389940422467354+0.00187407067428468i	0.00163738314734397	-0.00152967067966636	113	1005.07516370647
-3.05169993285723	-0.0167477855446278-0.00301899559123932i	0.00393056771535834+0.00184355769171397i	-0.00661242387042411	0.000600872466711687	113	1005.07516370647
-3.05121162180309	-0.0168330883262394-0.00294739736678462i	0.00396173120604311+0.00181304470914328i	-0.0133317172296322	0.002598475939856	113	1005.07516370647
-3.05072331074895	-0.0169183911078509-0.00287579914232992i	0.00399289469672788+0.0017825317265726i	-0.0168832763286456	0.00397158136983257	113	1005.07516370647
-3.05023499969481	-0.0170036938894625-0.00280420091787521i	0.00402405818741265+0.00175201874400191i	-0.0163825310695196	0.00437867048253617	114	1005.07516370647
-3.04974668864066	-0.0170845476714745-0.00273158519124046i	0.0040524614341511+0.0017211592195567i	-0.011913923476263	0.00371114126855282	114	1005.07516370647
-3.04925837758652	-0.0171629396315175-0.00265840643708371i	0.00407933731973002+0.00169010793865464i	-0.00453030494913714	0.00212860356650926	114	1005.07516370647
-3.04877006653238	-0.0172413315915604-0.00258522768292696i	0.00410621320530893+0.00165905665775258i	0.00400385355315064	1.5149306500739e-05	114	1005.07516370647
-3.04828175547824	-0.0173197235516033-0.0025120489287702i	0.00413308909088785+0.00162800537685052i	0.0116357776972702	-0.00211453109120793	115	1005.07516370647
-3.0477934444241	-0.0173981155116463-0.00243887017461338i	0.00415996497646679+0.00159695409594843i	0.0165155424772034	-0.00373893025739951	115	1005.07516370647
-3.04730513336996	-0.0174765074716893-0.00236569142045663i	0.0041868408620457+0.00156590281504637i	0.0174441767130976	-0.00445726360015137	115	1005.07516370647
-3.04681682231582	-0.0175548994317322-0.00229251266629987i	0.00421371674762462+0.00153485153414431i	0.0141678014042259	-0.00408816979710692	115	1005.07516370647
-3.04632851126167	-0.0176332913917752-0.00221933391214312i	0.00424059263320353+0.00150380025324225i	0.00744574480014415	-0.00271530688228041	116	1005.07516370647
-3.04584020020753	-0.0177116833518182-0.0021461551579863i	0.00426746851878247+0.00147274897234017i	-0.00112537735254343	-0.000668423241034862	116	1005.07516370647
-3.04535188915339	-0.0177900753118611-0.00207297640382955i	0.00429434440436139+0.00144169769143811i	-0.00949087432544484	0.00155582154141682	116	1005.07516370647
-3.04486357809925	-0.0178638251232729-0.00199929542007903i	0.00431823587565978+0.00141037182173255i	-0.015626354581269	0.00341164482148641	116	1005.07516370647
-3.04437526704511	-0.0179349856620531-0.00192533430541388i	0.00434046271645362+0.00137889279336485i	-0.0180337989727458	0.00444213304441613	116	1005.07516370647
-3.04388695599097	-0.0180061462008334-0.00185137319074866i	0.00436268955724749+0.00134741376499712i	-0.0161086853313333	0.00439258216937759	117	1005.07516370647
-3.04339864493682	-0.0180773067396136-0.0017774120760835i	0.00438491639804134+0.00131593473662942i	-0.0102856620012908	0.00326974252838096	117	1005.07516370647
-3.04291033388268	-0.0181484672783938-0.00170345096141835i	0.00440714323883518+0.00128445570826172i	-0.0019420162373574	0.00134231316710001	117	1005.07516370647
-3.04242202282854	-0.018219627817174-0.0016294898467532i	0.00442937007962903+0.00125297667989402i	0.00692808671184316	-0.000923346998156826	117	1005.07516370647
-3.0419337117744	-0.0182907883559543-0.00155552873208798i	0.00445159692042289+0.00122149765152629i	0.0141901457550731	-0.00297599225815986	118	1005.07516370647
-3.04144540072026	-0.0183619488947345-0.00148156761742282i	0.00447382376121674+0.00119001862315859i	0.0180827855678491	-0.00431349243754513	118	1005.07516370647
-3.04095708966612	-0.0184331094335147-0.00140760650275767i	0.00449605060201059+0.00115853959479089i	0.0176446654544064	-0.00460551694891662	118	1005.07516370647
-3.04046877861198	-0.0185042699722949-0.00133364538809252i	0.00451827744280443+0.00112706056642319i	0.0129514343039632	-0.0037749596955468	118	1005.07516370647
-3.03998046755783	-0.0185704571964157-0.00125899970000864i	0.00453748926667892+0.00109575536557027i	0.00510272385147243	-0.00201761129104054	118	1005.07516370647
-3.03949215650369	-0.0186338482650842-0.00118396912300705i	0.0045550059522854+0.00106454789606691i	-0.00402591034887706	0.000239350567657681	119	1005.07516370647
-3.03900384544955	-0.0186972393337527-0.00110893854600546i	0.00457252263789189+0.00103334042656355i	-0.0122419330262501	0.0024475207489483	119	1005.07516370647
-3.03851553439541	-0.0187606304024212-0.00103390796900387i	0.00459003932349838+0.00100213295706019i	-0.0175614258114872	0.00406921010131872	119	1005.07516370647
-3.03802722334127	-0.0188240214710897-0.000958877392002212i	0.00460755600910488+0.000970925487556806i	-0.0186858068249187	0.00470723267314758	119	1005.07516370647
-3.03753891228713	-0.0188874125397582-0.000883846815000622i	0.00462507269471137+0.000939718018053445i	-0.0153184935380954	0.00420205811226356	119	1005.07516370647
-3.03705060123299	-0.0189508036084267-0.000808816237999032i	0.00464258938031785+0.000908510548550086i	-0.00824227105306235	0.00267157607640411	120	1005.07516370647
-3.03656229017884	-0.0190141946770952-0.000733785660997442i	0.00466010606592434+0.000877303079046725i	0.000862634713482551	0.000483588727275268	120	1005.07516370647
-3.0360739791247	-0.0190775857457637-0.000658755083995783i	0.00467762275153084+0.000846095609543337i	0.00981750792492119	-0.00183255118096758	120	1005.07516370647
-3.03558566807056	-0.0191409768144322-0.000583724506994193i	0.00469513943713733+0.000814888140039977i	0.0164663944729138	-0.00371393466528011	120	1005.07516370647
-3.03509735701642	-0.0191992800019149-0.000508464181680678i	0.00470939782831497+0.00078387569717071i	0.0191898842578067	-0.00469753156619495	120	1005.07516370647
-3.03460904596228	-0.0192546998134026-0.000433073654669588i	0.00472180969682491+0.00075297377872105i	0.0173103076820894	-0.0045415196671376	120	1005.07516370647
-3.03412073490814	-0.0193101196248904-0.00035768312765843i	0.00473422156533486+0.000722071860271363i	0.0112570435834497	-0.00328210416248862	121	1005.07516370647
-3.03363242385399	-0.0193655394363782-0.00028229260064734i	0.00474663343384479+0.000691169941821704i	0.00246289004978048	-0.00122168789128188	121	1005.07516370647
-3.03314411279985	-0.0194209592478659-0.00020690207363625i	0.00475904530235473+0.000660268023372045i	-0.0069726142837719	0.00114204992866964	121	1005.07516370647
-3.03265580174571	-0.0194763790593537-0.00013151154662516i	0.00477145717086466+0.000629366104922385i	-0.0147843769938096	0.00323630311100403	121	1005.07516370647
-3.03216749069157	-0.0195317988708415-5.61210196140009e-05i	0.00478386903937461+0.000598464186472698i	-0.0190853615456459	0.00455185459248452	121	1005.07516370647
-3.03167917963743	-0.0195872186823293+1.92695073970891e-05i	0.00479628090788455+0.000567562268023039i	-0.0188221913147907	0.00476678767802387	121	1005.07516370647
-3.03119086858329	-0.019642638493817+9.46600344081792e-05i	0.00480869277639448+0.000536660349573379i	-0.0140328016564955	0.00382516153799061	122	1005.07516370647
-3.03070255752915	-0.0196980583053048+0.000170050561419269i	0.00482110464490442+0.00050575843112372i	-0.00584319570887636	0.00195144517679748	122	1005.07516370647
-3.030214246475	-0.0197481894334927+0.000245746080707377i	0.00483034909025399+0.000475621894668933i	0.00379662653312181	-0.000401664420511302	122	1005.07516370647
-3.02972593542086	-0.0197952995440257+0.000321615818605413i	0.00483778423057526+0.000445922562029965i	0.0125720451287202	-0.00266193979517365	122	1005.07516370647
-3.02923762436672	-0.0198424096545587+0.00039748555650345i	0.00484521937089652+0.000416223229390997i	0.0183697300687375	-0.0042818518707662	122	1005.07516370647
-3.02874931331258	-0.0198895197650917+0.000473355294401486i	0.00485265451121779+0.000386523896752029i	0.0197827175100519	-0.00486800071549757	122	1005.07516370647
-3.02826100225844	-0.0199366298756248+0.000549225032299592i	0.00486008965153906+0.000356824564113034i	0.0164505079224066	-0.0042764442107596	123	1005.07516370647
-3.0277726912043	-0.0199837399861578+0.000625094770197628i	0.00486752479186033+0.000327125231474066i	0.00915052831481656	-0.00264799345429755	123	1005.07516370647
-3.02728438015016	-0.0200308500966909+0.000700964508095665i	0.00487495993218159+0.000297425898835098i	-0.000383221151369781	-0.000374697069497013	123	1005.07516370647
-3.02679606909601	-0.0200779602072239+0.000776834245993701i	0.00488239507250286+0.00026772656619613i	-0.00987203727319898	0.00199450874473194	123	1005.07516370647
-3.02630775804187	-0.020125070317757+0.000852703983891807i	0.00488983021282413+0.000238027233557134i	-0.0170370744201332	0.00388628650538488	123	1005.07516370647
-3.02581944698773	-0.02017218042829+0.000928573721789844i	0.0048972653531454+0.000208327900918166i	-0.0201464766534236	0.00484155964554412	123	1005.07516370647
-3.02533113593359	-0.0202140079616183+0.00100439886713484i	0.00490142973086736+0.000179281567639905i	-0.0184288599685876	0.00462403257224105	123	1005.07516370647
-3.02484282487945	-0.0202527940111015+0.0010801983379796i	0.00490371094224427+0.000150611203690534i	-0.0122776847352047	0.00328703683548798	124	1005.07516370647
-3.02435451382531	-0.0202915800605848+0.00115599780882442i	0.00490599215362117+0.000121940839741138i	-0.00315391813135006	0.00115492198571805	124	1005.07516370647
[truncated: 14,385 more rows]
