# Supplementary material for: Amplitude, relative phase, and polarization characterization during ultrashort pulse of hybrid mode-locked thulium-doped all-fiber laser
Source: Sci Rep. 2026 Apr 4;16:16226. doi: 10.1038/s41598-026-45251-4 (PMC13201540; doi:10.1038/s41598-026-45251-4)
Supplement: Supplementary file 1 — Supplementary Information. [file 41598_2026_45251_MOESM1_ESM.zip › SM/datafiles laser/Data_File_4.csv]

Time_ps	Ex_sqrtW	Ey_sqrtW	Ex_field_sqrtW	Ey_field_sqrtW	color_index_arb_un	w0_2pi_THz
-4	0.00069796951892614+0.000230676982121504i	-0.000816088855900948-0.000269715383625332i	0.000282316481401144	-0.000330093471443122	128	1002.38241156987
-3.99951168894586	0.000703061811582527+0.00015601796490868i	-0.000822042931446868-0.000182421647867227i	0.000599885008926208	-0.00070140511229207	128	1002.38241156987
-3.99902337789172	0.000708154104238918+8.13589476957878e-05i	-0.000827997006992793-9.51279121090435e-05i	0.000712794221365391	-0.000833422427998286	128	1002.38241156987
-3.99853506683758	0.000713246396895305+6.6999304829638e-06i	-0.000833951082538713-7.83417635093903e-06i	0.000588044583649001	-0.000687561243980858	128	1002.38241156987
-3.99804675578343	0.000718338689551692-6.79590867298603e-05i	-0.000839905158084633+7.94595594071655e-05i	0.00026494966658583	-0.000309788227610949	128	1002.38241156987
-3.99755844472929	0.000723430982208079-0.000142618103942684i	-0.000845859233630553+0.00016675329516527i	-0.000156448726623176	0.000182924512947265	128	1002.38241156987
-3.99707013367515	0.000728523274864471-0.000217277121155576i	-0.000851813309176479+0.000254047030923454i	-0.000544549557288542	0.000636704762129043	128	1002.38241156987
-3.99658182262101	0.000733615567520858-0.0002919361383684i	-0.000857767384722399+0.000341340766681558i	-0.000774762867174061	0.000905877863413013	128	1002.38241156987
-3.99609351156687	0.000738707860177245-0.000366595155581224i	-0.000863721460268319+0.000428634502439663i	-0.000766623484644255	0.000896361275999188	128	1002.38241156987
-3.99560520051273	0.000743800152833632-0.000441254172794049i	-0.000869675535814239+0.000515928238197767i	-0.000508887672866641	0.000595008401614357	128	1002.38241156987
-3.99511688945858	0.000748892445490023-0.000515913190006941i	-0.000875629611360164+0.000603221973955951i	-6.52629688117796e-05	7.63081112632902e-05	128	1002.38241156987
-3.99462857840444	0.000753542456064885-0.000558076307050826i	-0.000881066556356157+0.000652520453457983i	0.000409443638022053	-0.000478734273079331	128	1002.38241156987
-3.9941402673503	0.000758191655112992-0.00060017979858983i	-0.000886502552488755+0.000701749216893508i	0.000799552817902941	-0.000934862722294729	128	1002.38241156987
-3.99365195629616	0.000762840854161098-0.000642283290128834i	-0.000891938548621353+0.000750977980329033i	0.000994219886682483	-0.00116247400486051	128	1002.38241156987
-3.99316364524202	0.000767490053209209-0.000684386781667877i	-0.000897374544753956+0.000800206743764603i	0.000930254169207808	-0.00108768348070001	128	1002.38241156987
-3.99267533418788	0.000772139252257316-0.000726490273206881i	-0.000902810540886554+0.000849435507200128i	0.000611108574757064	-0.000714528340862118	128	1002.38241156987
-3.99218702313374	0.000776788451305423-0.000768593764745885i	-0.000908246537019153+0.000898664270635653i	0.000108785528514624	-0.000127196099014631	128	1002.38241156987
-3.99169871207959	0.000781437650353529-0.000810697256284889i	-0.000913682533151751+0.000947893034071178i	-0.000452380304699139	0.000528937160359547	128	1002.38241156987
-3.99121040102545	0.00078608684940164-0.000852800747823932i	-0.000919118529284354+0.000997121797506747i	-0.00092641649506098	0.00108319574787386	128	1002.38241156987
-3.99072208997131	0.000790736048449747-0.000894904239362936i	-0.000924554525416953+0.00104635056094227i	-0.00118332497552677	0.00138358168609745	128	1002.38241156987
-3.99023377891717	0.000795385247497853-0.00093700773090194i	-0.000929990521549551+0.0010955793243778i	-0.00114399651385986	0.00133759784711841	128	1002.38241156987
-3.98974546786303	0.000818029028930014-0.000904209378723344i	-0.000956466364779837+0.00105723043214974i	-0.000820950407727897	0.000959882134001113	128	1002.38241156987
-3.98925715680889	0.000840738966915076-0.000871135652119292i	-0.000983019560389182+0.00101855956324641i	-0.000336209446809179	0.000393107479364389	128	1002.38241156987
-3.98876884575475	0.000863448904900117-0.000838061925515269i	-0.0010095727559985+0.000979888694343127i	0.000209970586121686	-0.000245503849865607	128	1002.38241156987
-3.9882805347006	0.000886158842885159-0.000804988198911246i	-0.00103612595160782+0.000941217825439839i	0.000707091059664236	-0.000826753287085362	128	1002.38241156987
-3.98779222364646	0.0009088687808702-0.000771914472307223i	-0.00106267914721714+0.000902546956536551i	0.00105611579515592	-0.00123484450473192	128	1002.38241156987
-3.98730391259232	0.000931578718855263-0.00073884074570317i	-0.00108923234282649+0.000863876087633228i	0.00118857027816896	-0.00138971483594408	128	1002.38241156987
-3.98681560153818	0.000954288656840304-0.000705767019099147i	-0.00111578553843581+0.000825205218729941i	0.00107945412011947	-0.00126213295425709	128	1002.38241156987
-3.98632729048404	0.000976998594825346-0.000672693292495124i	-0.00114233873404513+0.000786534349826653i	0.000751678401387472	-0.000878887173888111	128	1002.38241156987
-3.9858389794299	0.000999708532810387-0.000639619565891102i	-0.00116889192965445+0.000747863480923365i	0.000271322531171524	-0.000317239631671325	128	1002.38241156987
-3.98535066837576	0.00102241847079545-0.000606545839287049i	-0.0011954451252638+0.000709192612020042i	-0.000265325159712498	0.000310226260112969	128	1002.38241156987
-3.98486235732161	0.00106647576132202-0.000552556274752652i	-0.001246958335167+0.000646066269769463i	-0.000733722695428591	0.000857891982715957	128	1002.38241156987
-3.98437404626747	0.00111065099302284-0.00049845115310263i	-0.00129860944570166+0.000582804814406481i	-0.00107960562230406	0.00126230973850353	128	1002.38241156987
-3.98388573521333	0.00115482622472367-0.000444346031452608i	-0.00135026055623631+0.0005195433590435i	-0.00123608699887592	0.001445273091968	128	1002.38241156987
-3.98339742415919	0.00119900145642453-0.000390240909802537i	-0.00140191166677101+0.00045628190368046i	-0.00116555191041414	0.00136280140445764	128	1002.38241156987
-3.98290911310505	0.00124317668812535-0.000336135788152515i	-0.00145356277730566+0.000393020448317479i	-0.000868840576359951	0.00101587703562931	128	1002.38241156987
-3.98242080205091	0.00128735191982618-0.000282030666502493i	-0.00150521388784031+0.000329758992954497i	-0.000388743708097978	0.000454532241180295	128	1002.38241156987
-3.98193249099677	0.001331527151527-0.000227925544852471i	-0.00155686499837496+0.000266497537591516i	0.0001937318639384	-0.0002265171701435	128	1002.38241156987
-3.98144417994262	0.00137570238322786-0.0001738204232024i	-0.00160851610890966+0.000203236082228476i	0.000770933231513155	-0.000901399903745215	128	1002.38241156987
-3.98095586888848	0.00141987761492868-0.000119715301552378i	-0.00166016721944432+0.000139974626865495i	0.00122700041103665	-0.00143464866510125	128	1002.38241156987
-3.98046755783434	0.00146405284662951-6.56101799023557e-05i	-0.00171181832997897+7.67131715025132e-05i	0.00146045091315255	-0.00170760678207422	128	1002.38241156987
-3.9799792467802	0.00150276273923369-5.41578030775845e-05i	-0.00175707918938401+6.33226837235441e-05i	0.00138649555276199	-0.00162113594057346	128	1002.38241156987
-3.97949093572606	0.00154143229723203-4.30202066574115e-05i	-0.00180229288826415+5.03002473658403e-05i	0.00098387262148697	-0.00115037622668398	128	1002.38241156987
-3.97900262467192	0.00158010185523033-3.18826102372486e-05i	-0.00184750658714425+3.72778110081484e-05i	0.00032976096358728	-0.000385567632108297	128	1002.38241156987
-3.97851431361777	0.00161877141322864-2.07450138170857e-05i	-0.00189272028602436+2.42553746504565e-05i	-0.000434801585327233	0.000508383823008551	128	1002.38241156987
-3.97802600256363	0.00165744097122694-9.60741739692282e-06i	-0.00193793398490446+1.12329382927646e-05i	-0.00113508688693934	0.00132718030165995	128	1002.38241156987
-3.97753769150949	0.00169611052922528+1.53017902325019e-06i	-0.0019831476837846-1.78949806493914e-06i	-0.00160257732276786	0.0018737854932897	128	1002.38241156987
-3.97704938045535	0.00173478008722358+1.26677754434131e-05i	-0.0020283613826647-1.48119344226311e-05i	-0.0017154945354675	0.00200581214338744	128	1002.38241156987
-3.97656106940121	0.00177344964522189+2.3805371863576e-05i	-0.0020735750815448-2.7834370780323e-05i	-0.00143021426728817	0.00167225331303679	128	1002.38241156987
-3.97607275834707	0.00181211920322019+3.49429682837388e-05i	-0.00211878878042491-4.08568071380149e-05i	-0.000795528430569131	0.000930158063893971	128	1002.38241156987
-3.97558444729293	0.00185078876121853+4.60805647039119e-05i	-0.00216400247930505-5.38792434957186e-05i	5.45383273148453e-05	-6.37676416076958e-05	128	1002.38241156987
-3.97509613623878	0.0018669917970067+2.36745529350407e-05i	-0.00218294759442478-2.76814091743978e-05i	0.00094575433462981	-0.00110580645940236	128	1002.38241156987
-3.97460782518464	0.00188298719395746+9.58526303076092e-07i	-0.00220164993150608-1.12109545680811e-06i	0.00161698655775913	-0.0018906331455861	128	1002.38241156987
-3.9741195141305	0.00189898259090821-2.17575003288885e-05i	-0.00222035226858739+2.54392182607816e-05i	0.00189783811434614	-0.00221901409207756	128	1002.38241156987
-3.97363120307636	0.00191497798785898-4.44735269608737e-05i	-0.0022390546056687+5.19995319783955e-05i	0.00171238785918759	-0.00200217978723162	128	1002.38241156987
-3.97314289202222	0.00193097338480973-6.71895535928383e-05i	-0.00225775694275+7.85598456959852e-05i	0.00109906183340956	-0.00128505916959707	128	1002.38241156987
-3.97265458096808	0.00194696878176049-8.99055802248029e-05i	-0.0022764592798313+0.000105120159413575i	0.00020281286881429	-0.000237135775949524	128	1002.38241156987
-3.97216626991394	0.00196296417871124-0.000112621606856768i	-0.00229516161691261+0.000131680473131165i	-0.000759136034464658	0.000887606208868957	128	1002.38241156987
-3.97167795885979	0.00197895957566201-0.000135337633488753i	-0.00231386395399392+0.000158240786848778i	-0.00154988903009015	0.00181218044858097	128	1002.38241156987
-3.97118964780565	0.00199495497261277-0.000158053660120717i	-0.00233256629107522+0.000184801100566368i	-0.00197109134832831	0.00230466406885478	128	1002.38241156987
-3.97070133675151	0.00201095036956352-0.000180769686752682i	-0.00235126862815653+0.000211361414283958i	-0.00191248266984249	0.00223613707940541	128	1002.38241156987
-3.97021302569737	0.00201640582566478-0.000197547661986193i	-0.00235764732576881+0.000230978766558419i	-0.00137651709818789	0.00160946885610256	128	1002.38241156987
-3.96972471464323	0.00202174417131214-0.000214259658870844i	-0.00236388909405367+0.000250518974816858i	-0.000502108808165644	0.000587082330555444	128	1002.38241156987
-3.96923640358909	0.00202708251695951-0.00023097165575548i	-0.00237013086233851+0.000270059183075279i	0.000500385452116478	-0.000585066567022442	128	1002.38241156987
-3.96874809253494	0.00203242086260687-0.000247683652640116i	-0.00237637263062336+0.000289599391333701i	0.00138823910544275	-0.00162317402829928	128	1002.38241156987
-3.9682597814808	0.00203775920825423-0.000264395649524751i	-0.00238261439890821+0.000309139599592122i	0.00194497380551334	-0.00227412650884631	128	1002.38241156987
-3.96777147042666	0.0020430975539016-0.000281107646409402i	-0.00238885616719306+0.000328679807850561i	0.00203307000955563	-0.00237713164880475	128	1002.38241156987
-3.96728315937252	0.00204843589954896-0.000297819643294038i	-0.00239509793547791+0.000348220016108983i	0.0016278533330683	-0.00190333930977561	128	1002.38241156987
-3.96679484831838	0.00205377424519633-0.000314531640178673i	-0.00240133970376276+0.000367760224367404i	0.00082422512297726	-0.000963711190602225	128	1002.38241156987
-3.96630653726424	0.00205911259084369-0.000331243637063309i	-0.0024075814720476+0.000387300432625825i	-0.000185563178045392	0.00021696609858587	128	1002.38241156987
-3.9658182262101	0.00206445093649106-0.00034795563394796i	-0.00241382324033246+0.000406840640884264i	-0.00115788673224734	0.00135383848300377	128	1002.38241156987
-3.96532991515595	0.00207798583069784-0.000362734398876009i	-0.00242964867796848+0.000424120451967241i	-0.00186175848427107	0.00217682837030646	128	1002.38241156987
-3.96484160410181	0.0020916271735872-0.000377488056895531i	-0.00244559857884284+0.000441370907242744i	-0.00212538254671855	0.00248506638823061	128	1002.38241156987
-3.96435329304767	0.00210526851647657-0.000392241714915053i	-0.00246154847971719+0.000458621362518247i	-0.00187842082031504	0.0021963108994701	128	1002.38241156987
-3.96386498199353	0.00211890985936595-0.000406995372934588i	-0.00247749838059156+0.000475871817793765i	-0.00117315303842498	0.00137168902343762	128	1002.38241156987
-3.96337667093939	0.00213255120225532-0.00042174903095411i	-0.00249344828146591+0.000493122273069268i	-0.000173521535586582	0.00020288743385715	128	1002.38241156987
-3.96288835988525	0.00214619254514469-0.000436502688973632i	-0.00250939818234027+0.000510372728344771i	0.000882973793620866	-0.00103240128622578	128	1002.38241156987
-3.96240004883111	0.00215983388803406-0.000451256346993154i	-0.00252534808321462+0.000527623183620273i	0.00174169494100625	-0.00203644609184048	128	1002.38241156987
-3.96191173777696	0.00217347523092344-0.000466010005012689i	-0.00254129798408899+0.000544873638895792i	0.00219219862889695	-0.00256318983300401	128	1002.38241156987
-3.96142342672282	0.0021871165738128-0.000480763663032211i	-0.00255724788496335+0.000562124094171295i	0.00211971898404519	-0.00247844447722016	128	1002.38241156987
-3.96093511566868	0.00220075791670217-0.000495517321051732i	-0.0025731977858377+0.000579374549446798i	0.00153422556985692	-0.00179386671526409	128	1002.38241156987
-3.96044680461454	0.00221183102412293-0.000532182907100765i	-0.00258614482275311+0.000622245139046551i	0.00054911561708125	-0.000642044239507229	128	1002.38241156987
-3.9599584935604	0.0022228659421687-0.000569174321075934i	-0.00259904720741636+0.000665496697186498i	-0.000590428119078307	0.000690347329580636	128	1002.38241156987
-3.95947018250626	0.00223390086021445-0.000606165735051069i	-0.00261194959207959+0.000708748255326405i	-0.00160135875649208	0.00187236038132608	128	1002.38241156987
-3.95898187145211	0.00224493577826021-0.000643157149026205i	-0.00262485197674283+0.000751999813466313i	-0.00222869025571837	0.00260585693135754	128	1002.38241156987
-3.95849356039797	0.00225597069630597-0.000680148563001341i	-0.00263775436140606+0.00079525137160622i	-0.00230929076162084	0.00270009787409345	128	1002.38241156987
-3.95800524934383	0.00226700561435173-0.00071713997697651i	-0.00265065674606931+0.000838502929746167i	-0.00181390514449374	0.00212087711223495	128	1002.38241156987
-3.95751693828969	0.00227804053239749-0.000754131390951645i	-0.00266355913073254+0.000881754487886075i	-0.000856450441738729	0.00100139010054639	128	1002.38241156987
-3.95702862723555	0.00228907545044325-0.000791122804926781i	-0.00267646151539578+0.000925006046025982i	0.000332168266765029	-0.000388381472381403	128	1002.38241156987
-3.95654031618141	0.002300110368489-0.000828114218901917i	-0.00268936390005901+0.00096825760416589i	0.00145970589447126	-0.00170673516756454	128	1002.38241156987
-3.95605200512727	0.00231114528653477-0.000865105632877086i	-0.00270226628472226+0.00101150916230584i	0.00224428690111109	-0.00262409293165489	128	1002.38241156987
-3.95556369407312	0.00230122944406533-0.000904209658558702i	-0.00269067236317835+0.00105723085435204i	0.00246520229168017	-0.00288239460461655	128	1002.38241156987
-3.95507538301898	0.00229096247153139-0.000943349091140427i	-0.00267866788901644+0.00110299394529052i	0.00206895027633749	-0.00241908410278921	128	1002.38241156987
-3.95458707196484	0.00228069549899744-0.000982488523722153i	-0.00266666341485453+0.001148757036229i	0.0011525399644661	-0.00134758757337672	128	1002.38241156987
-3.9540987609107	0.00227042852646349-0.00102162795630391i	-0.00265465894069261+0.00119452012716753i	-5.70366516867371e-05	6.66886164593166e-05	128	1002.38241156987
-3.95361044985656	0.00226016155392955-0.00106076738888564i	-0.0026426544665307+0.00124028321810601i	-0.00125865561639601	0.00147166057798306	128	1002.38241156987
-3.95312213880242	0.0022498945813956-0.00109990682146736i	-0.0026306499923688+0.00128604630904449i	-0.0021517849642806	0.00251593656919205	128	1002.38241156987
-3.95263382774828	0.00223962760886166-0.00113904625404909i	-0.00261864551820689+0.00133180939998298i	-0.00251136949069969	0.00293637470164313	128	1002.38241156987
-3.95214551669413	0.00222936063632771-0.00117818568663085i	-0.00260664104404497+0.0013775724909215i	-0.00224427874686222	0.00262408377723774	128	1002.38241156987
-3.95165720563999	0.00221909366379376-0.00121732511921257i	-0.00259463656988306+0.00142333558185999i	-0.00141321752189768	0.00165238021272654	128	1002.38241156987
-3.95116889458585	0.00220882669125982-0.0012564645517943i	-0.00258263209572115+0.00146909867279847i	-0.000222004665432625	0.000259575575099095	128	1002.38241156987
-3.95068058353171	0.00218396229364082-0.0012521039886433i	-0.00255355984042493+0.00146400016318556i	0.000992789722383043	-0.00116080148176287	128	1002.38241156987
-3.95019227247757	0.00215882555600155-0.0012469318584077i	-0.00252416915637616+0.00145795274311456i	0.00194988567774078	-0.00227986928653065	128	1002.38241156987
-3.94970396142343	0.0021336888183623-0.0012417597281721i	-0.00249477847232742+0.00145190532304357i	0.00242884864660875	-0.00283988856741018	128	1002.38241156987
-3.94921565036929	0.00210855208072305-0.0012365875979365i	-0.00246538778827868+0.00144585790297258i	0.00232576486509752	-0.00271935992209349	128	1002.38241156987
-3.94872733931514	0.0020834153430838-0.00123141546770091i	-0.00243599710422994+0.00143981048290159i	0.00167614570347551	-0.00195980433401514	128	1002.38241156987
-3.948239028261	0.00205827860544452-0.00122624333746531i	-0.00240660642018117+0.00143376306283059i	0.000643933742512093	-0.000752908735483712	128	1002.38241156987
-3.94775071720686	0.00203314186780527-0.00122107120722971i	-0.00237721573613243+0.0014277156427596i	-0.00051967139019008	0.000607616147560174	128	1002.38241156987
-3.94726240615272	0.00200800513016602-0.00121589907699412i	-0.00234782505208369+0.00142166822268861i	-0.00153727014842752	0.00179742576374994	128	1002.38241156987
-3.94677409509858	0.00198286839252677-0.00121072694675852i	-0.00231843436803495+0.00141562080261762i	-0.00217137946459384	0.00253884717336901	128	1002.38241156987
-3.94628578404444	0.0019577316548875-0.00120555481652292i	-0.00228904368398618+0.00140957338254662i	-0.00227985340337475	0.0026656786824889	128	1002.38241156987
-3.94579747299029	0.00194658490126836-0.00115878086032131i	-0.00227601054123126+0.00135488376331616i	-0.00186442574844641	0.00217994742124854	128	1002.38241156987
-3.94530916193615	0.00193572579218048-0.00111115153947367i	-0.00226331372175527+0.00129919402410298i	-0.00105643980603073	0.00123522418498628	128	1002.38241156987
-3.94482085088201	0.00192486668309259-0.00106352221862603i	-0.00225061690227928+0.0012435042848898i	-4.378037625219e-05	5.11899441460459e-05	128	1002.38241156987
-3.94433253982787	0.0019140075740047-0.00101589289777834i	-0.00223792008280329+0.00118781454567656i	0.000947887366082262	-0.0011083002602989	128	1002.38241156987
-3.94384422877373	0.00190314846491682-0.000968263576930696i	-0.0022252232633273+0.00113212480646338i	0.00170517209052454	-0.001993742333418	128	1002.38241156987
-3.94335591771959	0.00189228935582894-0.000920634256083052i	-0.00221252644385132+0.0010764350672502i	0.00207249165520994	-0.00242322453546836	128	1002.38241156987
-3.94286760666545	0.00188143024674106-0.000873004935235409i	-0.00219982962437533+0.00102074532803702i	0.00198338281495163	-0.00231903582147718	128	1002.38241156987
-3.9423792956113	0.00187057113765317-0.000825375614387722i	-0.00218713280489933+0.000965055588823784i	0.00147146007559931	-0.00172047930482827	128	1002.38241156987
-3.94189098455716	0.00185971202856528-0.000777746293540079i	-0.00217443598542335+0.000909365849610602i	0.000659541974603215	-0.000771158365836437	128	1002.38241156987
-3.94140267350302	0.0018488529194774-0.000730116972692436i	-0.00216173916594736+0.00085367611039742i	-0.000269801878904684	0.00031546069529731	128	1002.38241156987
-3.94091436244888	0.00185720979193496-0.000692264419762185i	-0.00217151029293393+0.000809417684076156i	-0.00112944211506292	0.00132058012575398	128	1002.38241156987
-3.94042605139474	0.00186599848420254-0.000654631569481734i	-0.00218178631759383+0.000765416141190632i	-0.00174070186779266	0.00203528509152951	128	1002.38241156987
-3.9399377403406	0.00187478717647011-0.000616998719201318i	-0.00219206234225372+0.000721414598305147i	-0.00197311875900511	0.00230703469039911	128	1002.38241156987
-3.93944942928646	0.00188357586873769-0.000579365868920901i	-0.00220233836691361+0.000677413055419663i	-0.00177827671447752	0.00207921922189249	128	1002.38241156987
-3.93896111823231	0.00189236456100526-0.000541733018640484i	-0.0022126143915735+0.000633411512534178i	-0.00119961749476931	0.00140263216109622	128	1002.38241156987
-3.93847280717817	0.00190115325327284-0.000504100168360033i	-0.0022228904162334+0.000589409969648654i	-0.000362782473046354	0.000424177461636703	128	1002.38241156987
-3.93798449612403	0.00190994194554041-0.000466467318079617i	-0.00223316644089329+0.00054540842676317i	0.000551485653792424	-0.000644814639265129	128	1002.38241156987
-3.93749618506989	0.00191873063780799-0.0004288344677992i	-0.00224344246555319+0.000501406883877685i	0.00134608279529894	-0.00157388360737043	128	1002.38241156987
-3.93700787401575	0.00192751933007556-0.000391201617518783i	-0.00225371849021308+0.000457405340992201i	0.00184969759541057	-0.00216272659478759	128	1002.38241156987
-3.93651956296161	0.00193630802234314-0.000353568767238333i	-0.00226399451487298+0.000413403798106677i	0.0019534510620182	-0.00228403869659006	128	1002.38241156987
-3.93603125190746	0.00194474361657282-0.000353776001823121i	-0.0022738576858432+0.000413646105020686i	0.00161810103296996	-0.00189193666177284	128	1002.38241156987
-3.93554294085332	0.00195317059865523-0.000354906165307061i	-0.00228371078721124+0.000414967530222488i	0.000898519024243317	-0.00105057802642442	128	1002.38241156987
-3.93505462979918	0.00196159758073764-0.000356036328791001i	-0.00229356388857928+0.00041628895542429i	-3.90245958165641e-05	4.56284990019639e-05	128	1002.38241156987
-3.93456631874504	0.00197002456282006-0.000357166492274942i	-0.00230341698994733+0.000417610380626093i	-0.000975395886030427	0.00114046437523606	128	1002.38241156987
-3.9340780076909	0.00197845154490247-0.000358296655758882i	-0.00231327009131537+0.000418931805827895i	-0.00168985932838738	0.00197583842919509	128	1002.38241156987
-3.93358969663676	0.00198687852698488-0.000359426819242822i	-0.00232312319268341+0.000420253231029697i	-0.00201211217248821	0.002352627108167	128	1002.38241156987
-3.93310138558262	0.00199530550906729-0.000360556982726762i	-0.00233297629405144+0.000421574656231499i	-0.00186286969617976	0.00217812809557473	128	1002.38241156987
-3.93261307452847	0.00200373249114971-0.000361687146210703i	-0.00234282939541949+0.000422896081433302i	-0.00127333146437541	0.00148882090353876	128	1002.38241156987
-3.93212476347433	0.00201215947323212-0.000362817309694643i	-0.00235268249678753+0.000424217506635104i	-0.00037875821253422	0.000442856764084174	128	1002.38241156987
-3.93163645242019	0.00202058645531453-0.000363947473178583i	-0.00236253559815557+0.000425538931836906i	0.00061254448607734	-0.000716206671466743	128	1002.38241156987
-3.93114814136605	0.00201950581097503-0.000375659086727885i	-0.00236127207545338+0.000439232530230244i	0.00147089544816919	-0.0017198186734561	128	1002.38241156987
-3.93065983031191	0.00201817496594021-0.00038764915948945i	-0.0023597160100125+0.00045325171212864i	0.00197654621324322	-0.0023110421649686	128	1002.38241156987
-3.93017151925777	0.00201684412090538-0.000399639232251003i	-0.00235815994457162+0.000467270894027023i	0.00200739488166538	-0.00234711159325843	128	1002.38241156987
-3.92968320820363	0.00201551327587056-0.000411629305012557i	-0.00235660387913074+0.000481290075925407i	0.00155558358179575	-0.00181883924051489	128	1002.38241156987
-3.92919489714948	0.00201418243083574-0.000423619377774111i	-0.00235504781368986+0.00049530925782379i	0.000729242694128012	-0.000852654636771043	128	1002.38241156987
-3.92870658609534	0.00201285158580091-0.000435609450535675i	-0.00235349174824898+0.000509328439722186i	-0.00027337851068207	0.000319642732765886	128	1002.38241156987
-3.9282182750412	0.00201152074076609-0.000447599523297229i	-0.0023519356828081+0.00052334762162057i	-0.00121145303187428	0.00141647009572869	128	1002.38241156987
-3.92772996398706	0.00201018989573127-0.000459589596058783i	-0.00235037961736722+0.000537366803518953i	-0.00185939337773562	0.00217406319132245	128	1002.38241156987
-3.92724165293292	0.00200885905069645-0.000471579668820336i	-0.00234882355192634+0.000551385985417337i	-0.00206107085051713	0.00240987122827704	128	1002.38241156987
-3.92675334187878	0.00200752820566162-0.000483569741581901i	-0.00234726748648546+0.000565405167315733i	-0.00176741227465858	0.00206651621168537	128	1002.38241156987
-3.92626503082464	0.0020189389934767-0.000475356509455609i	-0.00236060934982168+0.000555801992180491i	-0.00107167936121489	0.00125304272842231	128	1002.38241156987
-3.92577671977049	0.00203070971442312-0.000466572562501979i	-0.00237437205860358+0.000545531518823962i	-0.000122650390217412	0.000143407169490857	128	1002.38241156987
-3.92528840871635	0.00204248043536954-0.000457788615548348i	-0.00238813476738547+0.000535261045467434i	0.00086348420262727	-0.00100961357008944	128	1002.38241156987
-3.92480009766221	0.00205425115631598-0.00044900466859471i	-0.00240189747616738+0.000524990572110895i	0.00165935474131223	-0.00194017144510437	128	1002.38241156987
-3.92431178660807	0.0020660218772624-0.000440220721641079i	-0.00241566018494928+0.000514720098754366i	0.00207933377221055	-0.00243122476163992	128	1002.38241156987
-3.92382347555393	0.00207779259820883-0.000431436774687449i	-0.00242942289373118+0.000504449625397838i	0.0020228294455597	-0.00236515821591564	128	1002.38241156987
-3.92333516449979	0.00208956331915525-0.000422652827733819i	-0.00244318560251308+0.000494179152041309i	0.00149836972442175	-0.00175194294454753	128	1002.38241156987
-3.92284685344564	0.00210133404010168-0.00041386888078018i	-0.00245694831129499+0.000483908678684771i	0.000622713173007647	-0.000728096837536436	128	1002.38241156987
-3.9223585423915	0.00211310476104811-0.00040508493382655i	-0.00247071102007689+0.000473638205328242i	-0.000405066345960868	0.000473616471789315	128	1002.38241156987
-3.92187023133736	0.00212487548199453-0.00039630098687292i	-0.00248447372885878+0.000463367731971713i	-0.00134878837941975	0.00157704709866371	128	1002.38241156987
-3.92138192028322	0.00216010536814439-0.000375450294629384i	-0.00252566565154441+0.000438988429933291i	-0.00200215010512735	0.00234097903846524	128	1002.38241156987
-3.92089360922908	0.00219604345550798-0.000354235323282732i	-0.00256768562597057+0.000414183200991238i	-0.00222074794090265	0.00259657088618136	128	1002.38241156987
-3.92040529817494	0.00223198154287154-0.0003330203519361i	-0.00260970560039669+0.000389377972049207i	-0.00194112402358048	0.00226962561122486	128	1002.38241156987
-3.9199169871208	0.0022679196302351-0.000311805380589468i	-0.00265172557482281+0.000364572743107176i	-0.00121136288679239	0.00141636519301644	128	1002.38241156987
-3.91942867606665	0.00230385771759866-0.000290590409242836i	-0.00269374554924893+0.000339767514165145i	-0.000183916864143977	0.000215041853282749	128	1002.38241156987
-3.91894036501251	0.00233979580496225-0.000269375437896185i	-0.00273576552367509+0.000314962285223091i	0.000915751530375338	-0.00107072629233332	128	1002.38241156987
-3.91845205395837	0.00237573389232581-0.000248160466549553i	-0.00277778549810121+0.00029015705628106i	0.001838401372825	-0.00214951862496256	128	1002.38241156987
-3.91796374290423	0.00241167197968937-0.000226945495202921i	-0.00281980547252734+0.000265351827339029i	0.00236743028960886	-0.0027680765736629	128	1002.38241156987
-3.91747543185009	0.00244761006705292-0.000205730523856289i	-0.00286182544695346+0.000240546598396998i	0.00236972428243173	-0.00277075889204771	128	1002.38241156987
-3.91698712079595	0.00248354815441651-0.000184515552509638i	-0.00290384542137962+0.000215741369454945i	0.00182900285525217	-0.00213852987207278	128	1002.38241156987
-3.91649880974181	0.0025168884141914-0.000172297957329604i	-0.00294282793179843+0.000201456163216738i	0.000844051319818282	-0.000986892505017001	128	1002.38241156987
-3.91601049868766	0.00255014518990389-0.000160369502782522i	-0.00298171282995236+0.000187509029541791i	-0.000363583018417724	0.000425112892631425	128	1002.38241156987
-3.91552218763352	0.00258340196561638-0.00014844104823544i	-0.00302059772810628+0.000173561895866843i	-0.00151790185972759	0.00177478011811366	128	1002.38241156987
-3.91503387657938	0.0026166587413289-0.000136512593688347i	-0.00305948262626025+0.000159614762191883i	-0.00234814190547436	0.00274552389385913	128	1002.38241156987
-3.91454556552524	0.00264991551704139-0.000124584139141265i	-0.00309836752441418+0.000145667628516936i	-0.00265204117479854	0.00310085290811372	128	1002.38241156987
-3.9140572544711	0.00268317229275388-0.000112655684594183i	-0.0031372524225681+0.000131720494841989i	-0.0023450498153804	0.00274190870117777	128	1002.38241156987
-3.91356894341696	0.00271642906846638-0.0001007272300471i	-0.00317613732072203+0.000117773361167042i	-0.00148328148151963	0.00173430116791476	128	1002.38241156987
-3.91308063236281	0.0027496858441789-8.87987755000075e-05i	-0.00321502221887599+0.000103826227492082i	-0.000254088387030337	0.00029708860586225	128	1002.38241156987
-3.91259232130867	0.00278294261989139-7.68703209529254e-05i	-0.00325390711702992+8.98790938171343e-05i	0.00106440791474522	-0.00124454021267946	128	1002.38241156987
-3.91210401025453	0.00281619939560388-6.49418664058433e-05i	-0.00329279201518385+7.5931960142187e-05i	0.00216615488121009	-0.00253273868562172	128	1002.38241156987
-3.91161569920039	0.00281403905017742-5.92921179733571e-05i	-0.00329026607087186+6.93260922694837e-05i	0.00275510748546545	-0.00322136132577481	128	1002.38241156987
-3.91112738814625	0.00281067130289395-5.38564163402291e-05i	-0.00328632839329397+6.29704948218534e-05i	0.00270054820932617	-0.00315756893388006	128	1002.38241156987
-3.91063907709211	0.00280730355561047-4.8420714707106e-05i	-0.00328239071571609+5.66148973742288e-05i	0.00201755038525013	-0.00235898571867705	128	1002.38241156987
-3.91015076603797	0.002803935808327-4.29850130739829e-05i	-0.00327845303813821+5.02592999266042e-05i	0.000866647779706672	-0.00101331296786316	128	1002.38241156987
-3.90966245498382	0.00280056806104353-3.75493114408598e-05i	-0.00327451536056032+4.39037024789796e-05i	-0.00048312787279046	0.000564888666218533	128	1002.38241156987
-3.90917414392968	0.00279720031376005-3.21136098077318e-05i	-0.00327057768298243+3.75481050313492e-05i	-0.00171713361723088	0.00200772839678721	128	1002.38241156987
-3.90868583287554	0.00279383256647658-2.66779081746087e-05i	-0.00326664000540455+3.11925075837246e-05i	-0.00254845689023873	0.00297973870347935	128	1002.38241156987
-3.9081975218214	0.00279046481919311-2.12422065414856e-05i	-0.00326270232782667+2.48369101361e-05i	-0.00278461741231299	0.0032558653590537	128	1002.38241156987
-3.90770921076726	0.00278709707190963-1.58065049083625e-05i	-0.00325876465024878+1.84813126884754e-05i	-0.0023721239929827	0.0027735647011189	128	1002.38241156987
-3.90722089971312	0.00278372932462616-1.03708032752344e-05i	-0.00325482697267089+1.2125715240845e-05i	-0.0014085740622695	0.00164695080343841	128	1002.38241156987
-3.90673258865898	0.00275896770074932-4.11190245087709e-07i	-0.00322587488325987+4.80614122453298e-07i	-0.000123124494173609	0.0001439613309549	128	1002.38241156987
-3.90624427760483	0.00273343476063858+9.71152395496964e-06i	-0.00319602094598389-1.1355190164333e-05i	0.00116708063074038	-0.00136458853901709	128	1002.38241156987
-3.90575596655069	0.00270790182052783+1.9834238155027e-05i	-0.00316616700870792-2.31909944511192e-05i	0.0021656291403517	-0.0025321240350292	128	1002.38241156987
-3.90526765549655	0.00268236888041707+2.99569523550935e-05i	-0.00313631307143192-3.50267987379162e-05i	0.00264898223107303	-0.00309727629085697	128	1002.38241156987
-3.90477934444241	0.00265683594030632+4.00796665551509e-05i	-0.00310645913415595-4.68626030247025e-05i	0.00251614401182027	-0.00294195759874763	128	1002.38241156987
-3.90429103338827	0.00263130300019558+5.02023807552082e-05i	-0.00307660519687997-5.86984073114888e-05i	0.00180944042008837	-0.00211565680103881	128	1002.38241156987
-3.90380272233413	0.00260577006008483+6.03250949552656e-05i	-0.003046751259604-7.0534211598275e-05i	0.000701965584349597	-0.000820761174260988	128	1002.38241156987
-3.90331441127999	0.00258023711997407+7.04478091553321e-05i	-0.003016897322328-8.23700158850721e-05i	-0.000544742443751478	0.000636930478952133	128	1002.38241156987
-3.90282610022584	0.00255470417986332+8.05705233553895e-05i	-0.00298704338505202-9.42058201718583e-05i	-0.00164246383690025	0.00192042214285829	128	1002.38241156987
-3.9023377891717	0.00252917123975258+9.06932375554469e-05i	-0.00295718944777605-0.000106041624458645i	-0.00234291235196856	0.00273940943880001	128	1002.38241156987
-3.90184947811756	0.00252247307799297+9.63556887102452e-05i	-0.00294935774187117-0.000112662345395343i	-0.00251185647861168	0.00293694448613424	128	1002.38241156987
-3.90136116706342	0.00251649106750146+0.000101848548114277i	-0.00294236338316672-0.000119084774189457i	-0.00209753505007471	0.00245250642877581	128	1002.38241156987
-3.90087285600928	0.00251050905700996+0.000107341407518304i	-0.00293536902446227-0.000125507202983566i	-0.0011981118687854	0.00140087156890043	128	1002.38241156987
-3.90038454495514	0.00250452704651846+0.000112834266922331i	-0.00292837466575782-0.000131929631777674i	-2.46453584594969e-05	2.88162851272686e-05	128	1002.38241156987
-3.899896233901	0.00249854503602696+0.000118327126326358i	-0.00292138030705338-0.000138352060571783i	0.00114916904432316	-0.00134364579879	128	1002.38241156987
-3.89940792284685	0.00249256302553545+0.00012381998573039i	-0.00291438594834892-0.000144774489365897i	0.00205083169007273	-0.00239789920396466	128	1002.38241156987
-3.89891961179271	0.00248658101504395+0.000129312845134417i	-0.00290739158964447-0.000151196918160005i	0.00247229069332143	-0.00289068287128596	128	1002.38241156987
-3.89843130073857	0.00248059900455245+0.000134805704538444i	-0.00290039723094002-0.000157619346954114i	0.00231793320589239	-0.00271020312582533	128	1002.38241156987
-3.89794298968443	0.00247461699406095+0.000140298563942471i	-0.00289340287223558-0.000164041775748222i	0.00162624947013693	-0.00190146399820622	128	1002.38241156987
-3.89745467863029	0.00246863498356944+0.000145791423346503i	-0.00288640851353112-0.000170464204542336i	0.000560267511245458	-0.00065508315895407	128	1002.38241156987
-3.89696636757615	0.00249072164856436+0.000133039894331611i	-0.00291223295708654-0.000155554705240394i	-0.000657017629404081	0.000768206316197034	128	1002.38241156987
-3.896478056522	0.00251393106057872+0.000119558589779967i	-0.00293937015273234-0.000139791928814616i	-0.00173726901754713	0.00203127148379741	128	1002.38241156987
-3.89598974546786	0.00253714047259309+0.000106077285228324i	-0.00296650734837814-0.000124029152388838i	-0.00241542157727203	0.00282418961248549	128	1002.38241156987
-3.89550143441372	0.00256034988460747+9.25959806766681e-05i	-0.00299364454402397-0.000108266375963046i	-0.00251998778319321	0.0029464518889558	128	1002.38241156987
-3.89501312335958	0.00258355929662184+7.91146761250246e-05i	-0.00302078173966977-9.25035995372678e-05i	-0.00201567206750651	0.0023567895732512	128	1002.38241156987
-3.89452481230544	0.0026067687086362+6.56333715733811e-05i	-0.00304791893531557-7.67408231114899e-05i	-0.00101418163030151	0.00118581435269828	128	1002.38241156987
-3.8940365012513	0.00262997812065057+5.21520670217376e-05i	-0.00307505613096137-6.09780466857119e-05i	0.000250427276884793	-0.000292807584416813	128	1002.38241156987
-3.89354819019716	0.00265318753266495+3.86707624700819e-05i	-0.00310219332660719-4.52152702599196e-05i	0.00147644886876026	-0.00172631200546104	128	1002.38241156987
-3.89305987914301	0.00267639694467932+2.51894579184384e-05i	-0.003129330522253-2.94524938341416e-05i	0.00236649003708041	-0.00276697719423147	128	1002.38241156987
-3.89257156808887	0.00269960635669368+1.17081533667949e-05i	-0.0031564677178988-1.36897174083636e-05i	0.0026995350652777	-0.00315638436373841	128	1002.38241156987
-3.89208325703473	0.00271331715805695-7.76828521489561e-06i	-0.00317249883099643+9.08276306777815e-06i	0.00237445505526178	-0.00277629030046174	128	1002.38241156987
-3.89159494598059	0.00272662916278984-2.74964278971031e-05i	-0.00318806365818556+3.21495440956748e-05i	0.00146907061316001	-0.00171768537398614	128	1002.38241156987
-3.89110663492645	0.00273994116752272-4.72245705792927e-05i	-0.00320362848537468+5.52163251235505e-05i	0.000198061341062783	-0.000231579953905643	128	1002.38241156987
-3.89061832387231	0.0027532531722556-6.69527132614822e-05i	-0.0032191933125638+7.82831061514262e-05i	-0.00113358747020843	0.00132542723073131	128	1002.38241156987
-3.89013001281817	0.00276656517698848-8.66808559436718e-05i	-0.00323475813975292+0.000101349887179302i	-0.00220333240469084	0.00257620791024999	128	1002.38241156987
-3.88964170176402	0.00277987718172137-0.000106408998625879i	-0.00325032296694205+0.000124416668207199i	-0.00274912390957339	0.00321436520113362	128	1002.38241156987
-3.88915339070988	0.00279318918645425-0.000126137141308069i	-0.00326588779413117+0.000147483449235074i	-0.00263348947859961	0.00307916175327099	128	1002.38241156987
-3.88866507965574	0.00280650119118713-0.000145865283990258i	-0.00328145262132029+0.00017055023026295i	-0.00187800142907863	0.00219582060126115	128	1002.38241156987
-3.8881767686016	0.00281981319592001-0.000165593426672448i	-0.00329701744850941+0.000193617011290826i	-0.000659522032532302	0.00077113485368367	128	1002.38241156987
-3.88768845754746	0.0028331252006529-0.000185321569354655i	-0.00331258227569855+0.000216683792318722i	0.000731200123020738	-0.000854942783895998	128	1002.38241156987
-3.88720014649332	0.00281486220872682-0.000185119512766921i	-0.00329122859649606+0.00021644753999847i	0.00192348341592438	-0.00224899929839256	128	1002.38241156987
-3.88671183543917	0.00279521064142186-0.000184040984700784i	-0.00326825135009089+0.000215186488888537i	0.00264925376033335	-0.00309759372192866	128	1002.38241156987
-3.88622352438503	0.0027755590741169-0.000182962456634648i	-0.00324527410368573+0.000213925437778605i	0.00274666958656988	-0.00321149559466992	128	1002.38241156987
-3.88573521333089	0.00275590750681193-0.00018188392856851i	-0.00322229685728054+0.000212664386668672i	0.00220177988503954	-0.00257439291190414	128	1002.38241156987
-3.88524690227675	0.00273625593950697-0.000180805400502373i	-0.00319931961087538+0.00021140333555874i	0.00115083335875239	-0.00134559206776131	128	1002.38241156987
-3.88475859122261	0.00271660437220201-0.000179726872436237i	-0.00317634236447021+0.000210142284448808i	-0.000153664292447516	0.000179669066572964	128	1002.38241156987
-3.88427028016847	0.00269695280489706-0.0001786483443701i	-0.00315336511806505+0.000208881233338875i	-0.00140358772924546	0.00164112031148923	128	1002.38241156987
-3.88378196911433	0.00267730123759208-0.000177569816303963i	-0.00313038787165986+0.000207620182228942i	-0.00230796946361213	0.00269855299059547	128	1002.38241156987
-3.88329365806018	0.00265764967028713-0.000176491288237826i	-0.0031074106252547+0.00020635913111901i	-0.00266072840997246	0.00311101036166863	128	1002.38241156987
-3.88280534700604	0.00263799810298217-0.000175412760171689i	-0.00308443337884953+0.000205098080009078i	-0.00238758555687285	0.00279164295421869	128	1002.38241156987
-3.8823170359519	0.00261301138709807-0.000152897259403917i	-0.00305521810427141+0.000178772227353066i	-0.00157438736170061	0.00184082520988531	128	1002.38241156987
-3.88182872489776	0.0025877793770264-0.000129396150695816i	-0.00302571602380025+0.000151293970028243i	-0.000423984736149284	0.000495737000977837	128	1002.38241156987
-3.88134041384362	0.00256254736695475-0.000105895041987737i	-0.00299621394332912+0.000123815712703445i	0.000798102652662126	-0.00093316743164881	128	1002.38241156987
-3.88085210278948	0.0025373153568831-8.23939332796572e-05i	-0.00296671186285799+9.63374553786464e-05i	0.00181593363154064	-0.00212324866604352	128	1002.38241156987
-3.88036379173534	0.00251208334681145-5.88928245715779e-05i	-0.00293720978238685+6.8859198053848e-05i	0.00240548694960597	-0.00281257373164119	128	1002.38241156987
-3.87987548068119	0.00248685133673977-3.53917158634771e-05i	-0.0029077077019157+4.13809407290247e-05i	0.00244374638395742	-0.00285730802081565	128	1002.38241156987
-3.87938716962705	0.00246161932666813-1.18906071553978e-05i	-0.00287820562144456+1.39026834042263e-05i	0.00193396524225343	-0.00226125537688214	128	1002.38241156987
-3.87889885857291	0.00243638731659648+1.16105015526816e-05i	-0.00284870354097343-1.35755739205721e-05i	0.00100202835254467	-0.00117160442199146	128	1002.38241156987
-3.87841054751877	0.00241115530652483+3.51116102607609e-05i	-0.0028192014605023-4.10538312453705e-05i	-0.0001345591794393	0.000157330792910549	128	1002.38241156987
-3.87792223646463	0.00238592329645315+5.86127189688617e-05i	-0.00278969938003114-6.85320885701938e-05i	-0.00121743361190457	0.00142346295198076	128	1002.38241156987
-3.87743392541049	0.0023917300681466+7.73327291178224e-05i	-0.00279648884603536-9.0420131391263e-05i	-0.00203533348195525	0.00237977823691559	128	1002.38241156987
-3.87694561435634	0.00239902622476158+9.58233199501291e-05i	-0.00280501974901056-0.000112039929754382i	-0.00239473531843094	0.00280000267564187	128	1002.38241156987
-3.8764573033022	0.00240632238137656+0.000114313910782436i	-0.00281355065198575-0.000133659728117502i	-0.00220935559420013	0.00258325073350429	128	1002.38241156987
-3.87596899224806	0.00241361853799155+0.000132804501614759i	-0.00282208155496095-0.00015527952648064i	-0.00151769992098727	0.00177454441028778	128	1002.38241156987
-3.87548068119392	0.00242091469460653+0.000151295092447066i	-0.00283061245793614-0.00017689932484376i	-0.000474216027155078	0.000554469017460841	128	1002.38241156987
-3.87499237013978	0.00242821085122152+0.000169785683279372i	-0.00283914336091134-0.000198519123206879i	0.000685102564541334	-0.000801044121667144	128	1002.38241156987
-3.87450405908564	0.0024355070078365+0.000188276274111679i	-0.00284767426388653-0.000220138921569998i	0.00169601002329327	-0.00198303015464104	128	1002.38241156987
-3.8740157480315	0.00244280316445149+0.000206766864944002i	-0.00285620516686173-0.000241758719933137i	0.00232618297685421	-0.00271984900198702	128	1002.38241156987
-3.87352743697735	0.00245009932106647+0.000225257455776309i	-0.00286473606983692-0.000263378518296257i	0.00242858678483789	-0.00283958294834533	128	1002.38241156987
-3.87303912592321	0.00245739547768145+0.000243748046608616i	-0.00287326697281211-0.000284998316659376i	0.0019757808404798	-0.00231014752450157	128	1002.38241156987
-3.87255081486907	0.00248169299664245+0.000241069357148216i	-0.00290167641790475-0.000281866308917619i	0.00105285087359571	-0.00123102773401546	128	1002.38241156987
-3.87206250381493	0.00250684058372078+0.000237332203673178i	-0.00293107979010328-0.000277496710870614i	-0.000140888597419775	0.000164731390066851	128	1002.38241156987
-3.87157419276079	0.00253198817079909+0.000233595050198143i	-0.00296048316230179-0.000273127112823614i	-0.00132439540789222	0.00154852618385715	128	1002.38241156987
-3.87108588170665	0.00255713575787739+0.000229857896723109i	-0.0029898865345003-0.000268757514776613i	-0.00221375246535457	0.00258839151836993	128	1002.38241156987
-3.87059757065251	0.0025822833449557+0.000226120743248074i	-0.00301928990669881-0.000264387916729612i	-0.00259015876376921	0.00302849811133307	128	1002.38241156987
-3.87010925959836	0.00260743093203402+0.000222383589773036i	-0.00304869327889734-0.000260018318682607i	-0.0023536479497726	0.00275196202836489	128	1002.38241156987
-3.86962094854422	0.00263257851911233+0.000218646436298001i	-0.00307809665109585-0.000255648720635607i	-0.00154928177355149	0.00181147092244713	128	1002.38241156987
-3.86913263749008	0.00265772610619063+0.000214909282822966i	-0.00310750002329436-0.000251279122588606i	-0.000359029012301666	0.00041978860930951	128	1002.38241156987
-3.86864432643594	0.00268287369326894+0.000211172129347932i	-0.00313690339549287-0.000246909524541605i	0.000939340973262595	-0.00109830792405926	128	1002.38241156987
-3.8681560153818	0.00270802128034727+0.000207434975872893i	-0.0031663067676914-0.000242539926494601i	0.00203707872068477	-0.00238181873854701	128	1002.38241156987
-3.86766770432766	0.0027080524601466+0.000198914160705912i	-0.00316634322487224-0.00023257711705542i	0.00264380149541307	-0.00309121887169273	128	1002.38241156987
-3.86717939327352	0.00270677700604126+0.000190144484526058i	-0.00316485192346835-0.000222323331301042i	0.00262042863456549	-0.0030638906579376	128	1002.38241156987
-3.86669108221937	0.00270550155193592+0.000181374808346203i	-0.00316336062206446-0.000212069545546664i	0.00197427246181411	-0.00230838388072811	128	1002.38241156987
-3.86620277116523	0.00270422609783058+0.000172605132166341i	-0.00316186932066057-0.000201815759792276i	0.000859744667988086	-0.00100524170111985	128	1002.38241156987
-3.86571446011109	0.00270295064372524+0.000163835455986486i	-0.00316037801925668-0.000191561974037898i	-0.000457639056795506	0.00053508629451031	128	1002.38241156987
-3.86522614905695	0.0027016751896199+0.000155065779806632i	-0.0031588867178528-0.00018130818828352i	-0.00166450041761854	0.00194618799062938	128	1002.38241156987
-3.86473783800281	0.00270039973551456+0.000146296103626777i	-0.00315739541644891-0.000171054402529142i	-0.00247413254817497	0.0028928363629226	128	1002.38241156987
-3.86424952694867	0.00269912428140922+0.000137526427446915i	-0.00315590411504502-0.000160800616774755i	-0.00269460229695436	0.00315061689321367	128	1002.38241156987
-3.86376121589452	0.00269784882730388+0.00012875675126706i	-0.00315441281364113-0.000150546831020377i	-0.0022742463183811	0.00265912308695139	128	1002.38241156987
-3.86327290484038	0.00269657337319854+0.000119987075087206i	-0.00315292151223724-0.000140293045265999i	-0.00131377744480944	0.00153611164432896	128	1002.38241156987
-3.86278459378624	0.00266336095008526+0.000129768707734309i	-0.00311408847465557-0.000151730049634582i	-6.15274552347944e-05	7.194015179449e-05	128	1002.38241156987
-3.8622962827321	0.00262842220432289+0.000140553113831526i	-0.00307323696484803-0.000164339529144957i	0.00117246388628342	-0.00137088280193793	128	1002.38241156987
-3.86180797167796	0.00259348345856054+0.000151337519928734i	-0.00303238545504053-0.000176949008655321i	0.00210751845112439	-0.00246417918606471	128	1002.38241156987
-3.86131966062382	0.00255854471279819+0.000162121926025941i	-0.00299153394523304-0.000189558488165684i	0.00253857710939337	-0.00296818715326771	128	1002.38241156987
-3.86083134956968	0.00252360596703584+0.000172906332123149i	-0.00295068243542554-0.000202167967676048i	0.00238106825022835	-0.00278402278362841	128	1002.38241156987
-3.86034303851553	0.00248866722127346+0.000183690738220366i	-0.002909830925618-0.000214777447186423i	0.0016868565722929	-0.00197232793981041	128	1002.38241156987
-3.85985472746139	0.00245372847551112+0.000194475144317574i	-0.0028689794158105-0.000227386926696787i	0.00062856986370179	-0.000734944636279	128	1002.38241156987
-3.85936641640725	0.00241878972974877+0.000205259550414781i	-0.002828127906003-0.00023999640620715i	-0.000543195161003757	0.000635121284849322	128	1002.38241156987
-3.85887810535311	0.00238385098398642+0.000216043956511989i	-0.0027872763961955-0.000252605885717514i	-0.00155920879756385	0.00182307766344828	128	1002.38241156987
-3.85838979429897	0.00234891223822404+0.000226828362609206i	-0.00274642488638797-0.000265215365227889i	-0.00219343752493347	0.00256463870910386	128	1002.38241156987
-3.85790148324483	0.00231964434940716+0.000253524292033628i	-0.00271220392566573-0.00029642911235264i	-0.00232200835432183	0.00271496804506493	128	1002.38241156987
-3.85741317219069	0.00229069455508044+0.000281112744043125i	-0.00267835489129449-0.000328686425745885i	-0.0019363404364448	0.00226403262582172	128	1002.38241156987
-3.85692486113654	0.00226174476075373+0.000308701196052623i	-0.00264450585692326-0.00036094373913913i	-0.00113331066143949	0.00132510404717723	128	1002.38241156987
-3.8564365500824	0.00223279496642699+0.000336289648062145i	-0.002610656822552-0.000393201052532405i	-9.9091237429219e-05	0.000115860920129532	128	1002.38241156987
-3.85594823902826	0.00220384517210027+0.000363878100071642i	-0.00257680778818076-0.00042545836592565i	0.000934062345579162	-0.00109213604928743	128	1002.38241156987
-3.85545992797412	0.00217489537777355+0.00039146655208114i	-0.00254295875380953-0.000457715679318895i	0.00173986005728479	-0.00203430114942016	128	1002.38241156987
-3.85497161691998	0.00214594558344684+0.000419055004090637i	-0.00250910971943829-0.00048997299271214i	0.00214728299461694	-0.00251067346488735	128	1002.38241156987
-3.85448330586584	0.0021169957891201+0.00044664345610016i	-0.00247526068506703-0.000522230306105415i	0.00207646794356443	-0.00242787428619674	128	1002.38241156987
-3.85399499481169	0.00208804599479338+0.000474231908109657i	-0.00244141165069579-0.00055448761949866i	0.00155374823541644	-0.00181669337870954	128	1002.38241156987
-3.85350668375755	0.00205909620046666+0.000501820360119154i	-0.00240756261632456-0.000586744932891905i	0.000703190949007287	-0.000822194010083529	128	1002.38241156987
-3.85301837270341	0.00205567127765654+0.000524814287368549i	-0.00240355808638188-0.000613630179884224i	-0.000296807772069935	0.000347037213690203	128	1002.38241156987
-3.85253006164927	0.00205373035900436+0.000547541091085401i	-0.00240128870204549-0.000640203097434655i	-0.00123366644522853	0.00144244306078113	128	1002.38241156987
-3.85204175059513	0.00205178944035217+0.000570267894802232i	-0.00239901931770911-0.000666776014985061i	-0.00189611628215713	0.00221700114147345	128	1002.38241156987
-3.85155343954099	0.00204984852169999+0.000592994698519063i	-0.00239674993337274-0.000693348932535467i	-0.00213385525899598	0.00249497339694178	128	1002.38241156987
-3.85106512848685	0.0020479076030478+0.000615721502235894i	-0.00239448054903636-0.000719921850085874i	-0.00189148907394653	0.00221159098129875	128	1002.38241156987
-3.8505768174327	0.00204596668439562+0.000638448305952746i	-0.00239221116469997-0.000746494767636304i	-0.0012214374799888	0.00142814477190724	128	1002.38241156987
-3.85008850637856	0.00204402576574343+0.000661175109669577i	-0.0023899417803636-0.00077306768518671i	-0.000272680226486723	0.000318826758970112	128	1002.38241156987
-3.84960019532442	0.00204208484709125+0.000683901913386408i	-0.00238767239602722-0.000799640602737116i	0.000742262524030038	-0.000867877530222488	128	1002.38241156987
-3.84911188427028	0.00204014392843906+0.000706628717103239i	-0.00238540301169084-0.000826213520287523i	0.00159482287251936	-0.00186471902322634	128	1002.38241156987
-3.84862357321614	0.00203820300978688+0.00072935552082009i	-0.00238313362735446-0.000852786437837953i	0.00209176504216775	-0.00244576011641488	128	1002.38241156987
-3.848135262162	0.00204360103036441+0.000737488328677118i	-0.0023894451677984-0.000862295584264338i	0.00211718563213455	-0.00247548274968668	128	1002.38241156987
-3.84764695110786	0.00204944081233248+0.000744742662996949i	-0.00239627322992815-0.00087077759106966i	0.00164853143722766	-0.00192751697257279	128	1002.38241156987
-3.84715864005371	0.00205528059430054+0.00075199699731678i	-0.0024031012920579-0.000879259597874983i	0.000791262319616163	-0.000925169896921038	128	1002.38241156987
-3.84667032899957	0.00206112037626861+0.000759251331636618i	-0.00240992935418766-0.000887741604680313i	-0.000257186194915468	0.000300710407187537	128	1002.38241156987
-3.84618201794543	0.00206696015823667+0.000766505665956449i	-0.00241675741631741-0.000896223611485635i	-0.00125322342234086	0.00146530974370259	128	1002.38241156987
-3.84569370689129	0.00207279994020473+0.00077376000027628i	-0.00242358547844716-0.000904705618290957i	-0.00196369144110519	0.00229601223835793	128	1002.38241156987
-3.84520539583715	0.00207863972217279+0.000781014334596111i	-0.00243041354057692-0.000913187625096279i	-0.00222044342561404	0.00259621511251759	128	1002.38241156987
-3.84471708478301	0.00208447950414086+0.000788268668915949i	-0.00243724160270667-0.000921669631901609i	-0.00196013665947014	0.00229185597797952	128	1002.38241156987
-3.84422877372887	0.00209031928610893+0.00079552300323578i	-0.00244406966483643-0.000930151638706931i	-0.00123982351422316	0.0014496423220028	128	1002.38241156987
-3.84374046267472	0.00209615906807699+0.000802777337555611i	-0.00245089772696618-0.000938633645512254i	-0.000224510962750373	0.00026250568612135	128	1002.38241156987
-3.84325215162058	0.00208550544453944+0.000806615779077536i	-0.00243844116634928-0.000943121680453512i	0.000841799281517607	-0.000984259151441642	128	1002.38241156987
-3.84276384056644	0.00207382499419997+0.000810241558012821i	-0.00242478400665086-0.000947361063449927i	0.00170469508005155	-0.00199318519545751	128	1002.38241156987
-3.8422755295123	0.0020621445438605+0.000813867336948103i	-0.00241112684695245-0.000951600446446338i	0.00216696957061695	-0.0025336917189972	128	1002.38241156987
-3.84178721845816	0.00205046409352104+0.000817493115883385i	-0.00239746968725404-0.000955839829442749i	0.00212550179293557	-0.00248520630411522	128	1002.38241156987
-3.84129890740402	0.00203878364318157+0.000821118894818667i	-0.00238381252755563-0.00096007921243916i	0.00159426046327433	-0.00186406161229282	128	1002.38241156987
-3.84081059634987	0.0020271031928421+0.000824744673753952i	-0.0023701553678572-0.000964318595435575i	0.000700030090051238	-0.000818498223986626	128	1002.38241156987
-3.84032228529573	0.00201542274250263+0.000828370452689234i	-0.00235649820815879-0.000968557978431986i	-0.000347839306643598	0.000406704974894135	128	1002.38241156987
-3.83983397424159	0.00200374229216317+0.000831996231624516i	-0.00234284104846038-0.000972797361428397i	-0.00130644306360001	0.00152753590188975	128	1002.38241156987
-3.83934566318745	0.0019920618418237+0.000835622010559798i	-0.00232918388876197-0.000977036744424809i	-0.00195561952339132	0.00228657433150059	128	1002.38241156987
-3.83885735213331	0.00198038139148423+0.000839247789495083i	-0.00231552672906355-0.000981276127421223i	-0.0021484887334442	0.00251208339868307	128	1002.38241156987
-3.83836904107917	0.00196233730793226+0.000851885280853092i	-0.00229442900368512-0.000996052296106844i	-0.00184813399057721	0.00216089886449713	128	1002.38241156987
-3.83788073002503	0.00194388386785784+0.000865102473010226i	-0.0022728526454267-0.00101150626971984i	-0.00113498836585769	0.00132706568806498	128	1002.38241156987
-3.83739241897088	0.00192543042778343+0.000878319665167359i	-0.00225127628716828-0.00102696024333284i	-0.000174257801447996	0.000203748055899232	128	1002.38241156987
-3.83690410791674	0.00190697698770899+0.000891536857324505i	-0.00222969992890984-0.00104241421694585i	0.000815278386101019	-0.000953250091344607	128	1002.38241156987
-3.8364157968626	0.00188852354763458+0.000904754049481639i	-0.00220812357065141-0.00105786819055885i	0.00161092173805825	-0.0018835424132195	128	1002.38241156987
-3.83592748580846	0.00187007010756016+0.000917971241638773i	-0.00218654721239299-0.00107332216417185i	0.00203607892101331	-0.00238065018400495	128	1002.38241156987
-3.83543917475432	0.00185161666748575+0.000931188433795907i	-0.00216497085413457-0.00108877613778485i	0.00199932449538002	-0.00233767576570011	128	1002.38241156987
-3.83495086370018	0.00183316322741132+0.000944405625953053i	-0.00214339449587612-0.00110423011139786i	0.00151389427447098	-0.00177009488740407	128	1002.38241156987
-3.83446255264604	0.0018147097873369+0.000957622818110187i	-0.0021218181376177-0.00111968408501086i	0.000693495729560588	-0.000810858038530429	128	1002.38241156987
-3.83397424159189	0.00179625634726248+0.000970840010267321i	-0.00210024177935928-0.00113513805862386i	-0.000274326743307583	0.000320751730735574	128	1002.38241156987
-3.83348593053775	0.00179140846624114+0.000989702733888823i	-0.00209457348024591-0.00115719297035612i	-0.00118081668734092	0.0013806495193836	128	1002.38241156987
-3.83299761948361	0.00178746407937566+0.00100894035608415i	-0.00208996157568515-0.00117968622563538i	-0.00182489706257454	0.00213372945009753	128	1002.38241156987
-3.83250930842947	0.00178351969251019+0.00102817797827946i	-0.00208534967112439-0.00120217948091462i	-0.00205863765780714	0.00240702665968281	128	1002.38241156987
-3.83202099737533	0.00177957530564472+0.00104741560047478i	-0.00208073776656364-0.00122467273619386i	-0.00182642351460775	0.00213551430503325	128	1002.38241156987
-3.83153268632119	0.00177563091877925+0.00106665322267009i	-0.00207612586200288-0.00124716599147311i	-0.00117795579473076	0.0013773046062066	128	1002.38241156987
-3.83104437526704	0.00177168653191378+0.00108589084486542i	-0.00207151395744212-0.00126965924675237i	-0.00025771470618098	0.000301328555832087	128	1002.38241156987
-3.8305560642129	0.00176774214504831+0.00110512846706073i	-0.00206690205288137-0.00129215250203161i	0.000727137082090382	-0.000850192460201084	128	1002.38241156987
-3.83006775315876	0.00176379775818284+0.00112436608925604i	-0.00206229014832061-0.00131464575731086i	0.00155330347029522	-0.00181617331559867	128	1002.38241156987
-3.82957944210462	0.00175985337131737+0.00114360371145135i	-0.00205767824375986-0.0013371390125901i	0.00203191823852838	-0.00237578542600363	128	1002.38241156987
-3.82909113105048	0.00175590898445189+0.00116284133364668i	-0.0020530663391991-0.00135963226786936i	0.00205168880260343	-0.00239890184500662	128	1002.38241156987
-3.82860281999634	0.00176378131766501+0.00117498103405155i	-0.00206227092544831-0.00137382640393206i	0.00160106646854046	-0.00187201945665306	128	1002.38241156987
-3.8281145089422	0.00177246301526708+0.00118663457542967i	-0.00207242184668451-0.00138745210717171i	0.000769691983236639	-0.000899949162105854	128	1002.38241156987
-3.82762619788805	0.00178114471286915+0.00119828811680778i	-0.00208257276792071-0.00140107781041136i	-0.00025280194267392	0.000295584258806703	128	1002.38241156987
-3.82713788683391	0.00178982641047122+0.00120994165818592i	-0.00209272368915692-0.00141470351365102i	-0.00122926248081476	0.00143729394513595	128	1002.38241156987
-3.82664957577977	0.00179850810807329+0.00122159519956403i	-0.00210287461039312-0.00142832921689067i	-0.00193021578623301	0.00225687155300495	128	1002.38241156987
-3.82616126472563	0.00180718980567536+0.00123324874094215i	-0.00211302553162931-0.00144195492013032i	-0.0021877946444605	0.00255804122841221	128	1002.38241156987
-3.82567295367149	0.00181587150327743+0.00124490228232027i	-0.00212317645286551-0.00145558062336996i	-0.00193592489105227	0.00226354688679012	128	1002.38241156987
-3.82518464261735	0.0018245532008795+0.0012565558236984i	-0.00213332737410172-0.00146920632660962i	-0.00122715369398076	0.00143482839332976	128	1002.38241156987
-3.82469633156321	0.00183323489848157+0.00126820936507652i	-0.00214347829533792-0.00148283202984927i	-0.00022185977032863	0.000259405795839349	128	1002.38241156987
-3.82420802050906	0.00184191659608364+0.00127986290645464i	-0.00215362921657412-0.00149645773308892i	0.000847984683878524	-0.000991491413539676	128	1002.38241156987
-3.82371970945492	0.00184000880628992+0.00127915911564987i	-0.00215139856685884-0.00149563484450938i	0.00172284055822309	-0.00201440160408691	128	1002.38241156987
-3.82323139840078	0.00183735352326825+0.00127758304257336i	-0.00214829392389993-0.00149379205533083i	0.00219126107224505	-0.00256209426725163	128	1002.38241156987
-3.82274308734664	0.00183469824024659+0.00127600696949685i	-0.00214518928094101-0.00149194926615228i	0.00214470252053883	-0.00250765653341989	128	1002.38241156987
-3.8222547762925	0.00183204295722493+0.00127443089642034i	-0.0021420846379821-0.00149010647697373i	0.00159549692033893	-0.00186550738708655	128	1002.38241156987
-3.82176646523836	0.00182938767420326+0.00127285482334383i	-0.00213897999502318-0.00148826368779519i	0.000673779585018593	-0.000787805288924498	128	1002.38241156987
-3.82127815418422	0.0018267323911816+0.00127127875026732i	-0.00213587535206427-0.00148642089861663i	-0.000403344236402518	0.000471603196099805	128	1002.38241156987
-3.82078984313007	0.00182407710815994+0.00126970267719081i	-0.00213277070910535-0.00148457810943809i	-0.00138293680207511	0.00161697497030822	128	1002.38241156987
-3.82030153207593	0.00182142182513827+0.0012681266041143i	-0.00212966606614644-0.00148273532025954i	-0.00203562448502456	0.00238011886313589	128	1002.38241156987
-3.81981322102179	0.00181876654211661+0.00126655053103778i	-0.00212656142318753-0.00148089253108099i	-0.00220930561935606	0.00258319260681226	128	1002.38241156987
-3.81932490996765	0.00181611125909494+0.00126497445796127i	-0.00212345678022861-0.00147904974190244i	-0.00186459399923989	0.00218014454059748	128	1002.38241156987
-3.81883659891351	0.00179860288130876+0.00125394260126077i	-0.00210298541881439-0.00146615094519752i	-0.00107575091246146	0.00125780338353647	128	1002.38241156987
-3.81834828785937	0.00178001480901121+0.00124222338897266i	-0.00208125164368143-0.0014524484701459i	-5.16846005681874e-05	6.04314766175372e-05	128	1002.38241156987
-3.81785997680523	0.00176142673671366+0.00123050417668456i	-0.00205951786854846-0.00143874599509427i	0.000963862083263667	-0.0011269790493262	128	1002.38241156987
-3.81737166575108	0.0017428386644161+0.00121878496439645i	-0.00203778409341547-0.00142504352004264i	0.0017350469513756	-0.00202867376592043	128	1002.38241156987
-3.81688335469694	0.00172425059211855+0.00120706575210834i	-0.0020160503182825-0.00141134104499101i	0.00208764284129108	-0.00244094054034787	128	1002.38241156987
-3.8163950436428	0.001705662519821+0.00119534653982024i	-0.00199431654314953-0.00139763856993939i	0.00194833792094182	-0.00227806074649041	128	1002.38241156987
-3.81590673258866	0.00168707444752345+0.00118362732753213i	-0.00197258276801656-0.00138393609488776i	0.00135972319160769	-0.00158983315261488	128	1002.38241156987
-3.81541842153452	0.00166848637522588+0.00117190811524402i	-0.00195084899288357-0.00137023361983613i	0.000467970992134394	-0.000547167232370046	128	1002.38241156987
-3.81493011048038	0.00164989830292833+0.00116018890295592i	-0.0019291152177506-0.0013565311447845i	-0.000513357222580508	0.00060023396159927	128	1002.38241156987
-3.81444179942623	0.00163131023063078+0.00114846969066781i	-0.00190738144261763-0.00134282866973288i	-0.00135443644592422	0.00158365148198034	128	1002.38241156987
-3.81395348837209	0.00161364713428655+0.00113170785755156i	-0.0018867291791177-0.0013232301996584i	-0.00186250599208323	0.00217770318678188	128	1002.38241156987
-3.81346517731795	0.00159605322905692+0.00111456882051507i	-0.00186615781609424-0.00130319069058613i	-0.00192238179966225	0.0022477120619646	128	1002.38241156987
-3.81297686626381	0.00157845932382731+0.00109742978347859i	-0.0018455864530708-0.00128315118151388i	-0.00153070271307165	0.00178974810013108	128	1002.38241156987
-3.81248855520967	0.00156086541859769+0.00108029074644212i	-0.00182501509004736-0.00126311167244162i	-0.000790321554828896	0.000924070169916957	128	1002.38241156987
-3.81200024415553	0.00154327151336808+0.00106315170940565i	-0.00180444372702392-0.00124307216336937i	0.00011654844724276	-0.000136272054329052	128	1002.38241156987
-3.81151193310139	0.00152567760813845+0.00104601267236916i	-0.00178387236400046-0.0012230326542971i	0.000973083674032618	-0.00113776127312527	128	1002.38241156987
-3.81102362204724	0.00150808370290883+0.00102887363533269i	-0.00176330100097702-0.00120299314522484i	0.00157967410869151	-0.00184700687667526	128	1002.38241156987
-3.8105353109931	0.00149048979767922+0.00101173459829621i	-0.00174272963795358-0.00118295363615259i	0.00180043840153416	-0.00210513189138232	128	1002.38241156987
-3.81004699993896	0.00147289589244961+0.000994595561259739i	-0.00172215827493014-0.00116291412708034i	0.00159359126809591	-0.00186327954829294	128	1002.38241156987
-3.80955868888482	0.00145530198721998+0.00097745652422325i	-0.00170158691190668-0.00114287461800806i	0.00101889409299318	-0.00119132478512343	128	1002.38241156987
-3.80907037783068	0.00145126979739353+0.000961549020405409i	-0.00169687234459009-0.00112427505751065i	0.00021606747824541	-0.000252633501889534	128	1002.38241156987
-3.80858206677654	0.00144828081644425+0.000945736249912078i	-0.00169337753078941-0.00110578626228823i	-0.000628247435145335	0.000734567342758937	128	1002.38241156987
-3.8080937557224	0.00144529183549497+0.000929923479418747i	-0.00168988271698873-0.0010872974670658i	-0.00131129393850475	0.00153320792318756	128	1002.38241156987
-3.80760544466825	0.00144230285454569+0.000914110708925402i	-0.00168638790318805-0.00106880867184336i	-0.00167128744079823	0.00195412434306931	128	1002.38241156987
-3.80711713361411	0.00143931387359641+0.00089829793843207i	-0.00168289308938737-0.00105031987662093i	-0.00162585724695045	0.00190100603372668	128	1002.38241156987
-3.80662882255997	0.00143632489264713+0.00088248516793874i	-0.00167939827558669-0.00103183108139851i	-0.00119088084784099	0.00139241743581626	128	1002.38241156987
-3.80614051150583	0.00143333591169785+0.000866672397445409i	-0.00167590346178601-0.00101334228617608i	-0.000475532049569703	0.000556008120575565	128	1002.38241156987
-3.80565220045169	0.00143034693074857+0.000850859626952063i	-0.00167240864798532-0.000994853490953638i	0.000345006904653725	-0.000403393085293539	128	1002.38241156987
-3.80516388939755	0.00142735794979929+0.000835046856458732i	-0.00166891383418464-0.000976364695731213i	0.00107237356638443	-0.00125385427198796	128	1002.38241156987
-3.8046755783434	0.00142436896885001+0.000819234085965401i	-0.00166541902038396-0.000957875900508787i	0.0015329395744223	-0.00179236341438101	128	1002.38241156987
-3.80418726728926	0.00142525014781001+0.000814523112511164i	-0.00166644932245812-0.000952367685203587i	0.00162900068431449	-0.00190468143972811	128	1002.38241156987
-3.80369895623512	0.00142643726826482+0.000810689751471087i	-0.00166783734120222-0.00094788560269817i	0.00133939019481036	-0.00156605949244562	128	1002.38241156987
-3.80321064518098	0.00142762438871962+0.000806856390431013i	-0.00166922535994633-0.000943403520192757i	0.000732697147824325	-0.000856694095527004	128	1002.38241156987
-3.80272233412684	0.00142881150917443+0.000803023029390939i	-0.00167061337869043-0.000938921437687344i	-4.6992604339264e-05	5.4944853465617e-05	128	1002.38241156987
-3.8022340230727	0.00142999862962923+0.000799189668350865i	-0.00167200139743454-0.000934439355181931i	-0.000814748237150707	0.000952630145393118	128	1002.38241156987
-3.80174571201856	0.00143118575008404+0.000795356307310788i	-0.00167338941617864-0.000929957272676514i	-0.00138865250899312	0.00162365812529381	128	1002.38241156987
-3.80125740096441	0.00143237287053884+0.000791522946270714i	-0.00167477743492275-0.0009254751901711i	-0.00163290306135662	0.00190924415705613	128	1002.38241156987
-3.80076908991027	0.00143355999099365+0.00078768958523064i	-0.00167616545366685-0.000920993107665687i	-0.00148994534970215	0.00174209351480139	128	1002.38241156987
-3.80028077885613	0.00143474711144845+0.000783856224190566i	-0.00167755347241096-0.000916511025160274i	-0.000994034486503251	0.00116225834980516	128	1002.38241156987
-3.79979246780199	0.00143593423190326+0.000780022863150489i	-0.00167894149115506-0.000912028942654857i	-0.00026303039313615	0.000307544325148503	128	1002.38241156987
-3.79930415674785	0.00143138568438847+0.000787537184036556i	-0.0016736231814407-0.000920814936583809i	0.000517697988827677	-0.000605309107873591	128	1002.38241156987
-3.79881584569371	0.0014263714687811+0.000795972801871082i	-0.00166776039753465-0.000930678140678719i	0.00117845796305302	-0.00137789163192992	128	1002.38241156987
-3.79832753463957	0.00142135725317373+0.000804408419705608i	-0.0016618976136286-0.000940541344773629i	0.00156894960607032	-0.00183446757832508	128	1002.38241156987
-3.79783922358542	0.00141634303756635+0.000812844037540141i	-0.00165603482972255-0.000950404548868547i	0.00159979756553027	-0.00187053628031116	128	1002.38241156987
-3.79735091253128	0.00141132882195898+0.000821279655374667i	-0.0016501720458165-0.000960267752963457i	0.00126401664046928	-0.00147793035047201	128	1002.38241156987
-3.79686260147714	0.00140631460635161+0.000829715273209193i	-0.00164430926191046-0.000970130957058366i	0.000638591331009943	-0.000746662556733222	128	1002.38241156987
-3.796374290423	0.00140130039074424+0.000838150891043718i	-0.00163844647800441-0.000979994161153276i	-0.000133163982890855	0.00015569922672519	128	1002.38241156987
-3.79588597936886	0.00139628617513686+0.000846586508878252i	-0.00163258369409836-0.000989857365248195i	-0.00087442484398542	0.00102240600885129	128	1002.38241156987
-3.79539766831472	0.00139127195952949+0.000855022126712778i	-0.00162672091019231-0.000999720569343104i	-0.00141534545947241	0.00165486845475214	128	1002.38241156987
-3.79490935726057	0.00138625774392212+0.000863457744547303i	-0.00162085812628627-0.00100958377343801i	-0.00163195146730734	0.0019081315984509	128	1002.38241156987
-3.79442104620643	0.00137899526241217+0.000865793016545154i	-0.00161236659710618-0.00101231425609968i	-0.00146817779216219	0.00171664224779173	128	1002.38241156987
-3.79393273515229	0.00137154542541034+0.000867619926389947i	-0.00160365600581991-0.00101445034530858i	-0.000966043825188743	0.00112953080219454	128	1002.38241156987
-3.79344442409815	0.00136409558840852+0.000869446836234738i	-0.00159494541453365-0.00101658643451748i	-0.000244156847953349	0.000285476768554142	128	1002.38241156987
-3.79295611304401	0.00135664575140669+0.00087127374607953i	-0.00158623482324739-0.00101872252372638i	0.000529354006987063	-0.000618937735396691	128	1002.38241156987
-3.79246780198987	0.00134919591440487+0.000873100655924322i	-0.00157752423196113-0.00102085861293528i	0.0011755781096754	-0.00137452447776912	128	1002.38241156987
-3.79197949093573	0.00134174607740304+0.000874927565769115i	-0.00156881364067487-0.00102299470214418i	0.00154619508969203	-0.00180786234028856	128	1002.38241156987
-3.79149117988158	0.00133429624040122+0.000876754475613906i	-0.00156010304938861-0.00102513079135308i	0.00155749880243667	-0.00182107927353748	128	1002.38241156987
-3.79100286882744	0.00132684640339939+0.000878581385458698i	-0.00155139245810235-0.00102726688056197i	0.00120927297053923	-0.00141392233501692	128	1002.38241156987
-3.7905145577733	0.00131939656639757+0.000880408295303489i	-0.00154268186681609-0.00102940296977087i	0.000584269368124386	-0.00068314758066334	128	1002.38241156987
-3.79002624671916	0.00131194672939574+0.000882235205148283i	-0.00153397127552982-0.00103153905897977i	-0.000171454438201884	0.000200469684932838	128	1002.38241156987
-3.78953793566502	0.00131254744223196+0.000862116270950345i	-0.00153467364711028-0.00100801535822517i	-0.000898294407421257	0.00105031512853478	128	1002.38241156987
-3.78904962461088	0.00131383637304638+0.000840121250681163i	-0.00153618070537716-0.000982298077016437i	-0.00139730518167378	0.00163377525543431	128	1002.38241156987
-3.78856131355674	0.0013151253038608+0.000818126230411981i	-0.00153768776364404-0.000956580795807703i	-0.00154748131988325	0.00180936645281054	128	1002.38241156987
-3.78807300250259	0.00131641423467523+0.00079613121014278i	-0.00153919482191092-0.000930863514598946i	-0.00131647470571758	0.00153926616233544	128	1002.38241156987
-3.78758469144845	0.00131770316548965+0.000774136189873598i	-0.0015407018801778-0.000905146233390213i	-0.000765627806528575	0.000895197951728234	128	1002.38241156987
-3.78709638039431	0.00131899209630408+0.000752141169604417i	-0.00154220893844467-0.000879428952181479i	-3.39023203789843e-05	3.96403764339728e-05	128	1002.38241156987
-3.78660806934017	0.0013202810271185+0.000730146149335235i	-0.00154371599671155-0.000853711670972746i	0.000697009240345752	-0.000814965694674844	128	1002.38241156987
-3.78611975828603	0.00132156995793292+0.000708151129066033i	-0.00154522305497843-0.000827994389763989i	0.00124766635158187	-0.00145881245128408	128	1002.38241156987
-3.78563144723189	0.00132285888874735+0.000686156108796852i	-0.00154673011324531-0.000802277108555255i	0.00148485045495251	-0.00173613629484747	128	1002.38241156987
-3.78514313617775	0.00132414781956177+0.00066416108852767i	-0.00154823717151219-0.000776559827346522i	0.00135376640518488	-0.0015828688475384	128	1002.38241156987
-3.7846548251236	0.00132827402107926+0.000633361070727401i	-0.0015530616582452-0.000740547458480275i	0.000882624504003618	-0.00103199444323765	128	1002.38241156987
-3.78416651406946	0.0013326489076783+0.000601789300155452i	-0.00155817691560074-0.000703632731333252i	0.000193886999790618	-0.000226699913621067	128	1002.38241156987
-3.78367820301532	0.00133702379427734+0.000570217529583531i	-0.00156329217295628-0.000666718004186264i	-0.000535800915106501	0.000626475387474487	128	1002.38241156987
-3.78318989196118	0.00134139868087638+0.00053864575901161i	-0.00156840743031181-0.000629803277039275i	-0.00112169172410805	0.00131151855320212	128	1002.38241156987
-3.78270158090704	0.00134577356747542+0.000507073988439689i	-0.00157352268766735-0.000592888549892286i	-0.0014170272016921	0.00165683496195837	128	1002.38241156987
-3.7822132698529	0.00135014845407446+0.00047550221786774i	-0.00157863794502289-0.000555973822745264i	-0.00134965603744567	0.00157806282419353	128	1002.38241156987
-3.78172495879875	0.0013545233406735+0.000443930447295819i	-0.00158375320237843-0.000519059095598275i	-0.000939634162429455	0.00109865208680596	128	1002.38241156987
-3.78123664774461	0.00135889822727254+0.000412358676723898i	-0.00158886845973397-0.000482144368451287i	-0.000293520388992753	0.000343194733563014	128	1002.38241156987
-3.78074833669047	0.00136327311387158+0.000380786906151977i	-0.00159398371708951-0.000445229641304298i	0.000423059493529306	-0.00049465415485492	128	1002.38241156987
-3.78026002563633	0.00136764800047062+0.000349215135580028i	-0.00159909897444505-0.000408314914157276i	0.0010275707725154	-0.00120146897189112	128	1002.38241156987
-3.77977171458219	0.00136318825949727+0.000338172485304053i	-0.00159388449968556-0.000395403497708754i	0.00135762260279243	-0.00158737693319181	128	1002.38241156987
-3.77928340352805	0.00135793498910125+0.000328973767988787i	-0.00158774220467622-0.000384648067251107i	0.00135853604472628	-0.00158844549359655	128	1002.38241156987
-3.77879509247391	0.00135268171870523+0.000319775050673521i	-0.00158159990966687-0.00037389263679346i	0.0010349658170895	-0.00121011697510483	128	1002.38241156987
-3.77830678141976	0.00134742844830921+0.000310576333358246i	-0.00157545761465753-0.000363137206335803i	0.000467459998284643	-0.000546570734086366	128	1002.38241156987
-3.77781847036562	0.00134217517791319+0.00030137761604298i	-0.00156931531964819-0.000352381775878156i	-0.000205939849464215	0.000240790553684083	128	1002.38241156987
-3.77733015931148	0.00133692190751717+0.000292178898727714i	-0.00156317302463884-0.000341626345420509i	-0.000823236192370503	0.000962554040266016	128	1002.38241156987
-3.77684184825734	0.00133166863712115+0.000282980181412448i	-0.0015570307296295-0.000330870914962862i	-0.00123742464116999	0.00144683729260695	128	1002.38241156987
-3.7763535372032	0.00132641536672513+0.000273781464097174i	-0.00155088843462015-0.000320115484505205i	-0.0013514951862668	0.00158021290241352	128	1002.38241156987
-3.77586522614906	0.00132116209632911+0.000264582746781908i	-0.00154474613961081-0.000309360054047558i	-0.0011411534384163	0.00133427493447956	128	1002.38241156987
-3.77537691509492	0.00131590882593309+0.000255384029466641i	-0.00153860384460147-0.000298604623589911i	-0.000659940247717603	0.000771624985789585	128	1002.38241156987
-3.77488860404077	0.00129786509911384+0.000270030024131027i	-0.0015175065345903-0.000315729200725341i	-5.1318905694737e-05	6.00049551731879e-05	128	1002.38241156987
-3.77440029298663	0.00127864465030363+0.000286869732297562i	-0.00149503336319894-0.000335418738559358i	0.000552446632793336	-0.000645937802085588	128	1002.38241156987
-3.77391198193249	0.00125942420149343+0.000303709440464082i	-0.0014725601918076-0.000355108276393358i	0.00102180931675232	-0.00119473255481616	128	1002.38241156987
-3.77342367087835	0.00124020375268324+0.000320549148630602i	-0.00145008702041626-0.000374797814227358i	0.00125817444511373	-0.00147109902228179	128	1002.38241156987
-3.77293535982421	0.00122098330387304+0.000337388856797121i	-0.00142761384902491-0.000394487352061358i	0.00121602900567036	-0.00142182175172961	128	1002.38241156987
-3.77244704877007	0.00120176285506283+0.000354228564963656i	-0.00140514067763355-0.000414176889895375i	0.000911282734721517	-0.00106550279405855	128	1002.38241156987
-3.77195873771592	0.00118254240625263+0.000371068273130176i	-0.00138266750624221-0.000433866427729375i	0.000416119947978044	-0.000486542328019948	128	1002.38241156987
-3.77147042666178	0.00116332195744244+0.000387907981296696i	-0.00136019433485087-0.000453555965563375i	-0.000158097284921651	0.000184851487102966	128	1002.38241156987
-3.77098211560764	0.00114410150863224+0.000404747689463215i	-0.00133772116345953-0.000473245503397375i	-0.00068582553775526	0.000801889113130319	128	1002.38241156987
-3.7704938045535	0.00112488105982203+0.00042158739762975i	-0.00131524799206817-0.000492935041231393i	-0.00105463728732127	0.00123311649547255	128	1002.38241156987
-3.77000549349936	0.00110403077193994+0.000428795262698511i	-0.00129086916012965-0.000501362716754398i	-0.00118409848701744	0.00138448736934225	128	1002.38241156987
-3.76951718244522	0.0010830269721613+0.000435095920100752i	-0.00126631083711755-0.000508729655747113i	-0.00104777885152794	0.00122509843742866	128	1002.38241156987
-3.76902887139108	0.00106202317238266+0.000441396577502993i	-0.00124175251410545-0.000516096594739828i	-0.000684045019727535	0.00079980912075874	128	1002.38241156987
-3.76854056033693	0.001041019372604+0.000447697234905241i	-0.00121719419109332-0.00052346353373255i	-0.000180265954147429	0.000210774023395831	128	1002.38241156987
-3.76805224928279	0.00102001557282536+0.000453997892307482i	-0.00119263586808123-0.000530830472725265i	0.000348137893236407	-0.000407053456976935	128	1002.38241156987
-3.76756393822865	0.000999011773046724+0.000460298549709723i	-0.00116807754506913-0.00053819741171798i	0.000784121932345965	-0.000916820859235402	128	1002.38241156987
-3.76707562717451	0.000978007973268085+0.000466599207111965i	-0.00114351922205703-0.000545564350710696i	0.00103484956063115	-0.00120998044799203	128	1002.38241156987
-3.76658731612037	0.000957004173489426+0.000472899864514212i	-0.0011189608990449-0.000552931289703418i	0.00105125121835002	-0.00122915833473238	128	1002.38241156987
-3.76609900506623	0.000936000373710787+0.000479200521916453i	-0.0010944025760328-0.000560298228696133i	0.000837243798027032	-0.000978934149802537	128	1002.38241156987
-3.76561069401209	0.000914996573932148+0.000485501179318694i	-0.0010698442530207-0.000567665167688848i	0.000446986412669012	-0.000522632427862664	128	1002.38241156987
-3.76512238295794	0.00090029458582233+0.00045656715565139i	-0.00105265421182981-0.000533834578918586i	-6.23272197147945e-05	7.28740493857788e-05	128	1002.38241156987
-3.7646340719038	0.000886200001246844+0.000424237018146022i	-0.00103617436647709-0.00049603314409884i	-0.00053359673771922	0.000623898343703978	128	1002.38241156987
-3.76414576084966	0.000872105416671371+0.000391906880640683i	-0.00101969452112438-0.000458231709279128i	-0.000846712568038835	0.000990004288420937	128	1002.38241156987
-3.76365744979552	0.000858010832095898+0.000359576743135345i	-0.00100321467577167-0.000420430274459417i	-0.000929837439511087	0.00108719723898473	128	1002.38241156987
-3.76316913874138	0.000843916247520425+0.000327246605630006i	-0.000986734830418967-0.000382628839639705i	-0.000772460172596611	0.000903187028679366	128	1002.38241156987
-3.76268082768724	0.000829821662944939+0.000294916468124638i	-0.000970254985066245-0.000344827404819959i	-0.000425748251338495	0.000497800243734252	128	1002.38241156987
-3.7621925166331	0.000815727078369466+0.0002625863306193i	-0.000953775139713539-0.000307025970000247i	1.28051864879336e-05	-1.49709905723454e-05	128	1002.38241156987
-3.76170420557895	0.000801632493793992+0.000230256193113961i	-0.000937295294360833-0.000269224535180535i	0.000426050818420035	-0.000498151813908233	128	1002.38241156987
-3.76121589452481	0.000787537909218519+0.000197926055608622i	-0.000920815449008126-0.000231423100360823i	0.000708019680257705	-0.000827839733049374	128	1002.38241156987
-3.76072758347067	0.000773443324643034+0.000165595918103254i	-0.000904335603655405-0.000193621665541077i	0.000790904241351671	-0.000924751802914798	128	1002.38241156987
-3.76023927241653	0.000765493701855677+0.000116832466029145i	-0.000895040646223842-0.000136605868140539i	0.000655246848333484	-0.000766137328034692	128	1002.38241156987
-3.75975096136239	0.000758149920371372+6.64488280116426e-05i	-0.000886454058023938-7.76956969644351e-05i	0.000334640282590785	-0.000391273948052161	128	1002.38241156987
-3.75926265030825	0.000750806138887068+1.60651899941402e-05i	-0.000877867469824034-1.87855257883312e-05i	-7.51466890810897e-05	8.78624437400234e-05	128	1002.38241156987
-3.7587743392541	0.000743462357402756-3.4318448023408e-05i	-0.000869280881624122+4.01246453878263e-05i	-0.000454683592696093	0.000531629828439145	128	1002.38241156987
-3.75828602819996	0.000736118575918451-8.47020860409104e-05i	-0.000860694293424218+9.90348165639303e-05i	-0.000694603474794915	0.000812152698518523	128	1002.38241156987
-3.75779771714582	0.000728774794434146-0.000135085724058413i	-0.000852107705224314+0.000157944987740034i	-0.000726038971656527	0.000848908923623316	128	1002.38241156987
-3.75730940609168	0.000721431012949841-0.000185469362075915i	-0.00084352111702441+0.000216855158916138i	-0.000539736388422845	0.000631078592001263	128	1002.38241156987
-3.75682109503754	0.00071408723146553-0.000235853000093463i	-0.000834934528824498+0.000275765330092296i	-0.000188668311641574	0.000220598806445194	128	1002.38241156987
-3.7563327839834	0.000706743449981225-0.000286236638110966i	-0.000826347940624594+0.0003346755012684i	0.000226571996814762	-0.000264913625378304	128	1002.38241156987
-3.75584447292926	0.00069939966849692-0.000336620276128468i	-0.00081776135242469+0.000393585672444504i	0.000585655893096485	-0.000684766556757029	128	1002.38241156987
-3.75535616187511	0.000690806224763922-0.000364107182943462i	-0.000807713618848138+0.000425724245903189i	0.000766851710742351	-0.000896627290440142	128	1002.38241156987
-3.75486785082097	0.000682086807013911-0.000389285951532418i	-0.000797518592390867+0.000455164069591998i	0.000742182201512268	-0.000867783755032067	128	1002.38241156987
-3.75437953976683	0.000673367389263907-0.000414464720121351i	-0.000787323565933604+0.000484603893280779i	0.000518436547931978	-0.000606173883803392	128	1002.38241156987
-3.75389122871269	0.000664647971513904-0.000439643488710284i	-0.000777128539476342+0.000514043716969561i	0.000152804813870958	-0.000178665965486443	128	1002.38241156987
-3.75340291765855	0.0006559285537639-0.000464822257299217i	-0.00076693351301908+0.000543483540658343i	-0.000259473575136253	0.000303383109071425	128	1002.38241156987
-3.75291460660441	0.000647209136013889-0.000490001025888173i	-0.000756738486561808+0.000572923364347152i	-0.00060967735545777	0.000712852960229304	128	1002.38241156987
-3.75242629555027	0.000638489718263886-0.000515179794477106i	-0.000746543460104546+0.000602363188035934i	-0.000803930542832196	0.000939980691945928	128	1002.38241156987
-3.75193798449612	0.000629770300513882-0.000540358563066039i	-0.000736348433647284+0.000631803011724716i	-0.000787980422966579	0.000921332132907339	128	1002.38241156987
-3.75144967344198	0.000621050882763879-0.000565537331654972i	-0.000726153407190021+0.000661242835413497i	-0.000561965933799668	0.000657069539598475	128	1002.38241156987
-3.75096136238784	0.000612331465013868-0.000590716100243928i	-0.00071595838073275+0.000690682659102306i	-0.000181232054132127	0.000211903850903718	128	1002.38241156987
-3.7504730513337	0.000599666971754986-0.000583952020680484i	-0.000701150644689812+0.000682773872869531i	0.000230920838479053	-0.000269998304451042	128	1002.38241156987
-3.74998474027956	0.00058659601617095-0.000573896859792265i	-0.000685867659780473+0.000671017048038796i	0.000572053715821933	-0.000668861982542299	128	1002.38241156987
-3.74949642922542	0.000573525060586913-0.000563841698904047i	-0.000670584674871134+0.000659260223208061i	0.000766525065606615	-0.000896244663136237	128	1002.38241156987
-3.74900811817127	0.000560454105002865-0.000553786538015819i	-0.000655301689961781+0.000647503398377315i	0.000774539231408909	-0.000905615865411781	128	1002.38241156987
-3.74851980711713	0.000547383149418828-0.000543731377127601i	-0.000640018705052443+0.000635746573546581i	0.0006016020409177	-0.000703413000042326	128	1002.38241156987
-3.74803149606299	0.000534312193834792-0.000533676216239382i	-0.000624735720143104+0.000623989748715846i	0.000295492851660123	-0.000345501029160296	128	1002.38241156987
-3.74754318500885	0.000521241238250755-0.000523621055351164i	-0.000609452735233765+0.000612232923885111i	-6.66389991087263e-05	7.79147332121633e-05	128	1002.38241156987
-3.74705487395471	0.000508170282666707-0.000513565894462936i	-0.000594169750324412+0.000600476099054365i	-0.000397627824788308	0.000464917468013611	128	1002.38241156987
-3.74656656290057	0.00049509932708267-0.000503510733574717i	-0.000578886765415074+0.00058871927422363i	-0.000621260059919716	0.000726395836355364	128	1002.38241156987
-3.74607825184643	0.000482028371498634-0.000493455572686499i	-0.000563603780505735+0.000576962449392896i	-0.000689816272156607	0.00080655466049211	128	1002.38241156987
-3.74558994079228	0.000464984705938225-0.000477681155450592i	-0.000543675774975594+0.000558518485524202i	-0.000588621608338119	0.000688235469840573	128	1002.38241156987
-3.74510162973814	0.000447522860380288-0.000461304711230702i	-0.000523258819906403+0.000539370612283075i	-0.000358122895026351	0.000418729795665736	128	1002.38241156987
-3.744613318684	0.000430061014822366-0.000444928267010828i	-0.000502841864837231+0.000520222739041965i	-6.16021838959021e-05	7.20288539943237e-05	128	1002.38241156987
-3.74412500762986	0.000412599169264445-0.000428551822790953i	-0.000482424909768058+0.000501074865800855i	0.000227122854364341	-0.000265557503828021	128	1002.38241156987
-3.74363669657572	0.000395137323706524-0.000412175378571078i	-0.000462007954698886+0.000481926992559746i	0.00044129336220321	-0.000515972733352685	128	1002.38241156987
-3.74314838552158	0.000377675478148586-0.000395798934351189i	-0.000441590999629695+0.000462779119318618i	0.000536641460298997	-0.000627457366514283	128	1002.38241156987
-3.74266007446744	0.000360213632590665-0.000379422490131314i	-0.000421174044560523+0.000443631246077509i	0.000500370521183029	-0.000585049044951123	128	1002.38241156987
-3.74217176341329	0.000342751787032744-0.00036304604591144i	-0.00040075708949135+0.000424483372836399i	0.000351907061780037	-0.000411461686534502	128	1002.38241156987
-3.74168345235915	0.000325289941474822-0.000346669601691565i	-0.000380340134422178+0.000405335499595289i	0.000135776836920889	-0.000158756028655978	128	1002.38241156987
-3.74119514130501	0.000307828095916885-0.000330293157471676i	-0.000359923179352987+0.000386187626354162i	-9.11202797369582e-05	0.000106538942210602	128	1002.38241156987
-3.74070683025087	0.00029283051949522-0.000331639563158773i	-0.000342387527717003+0.000387761882178053i	-0.000291579242368064	0.000340921996086328	128	1002.38241156987
-3.74021851919673	0.000278097864501995-0.000334891265083322i	-0.000325161630811157+0.000391563871958211i	-0.000411613706334096	0.000481270566692804	128	1002.38241156987
-3.73973020814259	0.000263365209508771-0.000338142967007872i	-0.000307935733905311+0.000395365861738368i	-0.000420945523251163	0.000492182373784727	128	1002.38241156987
-3.73924189708845	0.000248632554515533-0.000341394668932425i	-0.00029070983699945+0.000399167851518529i	-0.000319991151669963	0.000374144181255332	128	1002.38241156987
-3.7387535860343	0.000233899899522308-0.000344646370856975i	-0.000273483940093604+0.000402969841298686i	-0.000137751190752699	0.000161064211822295	128	1002.38241156987
-3.73826527498016	0.000219167244529083-0.000347898072781525i	-0.000256258043187758+0.000406771831078843i	7.62430032070128e-05	-8.91440790083313e-05	128	1002.38241156987
-3.73777696392602	0.000204434589535858-0.000351149774706075i	-0.000239032146281912+0.000410573820859001i	0.000265142699667261	-0.000310011468672669	128	1002.38241156987
-3.73728865287188	0.00018970193454262-0.000354401476630627i	-0.000221806249376051+0.000414375810639161i	0.000379680760695102	-0.000443933285561674	128	1002.38241156987
-3.73680034181774	0.000174969279549396-0.000357653178555177i	-0.000204580352470205+0.000418177800419319i	0.000390893643189029	-0.000457044371049888	128	1002.38241156987
-3.7363120307636	0.000160236624556171-0.000360904880479727i	-0.000187354455564359+0.000421979790199476i	0.000297408240952874	-0.000347739101464841	128	1002.38241156987
-3.73582371970946	0.000154512774384248-0.000379822782476436i	-0.000180661944775426+0.00044409920762292i	0.000133611207508993	-0.000156223257868842	128	1002.38241156987
-3.73533540865531	0.000149777695473195-0.000400460145456692i	-0.000175125537340782+0.000468229074421867i	-7.90764590023749e-05	9.24572573951664e-05	128	1002.38241156987
-3.73484709760117	0.000145042616562146-0.000421097508436929i	-0.000169589129906143+0.000492358941220792i	-0.000287494858024466	0.000336146353944661	128	1002.38241156987
-3.73435878654703	0.000140307537651098-0.000441734871417166i	-0.000164052722471504+0.000516488808019718i	-0.000434506921471112	0.000508037628048857	128	1002.38241156987
-3.73387047549289	0.000135572458740049-0.000462372234397403i	-0.000158516315036865+0.000540618674818643i	-0.000475961619917135	0.000556508267056396	128	1002.38241156987
-3.73338216443875	0.000130837379828996-0.000483009597377659i	-0.000152979907602221+0.00056474854161759i	-0.000393323124894304	0.000459885474108336	128	1002.38241156987
-3.73289385338461	0.000126102300917947-0.000503646960357897i	-0.000147443500167583+0.000588878408416515i	-0.00020009049417801	0.0002339525962921	128	1002.38241156987
-3.73240554233046	0.000121367222006898-0.000524284323338134i	-0.000141907092732944+0.00061300827521544i	5.99850692555882e-05	-7.01352701818625e-05	128	1002.38241156987
-3.73191723127632	0.000116632143095849-0.000544921686318371i	-0.000136370685298305+0.000637138142014365i	0.000322792536957893	-0.000377417647459371	128	1002.38241156987
-3.73142892022218	0.000111897064184796-0.000565559049298627i	-0.000130834277863661+0.000661268008813313i	0.00051962959976722	-0.000607565719172854	128	1002.38241156987
-3.73094060916804	0.00011919786839975-0.000590890738395251i	-0.000139370614416582+0.000690886633724681i	0.000602363933799404	-0.000704301662149377	128	1002.38241156987
-3.7304522981139	0.000127846887628809-0.000616748268502873i	-0.000149483327587245+0.000721120088974507i	0.00054601303425321	-0.000638415059535295	128	1002.38241156987
-3.72996398705976	0.000136495906857868-0.000642605798610494i	-0.000159596040757908+0.000751353544224333i	0.000351369943821292	-0.000410833002136251	128	1002.38241156987
-3.72947567600562	0.000145144926086935-0.000668463328718139i	-0.00016970875392858+0.000781586999474186i	5.42403648293539e-05	-6.34204558920241e-05	128	1002.38241156987
-3.72898736495147	0.000153793945315994-0.000694320858825761i	-0.000179821467099243+0.000811820454724012i	-0.000280812144924304	0.000328333006270889	128	1002.38241156987
-3.72849905389733	0.000162442964545054-0.000720178388933382i	-0.000189934180269906+0.000842053909973838i	-0.000574403741452863	0.00067160940795897	128	1002.38241156987
-3.72801074284319	0.000171091983774113-0.000746035919041004i	-0.000200046893440569+0.000872287365223664i	-0.000751137210687282	0.000878251981046422	128	1002.38241156987
-3.72752243178905	0.00017974100300318-0.000771893449148649i	-0.000210159606611241+0.000902520820473517i	-0.0007588230042596	0.000887239000066493	128	1002.38241156987
-3.72703412073491	0.000188390022232239-0.000797750979256271i	-0.000220272319781904+0.000932754275723343i	-0.000583244802641403	0.000681948159762767	128	1002.38241156987
-3.72654580968077	0.000197039041461298-0.000823608509363892i	-0.000230385032952567+0.000962987730973169i	-0.000254412761355319	0.00029746810154756	128	1002.38241156987
-3.72605749862663	0.000207063822191132-0.000849362618067712i	-0.000242106331580026+0.000993100262923567i	0.000156549802451468	-0.000183041725544065	128	1002.38241156987
-3.72556918757248	0.000217245832806778-0.00087510490718255i	-0.000254011468545415+0.00102319897506834i	0.000556599539072982	-0.000650792239173222	128	1002.38241156987
-3.72508087651834	0.000227427843422415-0.000900847196297365i	-0.000265916605510794+0.00105329768721309i	0.000848370947582064	-0.00099194068386268	128	1002.38241156987
-3.7245925654642	0.000237609854038052-0.000926589485412179i	-0.000277821742476172+0.00108339639935784i	0.000954502321896525	-0.00111603328179748	128	1002.38241156987
-3.72410425441006	0.000247791864653689-0.000952331774526994i	-0.00028972687944155+0.00111349511150259i	0.000838035862394272	-0.000979857695395268	128	1002.38241156987
-3.72361594335592	0.000257973875269335-0.000978074063641832i	-0.00030163201640694+0.00114359382364737i	0.000513922884025484	-0.000600895307707726	128	1002.38241156987
-3.72312763230178	0.000268155885884972-0.00100381635275665i	-0.000313537153372318+0.00117369253579211i	4.84245830739077e-05	-5.66206209350226e-05	128	1002.38241156987
-3.72263932124763	0.000278337896500608-0.00102955864187146i	-0.000325442290337696+0.00120379124793686i	-0.000454134750910895	0.000530987262420687	128	1002.38241156987
-3.72215101019349	0.000288519907116245-0.00105530093098628i	-0.000337347427303075+0.00123388996008161i	-0.00087469461915173	0.00102271913251249	128	1002.38241156987
-3.72166269913935	0.000298701917731891-0.00108104322010111i	-0.000349252564268464+0.00126398867222639i	-0.0011076625887041	0.00129511298109421	128	1002.38241156987
-3.72117438808521	0.000298440293565134-0.00110230077799389i	-0.00034894666678113+0.0012888436920718i	-0.00107770757602124	0.00126008923369581	128	1002.38241156987
-3.72068607703107	0.000296961313196745-0.00112303557580556i	-0.000347217397179673+0.00131308748398047i	-0.000781828190994009	0.00091413842344495	128	1002.38241156987
-3.72019776597693	0.000295482332828355-0.00114377037361723i	-0.000345488127578215+0.00133733127588914i	-0.000284406556862622	0.000332537991775527	128	1002.38241156987
-3.71970945492279	0.000294003352459965-0.00116450517142893i	-0.000343758857976756+0.00136157506779784i	0.000299288129830283	-0.000349935831161699	128	1002.38241156987
-3.71922114386864	0.000292524372091575-0.0011852399692406i	-0.000342029588375298+0.00138581885970651i	0.000829150924395441	-0.000969468021440481	128	1002.38241156987
-3.7187328328145	0.000291045391723186-0.00120597476705228i	-0.00034030031877384+0.00141006265161518i	0.00117385496313303	-0.00137250708818641	128	1002.38241156987
-3.71824452176036	0.000289566411354797-0.00122670956486395i	-0.000338571049172383+0.00143430644352385i	0.00124331122142069	-0.0014537180425908	128	1002.38241156987
-3.71775621070622	0.000288087430986406-0.00124744436267564i	-0.000336841779570923+0.00145855023543255i	0.0010119711558162	-0.00118322859728239	128	1002.38241156987
-3.71726789965208	0.000286608450618017-0.00126817916048732i	-0.000335112509969466+0.00148279402734122i	0.000526995840010074	-0.000616180808312365	128	1002.38241156987
-3.71677958859794	0.000285129470249627-0.00128891395829899i	-0.000333383240368008+0.0015070378192499i	-0.000101136286631664	0.000118250603081586	128	1002.38241156987
-3.7162912775438	0.000272034566497544-0.00129794339093682i	-0.000318072258737319+0.00151759532033403i	-0.000723734514670365	0.000846211882694192	128	1002.38241156987
-3.71580296648965	0.00025755908168754-0.00130558161214005i	-0.000301147057234275+0.00152652617209885i	-0.0011727648141413	0.00137123237719456	128	1002.38241156987
-3.71531465543551	0.000243083596877548-0.00131321983334327i	-0.000284221855731247+0.00153545702386366i	-0.00133547433714361	0.00156147787216637	128	1002.38241156987
-3.71482634438137	0.000228608112067557-0.00132085805454649i	-0.000267296654228219+0.00154438787562847i	-0.00116982910096516	0.00136780081657166	128	1002.38241156987
-3.71433803332723	0.000214132627257566-0.00132849627574972i	-0.000250371452725191+0.00155331872739328i	-0.000714365603976066	0.000835259164253536	128	1002.38241156987
-3.71384972227309	0.000199657142447561-0.00133613449695295i	-0.000233446251222147+0.0015622495791581i	-7.92263088252655e-05	9.26348098553049e-05	128	1002.38241156987
-3.71336141121895	0.00018518165763757-0.00134377271815617i	-0.000216521049719119+0.00157118043092291i	0.000580453335814688	-0.000678683110830939	128	1002.38241156987
-3.7128731001648	0.000170706172827579-0.00135141093935939i	-0.000199595848216091+0.00158011128268772i	0.00110238108922435	-0.00128893746396352	128	1002.38241156987
-3.71238478911066	0.000156230688017587-0.00135904916056261i	-0.000182670646713063+0.00158904213445253i	0.00135695211818823	-0.0015865901962897	128	1002.38241156987
-3.71189647805652	0.000141755203207583-0.00136668738176584i	-0.000165745445210019+0.00159797298621735i	0.00127933756789384	-0.00149584130382312	128	1002.38241156987
-3.71140816700238	0.000129283461245741-0.00136660600774703i	-0.000151163085649533+0.00159787783816512i	0.000883154542128334	-0.0010326122179063	128	1002.38241156987
-3.71091985594824	0.000117054472524229-0.00136558940555963i	-0.000136864561149848+0.00159668919116175i	0.000273102400345627	-0.000319320598675052	128	1002.38241156987
-3.7104315448941	0.000104825483802718-0.00136457280337223i	-0.000122566036650163+0.00159550054415837i	-0.000401456000873528	0.000469393925407331	128	1002.38241156987
-3.70994323383996	9.25964950811955e-05-0.00136355620118482i	-0.000108267512150465+0.001594311897155i	-0.000976641595495776	0.00114191888142841	128	1002.38241156987
-3.70945492278581	8.03675063596841e-05-0.00136253959899742i	-9.39689876507804e-05+0.00159312325015162i	-0.00131310850697891	0.00153532671748418	128	1002.38241156987
-3.70896661173167	6.81385176381728e-05-0.00136152299681002i	-7.96704631510956e-05+0.00159193460314825i	-0.0013297706327674	0.00155480897938801	128	1002.38241156987
-3.70847830067753	5.59095289166615e-05-0.00136050639462262i	-6.53719386514107e-05+0.00159074595614487i	-0.00102333007268631	0.00119650957098944	128	1002.38241156987
-3.70798998962339	4.3680540195139e-05-0.00135948979243522i	-5.10734141517129e-05+0.0015895573091415i	-0.000468907173591913	0.000548261442334121	128	1002.38241156987
-3.70750167856925	3.14515514736277e-05-0.00135847319024782i	-3.67748896520281e-05+0.00158836866213812i	0.000198341850531189	-0.000231906639067616	128	1002.38241156987
-3.70701336751511	1.92225627521163e-05-0.00135745658806042i	-2.24763651523432e-05+0.00158718001513475i	0.00081612876113879	-0.00095424226639396	128	1002.38241156987
-3.70652505646097	1.5343167524824e-05-0.00136439932509821i	-1.79404563622804e-05+0.00159529768506556i	0.00123829706613584	-0.00144785473422751	128	1002.38241156987
-3.70603674540682	1.24945863091676e-05-0.00137232469660826i	-1.46098087709412e-05+0.00160456428301296i	0.00137006127319906	-0.00160191786934699	128	1002.38241156987
-3.70554843435268	9.64600509351385e-06-0.0013802500681183i	-1.12791611796049e-05+0.00161383088096034i	0.00117690711887658	-0.00137607644223029	128	1002.38241156987
-3.70506012329854	6.7974238778601e-06-0.00138817543962834i	-7.94851358826866e-06+0.00162309747890773i	0.00070115623585576	-0.0008198141206601	128	1002.38241156987
-3.7045718122444	3.94884266220634e-06-0.00139610081113838i	-4.61786599693241e-06+0.00163236407685511i	5.29540637192779e-05	-6.19162796515299e-05	128	1002.38241156987
-3.70408350119026	1.10026144655e-06-0.00140402618264842i	-1.28721840559314e-06+0.00164163067480251i	-0.000615225683474643	0.000719340144145564	128	1002.38241156987
-3.70359519013612	-1.74831976910376e-06-0.00141195155415846i	2.0434291857431e-06+0.00165089727274989i	-0.00114444663436669	0.00133812183018403	128	1002.38241156987
-3.70310687908198	-4.59690098475751e-06-0.0014198769256685i	5.37407677707935e-06+0.00166016387069728i	-0.00140710899793082	0.00164523511162928	128	1002.38241156987
-3.70261856802783	-7.44548220041126e-06-0.00142780229717854i	8.70472436841559e-06+0.00166943046864466i	-0.00133769418895372	0.00156407355329735	128	1002.38241156987
-3.70213025697369	-1.02940634160676e-05-0.00143572766868859i	1.20353719597549e-05+0.00167869706659206i	-0.000949051812184461	0.00110966121657114	128	1002.38241156987
-3.70164194591955	-1.20846183204263e-05-0.00145659209910591i	1.41289396385164e-05+0.00170309243060672i	-0.0003342942568406	0.000390867907937097	128	1002.38241156987
-3.70115363486541	-1.37421018742921e-05-0.00147908391631363i	1.60669158231188e-05+0.00172939058787934i	0.000378699625079166	-0.000442786545539646	128	1002.38241156987
-3.70066532381127	-1.53995854281579e-05-0.00150157573352135i	1.80048920077212e-05+0.00175568874515196i	0.001022868844871	-0.00119596928344759	128	1002.38241156987
-3.70017701275713	-1.70570689820251e-05-0.00152406755072908i	1.99428681923254e-05+0.0017819869024246i	0.00144140910620296	-0.00168533983021427	128	1002.38241156987
-3.69968870170298	-1.87145525358909e-05-0.0015465593679368i	2.18808443769278e-05+0.00180828505969722i	0.00152707848891295	-0.0017855075290723	128	1002.38241156987
-3.69920039064884	-2.03720360897567e-05-0.00156905118514452i	2.38188205615302e-05+0.00183458321696984i	0.00124948440835817	-0.00146093632157132	128	1002.38241156987
-3.6987120795947	-2.20295196436224e-05-0.00159154300235224i	2.57567967461326e-05+0.00186088137424246i	0.000664633749270459	-0.000777111087963927	128	1002.38241156987
-3.69822376854056	-2.36870031974897e-05-0.00161403481955998i	2.76947729307367e-05+0.0018871795315151i	-9.60631861145006e-05	0.000112319249815137	128	1002.38241156987
-3.69773545748642	-2.53444867513555e-05-0.0016365266367677i	2.96327491153392e-05+0.00191347768878772i	-0.000855259059143125	0.000999994713980936	128	1002.38241156987
-3.69724714643228	-2.70019703052212e-05-0.00165901845397542i	3.15707252999416e-05+0.00193977584606033i	-0.00143101368992222	0.00167318517781421	128	1002.38241156987
-3.69675883537814	-3.88835263885567e-05-0.00167711979014587i	4.54630159199069e-05+0.00196094051132551i	-0.00167658255050204	0.00196031230751143	128	1002.38241156987
-3.69627052432399	-5.20747777132899e-05-0.00169465870932395i	6.0886644339466e-05+0.00198144758050709i	-0.00151718814982916	0.00177394382808538	128	1002.38241156987
-3.69578221326985	-6.5266029038011e-05-0.00171219762850202i	7.63102727590112e-05+0.00200195464968866i	-0.000983328220189175	0.00114973853182038	128	1002.38241156987
-3.69529390221571	-7.84572803627322e-05-0.00172973654768009i	9.17339011785563e-05+0.00202246171887023i	-0.000197907615189136	0.000231400512001792	128	1002.38241156987
-3.69480559116157	-9.16485316874533e-05-0.00174727546685816i	0.000107157529598101+0.0020429687880518i	0.000652246181008121	-0.000762625768883732	128	1002.38241156987
-3.69431728010743	-0.000104839783012186-0.00176481438603624i	0.000122581158017661+0.00206347585723339i	0.00136081637618126	-0.00159110829163001	128	1002.38241156987
-3.69382896905329	-0.000118031034336908-0.00178235330521431i	0.000138004786437206+0.00208398292641496i	0.00175201390497337	-0.00204850895618994	128	1002.38241156987
-3.69334065799915	-0.000131222285661629-0.00179989222439238i	0.000153428414856751+0.00210448999559653i	0.00172406451096371	-0.00201583004582281	128	1002.38241156987
-3.692852346945	-0.00014441353698635-0.00181743114357044i	0.000168852043276296+0.0021249970647781i	0.00127543560028907	-0.00149127950354982	128	1002.38241156987
-3.69236403589086	-0.000157604788311083-0.00183497006274853i	0.000184275671695855+0.00214550413395969i	0.000507097471553571	-0.000592914858197845	128	1002.38241156987
-3.69187572483672	-0.000174238650061825-0.00183236907102754i	0.000203724509780156+0.00214246296881511i	-0.000401066408729563	0.000468938593314039	128	1002.38241156987
-3.69138741378258	-0.000191321547955091-0.00182714113440668i	0.000223698375212034+0.00213635029484538i	-0.00120952213487061	0.00141421033323119	128	1002.38241156987
-3.69089910272844	-0.000208404445848357-0.00182191319778582i	0.000243672240643912+0.00213023762087565i	-0.00172065764594863	0.00201184615180848	128	1002.38241156987
-3.6904107916743	-0.000225487343741639-0.00181668526116495i	0.000263646106075808+0.00212412494690592i	-0.00181115757150615	0.00211766181617018	128	1002.38241156987
-3.68992248062015	-0.000242570241634906-0.00181145732454408i	0.000283619971507686+0.00211801227293618i	-0.00146037668770693	0.00170751821194022	128	1002.38241156987
-3.68943416956601	-0.000259653139528172-0.00180622938792322i	0.000303593836939564+0.00211189959896645i	-0.000755045511181003	0.000882823287310011	128	1002.38241156987
-3.68894585851187	-0.000276736037421438-0.00180100145130236i	0.000323567702371442+0.00210578692499672i	0.000132119783861622	-0.000154477881954024	128	1002.38241156987
-3.68845754745773	-0.00029381893531472-0.00179577351468149i	0.000343541567803338+0.00209967425102699i	0.000984639804350367	-0.00115127087138066	128	1002.38241156987
-3.68796923640359	-0.000310901833207987-0.00179054557806063i	0.000363515433235216+0.00209356157705726i	0.00159502096539532	-0.00186494770859667	128	1002.38241156987
-3.68748092534945	-0.000327984731101253-0.00178531764143976i	0.000383489298667094+0.00208744890308753i	0.00181519474410896	-0.00212238202313266	128	1002.38241156987
-3.68699261429531	-0.00033260309791087-0.00176874529751485i	0.000388889229766798+0.002068071981744i	0.00158535607508037	-0.00185364779923853	128	1002.38241156987
-3.68650430324116	-0.000335566423248794-0.00175066664224664i	0.000392354032656415+0.00204693383253338i	0.000983916026790668	-0.00115042565831501	128	1002.38241156987
-3.68601599218702	-0.000338529748586715-0.00173258798697845i	0.000395818835546029+0.00202579568332278i	0.000161620893526397	-0.000188972801815413	128	1002.38241156987
-3.68552768113288	-0.000341493073924636-0.00171450933171026i	0.000399283638435643+0.00200465753411218i	-0.000683095957494186	0.000798696348169172	128	1002.38241156987
-3.68503937007874	-0.000344456399262558-0.00169643067644207i	0.000402748441325257+0.00198351938490158i	-0.00135018348502998	0.00157867591120081	128	1002.38241156987
-3.6845510590246	-0.000347419724600482-0.00167835202117386i	0.000406213244214874+0.00196238123569096i	-0.00168534695923477	0.00197055968032499	128	1002.38241156987
-3.68406274797046	-0.000350383049938403-0.00166027336590567i	0.000409678047104488+0.00194124308648036i	-0.00161572735043814	0.00188915857349777	128	1002.38241156987
-3.68357443691632	-0.000353346375276324-0.00164219471063747i	0.000413142849994102+0.00192010493726976i	-0.00116563755320482	0.00136289992263567	128	1002.38241156987
-3.68308612586217	-0.000356309700614246-0.00162411605536928i	0.000416607652883716+0.00189896678805916i	-0.000448982618230463	0.000524964984633795	128	1002.38241156987
-3.68259781480803	-0.00035927302595217-0.00160603740010107i	0.000420072455773333+0.00187782863884854i	0.000359416795027395	-0.000420240555026082	128	1002.38241156987
-3.68210950375389	-0.000343494648900869-0.00160012066487882i	0.000401623852655457+0.00187091059967021i	0.00105558955853562	-0.00123422734258685	128	1002.38241156987
-3.68162119269975	-0.000325183609364538-0.00159584743236548i	0.000380213978455488+0.00186591419698273i	0.00150588587200781	-0.00176072793332827	128	1002.38241156987
-3.68113288164561	-0.000306872569828208-0.00159157419985214i	0.00035880410425552+0.00186091779429525i	0.00161458930879053	-0.00188782769018697	128	1002.38241156987
-3.68064457059147	-0.00028856153029186-0.00158730096733879i	0.000337394230055532+0.00185592139160776i	0.00136084093042437	-0.00159113762744429	128	1002.38241156987
-3.68015625953733	-0.00027025049075553-0.00158302773482545i	0.000315984355855563+0.00185092498892028i	0.000804973854348494	-0.000941201001171774	128	1002.38241156987
-3.67966794848318	-0.000251939451219199-0.00157875450231211i	0.000294574481655594+0.0018459285862328i	7.41701743878877e-05	-8.67229582560615e-05	128	1002.38241156987
-3.67917963742904	-0.000233628411682868-0.00157448126979877i	0.000273164607455625+0.00184093218354532i	-0.000666617954010021	0.000779429406848383	128	1002.38241156987
-3.6786913263749	-0.000215317372146521-0.00157020803728542i	0.000251754733255637+0.00183593578085783i	-0.00125183934910018	0.00146368855686369	128	1002.38241156987
-3.67820301532076	-0.00019700633261019-0.00156593480477208i	0.000230344859055668+0.00183093937817035i	-0.00155224554889267	0.00181493316434155	128	1002.38241156987
-3.67771470426662	-0.00017869529307386-0.00156166157225874i	0.0002089349848557+0.00182594297548287i	-0.00150332137391878	0.00175773000747604	128	1002.38241156987
-3.67722639321248	-0.000156893544004443-0.00158167960440184i	0.000183443658118927+0.00184934870439972i	-0.0011402030340772	0.00133316134684749	128	1002.38241156987
-3.67673808215833	-0.000134611822374205-0.00160503768543525i	0.000157391131658317+0.0018766597264122i	-0.000515416532031816	0.000602642036893277	128	1002.38241156987
-3.67624977110419	-0.000112330100743987-0.00162839576646862i	0.000131338605197731+0.00190397074842466i	0.00024221911098905	-0.000283208861520089	128	1002.38241156987
-3.67576146005005	-9.00483791137687e-05-0.001651753847502i	0.000105286078737146+0.00193128177043712i	0.000966541727598745	-0.00113010945726886	128	1002.38241156987
-3.67527314899591	-6.77666574835507e-05-0.00167511192853538i	7.92335522765599e-05+0.00195859279244958i	0.00149367727960311	-0.00174645312820752	128	1002.38241156987
-3.67478483794177	-4.54849358533124e-05-0.00169847000956878i	5.31810258159504e-05+0.00198590381446207i	0.00169906195256764	-0.00198659590198224	128	1002.38241156987
-3.67429652688763	-2.32032142230944e-05-0.00172182809060216i	2.71284993553646e-05+0.00201321483647453i	0.00152687585413643	-0.00178527127067198	128	1002.38241156987
-3.67380821583349	-9.21492592876428e-07-0.00174518617163554i	1.07597289477881e-06+0.00204052585848699i	0.00100493356938615	-0.00117500072887058	128	1002.38241156987
-3.67331990477934	2.13602290373416e-05-0.00176854425266892i	-2.4976553565807e-05+0.00206783688049945i	0.000241116235160271	-0.00028192209097919	128	1002.38241156987
-3.6728315937252	4.36419506675799e-05-0.00179190233370232i	-5.10290800264165e-05+0.00209514790251194i	-0.000598513051715239	0.000699798609836753	128	1002.38241156987
-3.67234328267106	5.53601981688189e-05-0.00183250128119057i	-6.4730453528863e-05+0.00214261750267349i	-0.0013455203340385	0.00157322318770562	128	1002.38241156987
-3.67185497161692	6.56008824829156e-05-0.00187551179037502i	-7.67042127344518e-05+0.00219290677869307i	-0.00181261028159031	0.00211936001188403	128	1002.38241156987
-3.67136666056278	7.58415667970124e-05-0.00191852229955947i	-8.86779719400407e-05+0.00224319605471264i	-0.00187251357063694	0.00218940164293762	128	1002.38241156987
-3.67087834950864	8.60822511111185e-05-0.00196153280874395i	-0.00010065173114564+0.00229348533073225i	-0.00149148385978382	0.00174389058761831	128	1002.38241156987
-3.6703900384545	9.63229354252153e-05-0.0020045433179284i	-0.000112625490351229+0.00234377460675183i	-0.000739603421737868	0.000864769019126154	128	1002.38241156987
-3.66990172740035	0.000106563619739312-0.00204755382711284i	-0.000124599249556818+0.0023940638827714i	0.00022111938357881	-0.000258537974147693	128	1002.38241156987
-3.66941341634621	0.000116804304053409-0.00209056433629729i	-0.000136573008762407+0.00244435315879097i	0.00117137612584592	-0.00136960816921902	128	1002.38241156987
-3.66892510529207	0.000127044988367515-0.00213357484548177i	-0.000148546767968007+0.00249464243481059i	0.00188457939506034	-0.00220350841614671	128	1002.38241156987
-3.66843679423793	0.000137285672681612-0.00217658535466622i	-0.000160520527173596+0.00254493171083016i	0.00218087988138585	-0.00254995311092548	128	1002.38241156987
-3.66794848318379	0.000147526356995708-0.00221959586385067i	-0.000172494286379185+0.00259522098684973i	0.00197230495853938	-0.00230608167947727	128	1002.38241156987
-3.66746017212965	0.000153101676857459-0.00225983844067008i	-0.000179013153184024+0.00264227390684886i	0.00128231207181204	-0.00149932106444815	128	1002.38241156987
-3.6669718610755	0.00015801330470507-0.00229968725305266i	-0.00018475601019127+0.00268886642473633i	0.000260600227961164	-0.000304703854763889	128	1002.38241156987
-3.66648355002136	0.000162924932552676-0.0023395360654352i	-0.000190498867198511+0.00273545894262376i	-0.000859537965236252	0.00100499700783523	128	1002.38241156987
-3.66599523896722	0.000167836560400283-0.00237938487781774i	-0.000196241724205752+0.0027820514605112i	-0.00181363465326943	0.0021205573857067	128	1002.38241156987
-3.66550692791308	0.00017274818824789-0.00241923369020029i	-0.000201984581212993+0.00282864397839863i	-0.0023678050000766	0.00276851164977807	128	1002.38241156987
-3.66501861685894	0.000177659816095501-0.00245908250258287i	-0.000207727438220239+0.0028752364962861i	-0.00237597994827907	0.00277807105169482	128	1002.38241156987
-3.6645303058048	0.000182571443943107-0.00249893131496541i	-0.00021347029522748+0.00292182901417353i	-0.00181794953020976	0.00212560521163325	128	1002.38241156987
-3.66404199475066	0.000187483071790714-0.00253878012734796i	-0.000219213152234721+0.00296842153206097i	-0.000808404231824316	0.000945213627872561	128	1002.38241156987
-3.66355368369651	0.000192394699638321-0.0025786289397305i	-0.000224956009241962+0.0030150140499484i	0.000426157560525352	-0.000498274805304947	128	1002.38241156987
-3.66306537264237	0.000197306327485932-0.00261847775211308i	-0.000230698866249208+0.00306160656783587i	0.00159813507894962	-0.001868588247254	128	1002.38241156987
-3.66257706158823	0.000216724790919385-0.00263481087430478i	-0.000253403586759737+0.00308070378078266i	0.00239874523984182	-0.00280468767490567	128	1002.38241156987
-3.66208875053409	0.000238241727425003-0.00264774235577705i	-0.000278561910166966+0.00309582368546759i	0.00265538676820656	-0.00310476207290551	128	1002.38241156987
-3.66160043947995	0.00025975866393062-0.00266067383724932i	-0.000303720233574194+0.00311094359015253i	0.00230681057271869	-0.00269719683172058	128	1002.38241156987
-3.66111212842581	0.000281275600436257-0.00267360531872161i	-0.000328878556981444+0.00312606349483748i	0.00142575048958388	-0.00166703439135934	128	1002.38241156987
-3.66062381737167	0.000302792536941875-0.00268653680019388i	-0.000354036880388673+0.00314118339952241i	0.000207817189987029	-0.000242988713444587	128	1002.38241156987
-3.66013550631752	0.000324309473447492-0.00269946828166615i	-0.000379195203795901+0.00315630330420735i	-0.00107178593418545	0.0012531638182242	128	1002.38241156987
-3.65964719526338	0.000345826409953109-0.00271239976313842i	-0.000404353527203129+0.00317142320889229i	-0.00212035149435967	0.00247918046348158	128	1002.38241156987
-3.65915888420924	0.000367343346458746-0.00272533124461071i	-0.00042951185061038+0.00318654311357723i	-0.00269457702527766	0.00315058414816417	128	1002.38241156987
-3.6586705731551	0.000388860282964364-0.00273826272608298i	-0.000454670174017608+0.00320166301826217i	-0.00265701108018239	0.0031066620533936	128	1002.38241156987
-3.65818226210096	0.000410377219469981-0.00275119420755525i	-0.000479828497424836+0.00321678292294711i	-0.00200894298749496	0.0023489214151186	128	1002.38241156987
-3.65769395104682	0.000442835214129984-0.00273399325101116i	-0.000517779462274439+0.00319667100725305i	-0.000897571635119331	0.00104947156911504	128	1002.38241156987
-3.65720563999268	0.000476902187930372-0.00271236105358227i	-0.000557611697924433+0.00317137794150323i	0.000400573911842714	-0.000468361119203558	128	1002.38241156987
-3.65671732893853	0.00051096916173073-0.00269072885615341i	-0.000597443933574391+0.00314608487575342i	0.00159541757049352	-0.00186541057644142	128	1002.38241156987
-3.65622901788439	0.000545036135531087-0.00266909665872454i	-0.000637276169224349+0.00312079181000362i	0.00242475149440855	-0.00283509501133964	128	1002.38241156987
-3.65574070683025	0.000579103109331445-0.00264746446129567i	-0.000677108404874306+0.00309549874425382i	0.00271005345197324	-0.0031686803723103	128	1002.38241156987
-3.65525239577611	0.000613170083131833-0.00262583226386679i	-0.0007169406405243+0.00307020567850399i	0.00239459753283657	-0.00279984063630309	128	1002.38241156987
-3.65476408472197	0.000647237056932191-0.00260420006643792i	-0.000756772876174258+0.00304491261275419i	0.00155436282406634	-0.00181741264525643	128	1002.38241156987
-3.65427577366783	0.000681304030732548-0.00258256786900906i	-0.000796605111824215+0.00301961954700439i	0.000379744892153613	-0.000444012666101921	128	1002.38241156987
-3.65378746261369	0.000715371004532906-0.00256093567158019i	-0.000836437347474173+0.00299432648125459i	-0.00086753041154932	0.00101434128809216	128	1002.38241156987
-3.65329915155954	0.000749437978333295-0.0025393034741513i	-0.000876269583124167+0.00296903341550476i	-0.00191255437980204	0.00223621723525114	128	1002.38241156987
-3.6528108405054	0.000766509795608083-0.00250662064579598i	-0.000896230535466506+0.00293081959470178i	-0.00251629864554237	0.00294213545734703	128	1002.38241156987
-3.65232252945126	0.000781041284223265-0.00247228603892324i	-0.00091322125388287+0.00289067446103822i	-0.00254289302343063	0.00297323193461108	128	1002.38241156987
-3.65183421839712	0.000795572772838447-0.00243795143205049i	-0.000930211972299234+0.00285052932737467i	-0.00199983661076377	0.00233827450569712	128	1002.38241156987
-3.65134590734298	0.000810104261453643-0.00240361682517771i	-0.000947202690715613+0.00281038419371108i	-0.00102163961802721	0.00119453645200657	128	1002.38241156987
-3.65085759628884	0.000824635750068825-0.00236928221830497i	-0.000964193409131977+0.00277023906004752i	0.000163101544255656	-0.000190700277555464	128	1002.38241156987
-3.65036928523469	0.000839167238684007-0.00233494761143222i	-0.000981184127548341+0.00273009392638396i	0.00128512403448492	-0.00150260509863844	128	1002.38241156987
-3.64988097418055	0.000853698727299189-0.00230061300455948i	-0.000998174845964705+0.00268994879272041i	0.0020956276862416	-0.00245027286010765	128	1002.38241156987
-3.64939266312641	0.000868230215914384-0.0022662783976867i	-0.00101516556438108+0.00264980365905681i	0.00242125213120609	-0.00283100485966843	128	1002.38241156987
-3.64890435207227	0.000882761704529566-0.00223194379081395i	-0.00103215628279745+0.00260965852539326i	0.00220080156815793	-0.00257324866589583	128	1002.38241156987
-3.64841604101813	0.000897293193144748-0.0021976091839412i	-0.00104914700121381+0.0025695133917297i	0.0014960290811644	-0.00174920756742388	128	1002.38241156987
-3.64792772996399	0.000874250541678916-0.00218231650603988i	-0.00102220482390998+0.0025516326962959i	0.000434235664009051	-0.000507725599064054	128	1002.38241156987
-3.64743941890985	0.000845500425896943-0.0021699162730456i	-0.000988589295357474+0.00253713394084637i	-0.0007174732199445	0.000838889200827064	128	1002.38241156987
-3.6469511078557	0.000816750310114996-0.00215751604005134i	-0.000954973766804996+0.00252263518539685i	-0.00167456064981926	0.00195794718965145	128	1002.38241156987
-3.64646279680156	0.00078800019433305-0.00214511580705707i	-0.000921358238252517+0.00250813642994732i	-0.00220895438971433	0.00258277884691722	128	1002.38241156987
-3.64597448574742	0.000759250078551103-0.0021327155740628i	-0.000887742709700038+0.0024936376744978i	-0.00219876123740362	0.00257086241682039	128	1002.38241156987
-3.64548617469328	0.000730499962769131-0.00212031534106852i	-0.000854127181147529+0.00247913891904827i	-0.0016560461033309	0.00193630417113887	128	1002.38241156987
-3.64499786363914	0.000701749846987184-0.00210791510807426i	-0.000820511652595051+0.00246464016359875i	-0.000721727517606098	0.00084387016870947	128	1002.38241156987
-3.644509552585	0.000672999731205237-0.00209551487507999i	-0.000786896124042572+0.00245014140814922i	0.000370678335266434	-0.000433405284709898	128	1002.38241156987
-3.64402124153086	0.000644249615423291-0.00208311464208572i	-0.000753280595490094+0.0024356426526997i	0.00135320798567993	-0.00158221083838859	128	1002.38241156987
-3.64353293047671	0.000615499499641318-0.00207071440909145i	-0.000719665066937585+0.00242114389725017i	0.00198906176485015	-0.00232567264841315	128	1002.38241156987
-3.64304461942257	0.000572888197271258-0.00208680457951848i	-0.000669842594165108+0.00243995704157176i	0.00215101015508307	-0.00251502961813535	128	1002.38241156987
-3.64255630836843	0.000528137642002826-0.00210729178895133i	-0.000617518838246633+0.0024639113459003i	0.00176620579599814	-0.00206510586702524	128	1002.38241156987
-3.64206799731429	0.000483387086734393-0.00212777899838417i	-0.000565195082328158+0.00248786565022885i	0.000924709765924193	-0.00108120325326149	128	1002.38241156987
-3.64157968626015	0.00043863653146592-0.00214826620781704i	-0.000512871326409635+0.00251181995455741i	-0.000161715504082988	0.00018907916920645	128	1002.38241156987
-3.64109137520601	0.000393885976197488-0.00216875341724988i	-0.00046054757049116+0.00253577425888595i	-0.00121726681009496	0.00142326366067949	128	1002.38241156987
-3.64060306415186	0.000349135420929056-0.00218924062668273i	-0.000408223814572685+0.00255972856321449i	-0.00197172325236361	0.00230539927754303	128	1002.38241156987
-3.64011475309772	0.000304384865660624-0.00220972783611558i	-0.00035590005865421+0.00258368286754304i	-0.00222915010885041	0.00260639264238272	128	1002.38241156987
-3.63962644204358	0.000259634310392151-0.00223021504554844i	-0.000303576302735688+0.0026076371718716i	-0.00191831730735542	0.00224295888799038	128	1002.38241156987
-3.63913813098944	0.000214883755123718-0.00225070225498129i	-0.000251252546817213+0.00263159147620014i	-0.00111195771562142	0.00130013915757861	128	1002.38241156987
-3.6386498199353	0.000170133199855286-0.00227118946441414i	-0.000198928790898738+0.00265554578052869i	-9.74834270886337e-06	1.14017886953668e-05	128	1002.38241156987
-3.63816150888116	0.000153835543847404-0.00229884648499263i	-0.000179873087217012+0.00268788325916792i	0.0010907042387332	-0.00127528235140382	128	1002.38241156987
-3.63767319782702	0.000141998723740536-0.00232762758613212i	-0.000166033137487653+0.00272153504903386i	0.00194766371311384	-0.00227726750788165	128	1002.38241156987
-3.63718488677287	0.000130161903633678-0.00235640868727158i	-0.000152193187758305+0.00275518683889977i	0.00235106173390793	-0.00274893489199775	128	1002.38241156987
-3.63669657571873	0.000118325083526821-0.00238518978841104i	-0.000138353238028958+0.00278883862876567i	0.00219207479756878	-0.00256304422906326	128	1002.38241156987
-3.63620826466459	0.000106488263419963-0.00241397088955051i	-0.00012451328829961+0.00282249041863158i	0.00149635971883661	-0.00174959382362945	128	1002.38241156987
-3.63571995361045	9.46514433130944e-05-0.00244275199069i	-0.00011067333857025+0.00285614220849752i	0.000420771235505353	-0.000491982788422416	128	1002.38241156987
-3.63523164255631	8.28146232062367e-05-0.00247153309182946i	-9.6833388840903e-05+0.00288979399836343i	-0.000781940961964323	0.000914266205733481	128	1002.38241156987
-3.63474333150217	7.0977803099379e-05-0.00250031419296892i	-8.29934391115556e-05+0.00292344578822934i	-0.00182252518773376	0.00213095098862131	128	1002.38241156987
-3.63425502044803	5.91409829925213e-05-0.00252909529410838i	-6.91534893822082e-05+0.00295709757809525i	-0.00244475412194767	0.00285848229623119	128	1002.38241156987
-3.63376670939388	4.73041628856529e-05-0.00255787639524787i	-5.53135396528482e-05+0.00299074936796119i	-0.00248838161538143	0.00290949489758561	128	1002.38241156987
-3.63327839833974	7.47795785891207e-05-0.00256771442183611i	-8.74387293629879e-05+0.0030022523023741i	-0.00194270708861562	0.00227147688018946	128	1002.38241156987
-3.6327900872856	0.00010851490445345-0.00257453603527927i	-0.000126883208792769+0.00301022834897604i	-0.000958492981162137	0.00112070401982217	128	1002.38241156987
-3.63230177623146	0.000142250230317779-0.00258135764872242i	-0.000166327688222551+0.00301820439557798i	0.000246313797189412	-0.000287993618409233	128	1002.38241156987
-3.63181346517732	0.000175985556182139-0.00258817926216557i	-0.000205772167652368+0.00302618044217993i	0.00140437362199041	-0.00164203425148861	128	1002.38241156987
-3.63132515412318	0.000209720882046468-0.00259500087560872i	-0.00024521664708215+0.00303415648878186i	0.00225671881905709	-0.0026386246055199	128	1002.38241156987
-3.63083684306903	0.000243456207910797-0.00260182248905188i	-0.000284661126511932+0.0030421325353838i	0.00261051880910113	-0.00305230076144398	128	1002.38241156987
-3.63034853201489	0.000277191533775127-0.00260864410249503i	-0.000324105605941713+0.00305010858198574i	0.00238264208793508	-0.00278586226747349	128	1002.38241156987
-3.62986022096075	0.000310926859639487-0.00261546571593818i	-0.000363550085371531+0.00305808462858768i	0.00161918942359547	-0.00189321107941612	128	1002.38241156987
-3.62937190990661	0.000344662185503816-0.00262228732938133i	-0.000402994564801312+0.00306606067518962i	0.000486408606312854	-0.000568728923355445	128	1002.38241156987
-3.62888359885247	0.000378397511368145-0.00262910894282449i	-0.000442439044231094+0.00307403672179156i	-0.000765284537111994	0.00089479036172594	128	1002.38241156987
-3.62839528779833	0.000413852809553082-0.00261312220659086i	-0.000483894573966143+0.0030553445083211i	-0.00183720245599252	0.00214811184297215	128	1002.38241156987
-3.62790697674419	0.000449586230921809-0.00259344731168607i	-0.000525675294814423+0.00303233998045592i	-0.00249155363574618	0.00291320192243449	128	1002.38241156987
-3.62741866569004	0.000485319652290503-0.0025737724167813i	-0.000567456015662664+0.00300933545259077i	-0.00259109213277308	0.00302958785878035	128	1002.38241156987
-3.6269303546359	0.000521053073659198-0.00255409752187653i	-0.000609236736510906+0.00298633092472562i	-0.00211994059236239	0.00247870479379897	128	1002.38241156987
-3.62644204358176	0.000556786495027893-0.00253442262697176i	-0.000651017457359148+0.00296332639686047i	-0.00118736509126482	0.00138830954803986	128	1002.38241156987
-3.62595373252762	0.00059251991639662-0.00251474773206697i	-0.000692798178207427+0.00294032186899529i	-2.43897154212573e-06	2.85690170395735e-06	128	1002.38241156987
-3.62546542147348	0.000628253337765314-0.0024950728371622i	-0.000734578899055669+0.00291731734113014i	0.00117272335414065	-0.00137118082315314	128	1002.38241156987
-3.62497711041934	0.000663986759134009-0.00247539794225743i	-0.000776359619903911+0.00289431281326499i	0.00208072783695628	-0.00243285021798123	128	1002.38241156987
-3.6244887993652	0.000699720180502704-0.00245572304735267i	-0.000818140340752152+0.00287130828539984i	0.00252498363829109	-0.00295229065176225	128	1002.38241156987
-3.62400048831105	0.000735453601871431-0.00243604815244788i	-0.000859921061600432+0.00284830375753466i	0.0024119616320827	-0.00282014433738329	128	1002.38241156987
-3.62351217725691	0.000739551712353572-0.00241223757942103i	-0.000864712757839487+0.00282046366048548i	0.00174047877315186	-0.00203502739009505	128	1002.38241156987
-3.62302386620277	0.000738455965824506-0.0023877480144637i	-0.000863431629142728+0.00279182966401803i	0.000676836006448168	-0.000791383643329776	128	1002.38241156987
-3.62253555514863	0.00073736021929544-0.00236325844950637i	-0.000862150500445968+0.00276319566755058i	-0.000522707797872578	0.000611161184809308	128	1002.38241156987
-3.62204724409449	0.000736264472766372-0.00233876888454902i	-0.000860869371749207+0.0027345616710831i	-0.00157895219800464	0.00184615706904347	128	1002.38241156987
-3.62155893304035	0.000735168726237306-0.00231427931959169i	-0.000859588243052447+0.00270592767461565i	-0.0022511743648458	0.00263214293046818	128	1002.38241156987
-3.62107062198621	0.00073407297970824-0.00228978975463436i	-0.000858307114355687+0.00267729367814819i	-0.00239194008860833	0.00279673347161357	128	1002.38241156987
-3.62058231093206	0.000732977233179174-0.00226530018967703i	-0.000857025985658927+0.00264865968168074i	-0.00197927774704589	0.00231423812426781	128	1002.38241156987
-3.62009399987792	0.000731881486650107-0.00224081062471968i	-0.000855744856962166+0.00262002568521326i	-0.00111923473595409	0.00130865026068549	128	1002.38241156987
-3.61960568882378	0.000730785740121041-0.00221632105976235i	-0.000854463728265406+0.00259139168874581i	-1.88273878500021e-05	2.20195247040377e-05	128	1002.38241156987
-3.61911737776964	0.000729689993591974-0.00219183149480502i	-0.000853182599568646+0.00256275769227836i	0.00106375923516568	-0.00124377604751055	128	1002.38241156987
-3.6186290667155	0.000705891107472672-0.00218346068195094i	-0.000825356229551892+0.00255297026086505i	0.00190153807857008	-0.00222333580469844	128	1002.38241156987
-3.61814075566136	0.000678308364754971-0.00217777632778072i	-0.000793105652648442+0.00254632392362744i	0.00227092264117609	-0.00265523481324028	128	1002.38241156987
-3.61765244460721	0.000650725622037295-0.00217209197361051i	-0.000760855075745021+0.00253967758638982i	0.00208273092311532	-0.00243519798113916	128	1002.38241156987
-3.61716413355307	0.000623142879319619-0.0021664076194403i	-0.000728604498841601+0.00253303124915221i	0.00138898581707035	-0.00162405144101314	128	1002.38241156987
-3.61667582249893	0.000595560136601944-0.00216072326527009i	-0.000696353921938181+0.0025263849119146i	0.000364296277754671	-0.000425952982103288	128	1002.38241156987
-3.61618751144479	0.000567977393884243-0.00215503891109988i	-0.000664103345034731+0.00251973857467698i	-0.000737893086021796	0.000862762184918217	128	1002.38241156987
-3.61569920039065	0.000540394651166567-0.00214935455692967i	-0.00063185276813131+0.00251309223743937i	-0.00164782842111512	0.00192668922312197	128	1002.38241156987
-3.61521088933651	0.000512811908448892-0.00214367020275946i	-0.00059960219122789+0.00250644590020175i	-0.0021453590645885	0.00250842059172884	128	1002.38241156987
-3.61472257828237	0.000485229165731216-0.00213798584858925i	-0.000567351614324469+0.00249979956296414i	-0.00211315512966063	0.00247076982646987	128	1002.38241156987
-3.61423426722822	0.000457646423013515-0.00213230149441904i	-0.000535101037421019+0.00249315322572652i	-0.00156437627853046	0.00182912289438826	128	1002.38241156987
-3.61374595617408	0.000440490233345659-0.00214696048283683i	-0.000515041526108064+0.00251029298126918i	-0.000650654228363831	0.00076077177401473	128	1002.38241156987
-3.61325764511994	0.000425097850296502-0.0021650608504076i	-0.000497044314969933+0.00253145650839563i	0.000430858000747346	-0.000503766400482693	128	1002.38241156987
-3.6127693340658	0.000409705467247345-0.00218316121797838i	-0.000479047103831802+0.00255262003552209i	0.00142141868850059	-0.00166196268158181	128	1002.38241156987
-3.61228102301166	0.000394313084198175-0.00220126158554917i	-0.000461049892693655+0.00257378356264856i	0.00207786498930555	-0.00242950306874232	128	1002.38241156987
-3.61179271195752	0.000378920701149018-0.00221936195311995i	-0.000443052681555523+0.00259494708977501i	0.00223556990994473	-0.0026138998695132	128	1002.38241156987
-3.61130440090338	0.000363528318099861-0.00223746232069073i	-0.000425055470417392+0.00261611061690146i	0.00184956141288973	-0.00216256959592526	128	1002.38241156987
-3.61081608984923	0.000348135935050704-0.0022555626882615i	-0.000407058259279261+0.00263727414402792i	0.00100694748109652	-0.00117736092230075	128	1002.38241156987
-3.61032777879509	0.000332743552001533-0.0022736630558323i	-0.000389061048141114+0.00265843767115439i	-9.27084594416379e-05	0.000108390815751745	128	1002.38241156987
-3.60983946774095	0.000317351168952376-0.00229176342340307i	-0.000371063837002983+0.00267960119828084i	-0.00118464847760346	0.00138512247450555	128	1002.38241156987
-3.60935115668681	0.000301958785903219-0.00230986379097385i	-0.000353066625864852+0.0027007647254073i	-0.00200262580649893	0.00234152973254957	128	1002.38241156987
-3.60886284563267	0.00030238243857301-0.00233385867442258i	-0.000353562037439431+0.00272882031029969i	-0.00235092532465975	0.00274877575754092	128	1002.38241156987
-3.60837453457853	0.000305521290507858-0.00235886549192763i	-0.00035723214819216+0.00275805908107467i	-0.00214797564802111	0.00251148396403511	128	1002.38241156987
-3.60788622352438	0.000308660142442704-0.00238387230943266i	-0.000360902258944885+0.00278729785184962i	-0.00143033221312897	0.00167239531605705	128	1002.38241156987
-3.60739791247024	0.000311798994377549-0.00240887912693768i	-0.000364572369697611+0.00281653662262457i	-0.000357688162657556	0.00041822741548893	128	1002.38241156987
-3.6069096014161	0.000314937846312394-0.00243388594444271i	-0.000368242480450336+0.00284577539339953i	0.000822409250732096	-0.000961580030670112	128	1002.38241156987
-3.60642129036196	0.000318076698247242-0.00245889276194776i	-0.000371912591203065+0.00287501416417451i	0.00183167052730497	-0.00214164211276562	128	1002.38241156987
-3.60593297930782	0.000321215550182087-0.00248389957945279i	-0.00037558270195579+0.00290425293494946i	0.00242668876552313	-0.00283735936234012	128	1002.38241156987
-3.60544466825368	0.000324354402116932-0.00250890639695782i	-0.000379252812708516+0.00293349170572441i	0.00245760242982342	-0.00287350820970721	128	1002.38241156987
-3.60495635719954	0.000327493254051778-0.00253391321446284i	-0.000382922923461241+0.00296273047649937i	0.00190566716084333	-0.00222817130081857	128	1002.38241156987
-3.60446804614539	0.000330632105986626-0.00255892003196789i	-0.00038659303421397+0.00299196924727435i	0.000890354738701455	-0.00104103803253962	128	1002.38241156987
-3.60397973509125	0.000328515477041453-0.00257296910828559i	-0.000384118269420322+0.00300839587240094i	-0.000358515572677745	0.000419180170251949	128	1002.38241156987
-3.60349142403711	0.000325483377233314-0.00258510941678358i	-0.00038057310695086+0.00302259070441459i	-0.00153477528151123	0.0017945015551024	128	1002.38241156987
-3.60300311298297	0.000322451277425174-0.00259724972528156i	-0.000377027944481397+0.00303678553642825i	-0.00235696733459582	0.00275583734632486	128	1002.38241156987
-3.60251480192883	0.000319419177617032-0.00260939003377955i	-0.000373482782011931+0.00305098036844191i	-0.00262660688835987	0.00307111213669341	128	1002.38241156987
-3.60202649087469	0.000316387077808893-0.00262153034227753i	-0.000369937619542468+0.00306517520045557i	-0.00227474562001718	0.00265970850124346	128	1002.38241156987
-3.60153817982055	0.000313354978000753-0.00263367065077551i	-0.000366392457073006+0.00307937003246922i	-0.00137948479937728	0.00161294403730284	128	1002.38241156987
-3.6010498687664	0.000310322878192614-0.0026458109592735i	-0.000362847294603543+0.00309356486448288i	-0.000148697770358281	0.000173870152175365	128	1002.38241156987
-3.60056155771226	0.000307290778384472-0.00265795126777149i	-0.000359302132134077+0.00310775969649655i	0.00112823052393315	-0.00131915544523217	128	1002.38241156987
-3.60007324665812	0.000304258678576332-0.00267009157626947i	-0.000355756969664614+0.0031219545285102i	0.00214844417114696	-0.00251202391918466	128	1002.38241156987
-3.59958493560398	0.000301226578768193-0.00268223188476745i	-0.000352211807195152+0.00313614936052386i	0.00266743928077688	-0.00311885304249721	128	1002.38241156987
-3.59909662454984	0.000281236369476694-0.00268472895187343i	-0.000328838677441424+0.0031390690026216i	0.00254160062973887	-0.00297172250062821	128	1002.38241156987
-3.5986083134957	0.000258249252905768-0.00268552182545754i	-0.000301961467262414+0.00313999604650143i	0.00179750934969656	-0.00210171085435665	128	1002.38241156987
-3.59812000244156	0.000235262136334864-0.00268631469904165i	-0.000275084257083429+0.00314092309038127i	0.000617897968399445	-0.000722473941957593	128	1002.38241156987
-3.59763169138741	0.00021227501976396-0.00268710757262576i	-0.000248207046904444+0.0031418501342611i	-0.000710656732546948	0.000830914095862629	128	1002.38241156987
-3.59714338033327	0.000189287903193056-0.00268790044620987i	-0.000221329836725459+0.00314277717814093i	-0.00186569923977089	0.00218142813135896	128	1002.38241156987
-3.59665506927913	0.000166300786622131-0.00268869331979399i	-0.000194452626546449+0.00314370422202077i	-0.00256707664975244	0.00300150412787612	128	1002.38241156987
-3.59616675822499	0.000143313670051226-0.0026894861933781i	-0.000167575416367464+0.0031446312659006i	-0.00264482048842978	0.00309240879921606	128	1002.38241156987
-3.59567844717085	0.000120326553480322-0.00269027906696221i	-0.000140698206188479+0.00314555830978043i	-0.00208029666032891	0.0024323536090592	128	1002.38241156987
-3.59519013611671	9.73394369094179e-05-0.00269107194054632i	-0.000113820996009493+0.00314648535366026i	-0.00101066995123854	0.00118171503376544	128	1002.38241156987
-3.59470182506256	7.43523203384928e-05-0.00269186481413043i	-8.69437858304837e-05+0.0031474123975401i	0.000304386136021031	-0.000355889130441515	128	1002.38241156987
-3.59421351400842	5.37196641357318e-05-0.00270329117279068i	-6.28194887630753e-05+0.00316077245539417i	0.00155002892621859	-0.001812335131019	128	1002.38241156987
-3.59372520295428	3.35090818218614e-05-0.0027166237501579i	-3.91886944780888e-05+0.00317636132568856i	0.00243043851699936	-0.00284174076567616	128	1002.38241156987
-3.59323689190014	1.32984995079909e-05-0.00272995632752511i	-1.55579001931024e-05+0.00319195019598295i	0.00272844370814785	-0.00319018193607849	128	1002.38241156987
-3.592748580846	-6.91208280589788e-06-0.00274328890489234i	8.07289409190555e-06+0.00320753906627735i	0.00236622851983799	-0.00276667278610397	128	1002.38241156987
-3.59226026979186	-2.71226651197683e-05-0.00275662148225955i	3.1703688376892e-05+0.00322312793657174i	0.00142559607823801	-0.00166685910031953	128	1002.38241156987
-3.59177195873772	-4.73332474336388e-05-0.00276995405962676i	5.53344826618784e-05+0.00323871680686612i	0.000129523426471437	-0.00015145184623761	128	1002.38241156987
-3.59128364768357	-6.75438297475092e-05-0.00278328663699398i	7.89652769468649e-05+0.00325430567716051i	-0.00121069061711848	0.00141556901904051	128	1002.38241156987
-3.59079533662943	-8.7754412061398e-05-0.0027966192143612i	0.000102596071231873+0.00326989454745491i	-0.00227015810471129	0.00265433420632224	128	1002.38241156987
-3.59030702557529	-0.000107964994375268-0.00280995179172842i	0.000126226865516859+0.0032854834177493i	-0.00278908275582994	0.00326108117026595	128	1002.38241156987
-3.58981871452115	-0.000128175576689139-0.00282328436909563i	0.000149857659801846+0.00330107228804369i	-0.00263635162314557	0.00308250761291523	128	1002.38241156987
-3.58933040346701	-0.000127286975620979-0.00285815219726143i	0.000148818605494591+0.00334184086921598i	-0.00187262503790136	0.00218953847212742	128	1002.38241156987
-3.58884209241287	-0.000122562159392425-0.00289693552557248i	0.000143294124170535+0.00338718757963888i	-0.000650635158507817	0.000760752014894441	128	1002.38241156987
-3.58835378135873	-0.000117837343163875-0.0029357188538835i	0.000137769642846485+0.00343253429006173i	0.00075813191482519	-0.000886422309295462	128	1002.38241156987
-3.58786547030458	-0.000113112526935325-0.00297450218219451i	0.000132245161522434+0.00347788100048459i	0.00202541572835871	-0.00236817219393299	128	1002.38241156987
-3.58737715925044	-0.000108387710706776-0.00301328551050553i	0.000126720680198384+0.00352322771090744i	0.00284759685638731	-0.00332949586324461	128	1002.38241156987
-3.5868888481963	-0.000103662894478222-0.00305206883881658i	0.000121196198874328+0.00356857442133033i	0.00301841038959281	-0.00352922105593379	128	1002.38241156987
-3.58640053714216	-9.89380782496719e-05-0.0030908521671276i	0.000115671717550278+0.00361392113175319i	0.00248048128697332	-0.00290026197448002	128	1002.38241156987
-3.58591222608802	-9.42132620211222e-05-0.00312963549543862i	0.000110147236226227+0.00365926784217604i	0.00134285194218463	-0.00157011332554891	128	1002.38241156987
-3.58542391503388	-8.94884457925725e-05-0.00316841882374963i	0.000104622754902177+0.0037046145525989i	-0.000140566158082196	0.000164344417624778	128	1002.38241156987
-3.58493560397973	-8.47636295640184e-05-0.00320720215206068i	9.90982735781212e-05+0.00374996126302179i	-0.00162750952608411	0.00190292637559739	128	1002.38241156987
-3.58444729292559	-6.38543065237741e-05-0.00324862551986856i	7.46503426862481e-05+0.0037983947929439i	-0.00275970969886912	0.00322673358236342	128	1002.38241156987
-3.58395898187145	-3.99608553295249e-05-0.00329053566285481i	4.67132725031224e-05+0.00384739747613593i	-0.0032817468774785	0.00383712047296909	128	1002.38241156987
-3.58347067081731	-1.60674041352757e-05-0.00333244580584106i	1.87762023199967e-05+0.00389640015932797i	-0.00305887803881079	0.00357654019132253	128	1002.38241156987
-3.58298235976317	7.82604705899527e-06-0.00337435594882735i	-9.16086786315445e-06+0.00394540284252005i	-0.00212286485381375	0.00248212829541925	128	1002.38241156987
-3.58249404870903	3.17194982532445e-05-0.00341626609181361i	-3.70979380462802e-05+0.00399440552571209i	-0.000671722041566103	0.000785408810279928	128	1002.38241156987
-3.58200573765489	5.56129494474937e-05-0.00345817623479986i	-6.50350082294059e-05+0.00404340820890412i	0.000971665228101755	-0.00113609136032163	128	1002.38241156987
-3.58151742660074	7.95064006417429e-05-0.00350008637778611i	-9.29720784125316e-05+0.00409241089209616i	0.00243116377473694	-0.00284258549401829	128	1002.38241156987
-3.5810291155466	0.000103399851836014-0.0035419965207724i	-0.000120909148595683+0.00414141357528824i	0.00336342212175702	-0.00393261568253666	128	1002.38241156987
-3.58054080449246	0.000127293303030263-0.00358390666375865i	-0.000148846218778808+0.00419041625848028i	0.00353864472743503	-0.00413749672793016	128	1002.38241156987
-3.58005249343832	0.000151186754224512-0.00362581680674491i	-0.000176783288961934+0.00423941894167232i	0.00289710846569207	-0.00338739722688577	128	1002.38241156987
-3.57956418238418	0.000170431710797953-0.00364226286456222i	-0.000199285189876606+0.00425864819396418i	0.0015534960240864	-0.00181640659962138	128	1002.38241156987
-3.57907587133004	0.000188807600985776-0.00365394824558707i	-0.0002207709504498+0.0042723111091747i	-0.000162694459331149	0.000190216355503067	128	1002.38241156987
-3.5785875602759	0.000207183491173583-0.0036656336266119i	-0.000242256711022974+0.00428597402438521i	-0.00185327325583712	0.00216689594143166	128	1002.38241156987
-3.57809924922175	0.000225559381361389-0.00367731900763674i	-0.000263742471596148+0.00429963693959572i	-0.00312733703146028	0.00365657532909543	128	1002.38241156987
-3.57761093816761	0.000243935271549196-0.00368900438866158i	-0.000285228232169321+0.00431329985480622i	-0.00368740353727401	0.00431142801733316	128	1002.38241156987
-3.57712262711347	0.000262311161737019-0.00370068976968642i	-0.000306713992742515+0.00432696277001674i	-0.00339886867767741	0.0039740694262688	128	1002.38241156987
-3.57663431605933	0.000280687051924826-0.00371237515071126i	-0.000328199753315689+0.00434062568522725i	-0.00232233979076397	0.00271536227391273	128	1002.38241156987
-3.57614600500519	0.000299062942112633-0.0037240605317361i	-0.000349685513888862+0.00435428860043776i	-0.000701082238319425	0.000819739039150242	128	1002.38241156987
-3.57565769395105	0.000317438832300439-0.00373574591276094i	-0.000371171274462036+0.00436795151564826i	0.00109386709244939	-0.0012789728091163	128	1002.38241156987
-3.57516938289691	0.000335814722488263-0.00374743129378578i	-0.00039265703503523+0.00438161443085878i	0.00264855632639934	-0.00309676761093705	128	1002.38241156987
-3.57468107184276	0.000342969293660377-0.00373517943995741i	-0.0004010224672294+0.00436728915817527i	0.00358049638333672	-0.00418642635635972	128	1002.38241156987
-3.57419276078862	0.000347996948156312-0.003718390463183i	-0.000406901039796175+0.00434765893484518i	0.00367081172317307	-0.0042920316969821	128	1002.38241156987
-3.57370444973448	0.000353024602652247-0.00370160148640858i	-0.00041277961236295+0.00432802871151508i	0.00290795934224683	-0.00340008583799685	128	1002.38241156987
-3.57321613868034	0.000358052257148187-0.00368481250963415i	-0.000418658184929731+0.00430839848818497i	0.00147656965632175	-0.00172646325283127	128	1002.38241156987
-3.5727278276262	0.000363079911644122-0.00366802353285974i	-0.000424536757496506+0.00428876826485487i	-0.000285101762710756	0.000333337795137212	128	1002.38241156987
-3.57223951657206	0.000368107566140058-0.00365123455608533i	-0.000430415330063281+0.00426913804152477i	-0.00196510517152291	0.00229765288233144	128	1002.38241156987
-3.57175120551792	0.000373135220635993-0.00363444557931092i	-0.000436293902630056+0.00424950781819468i	-0.00317412533992195	0.00371128190363334	128	1002.38241156987
-3.57126289446377	0.000378162875131933-0.00361765660253649i	-0.000442172475196837+0.00422987759486456i	-0.00363568323507656	0.00425095582551017	128	1002.38241156987
-3.57077458340963	0.000383190529627868-0.00360086762576207i	-0.000448051047763612+0.00421024737153447i	-0.00324931544496942	0.00379920829490754	128	1002.38241156987
-3.57028627235549	0.000388218184123803-0.00358407864898766i	-0.000453929620330387+0.00419061714820437i	-0.0021123049992508	0.00246978431669301	128	1002.38241156987
-3.56979796130135	0.000389115297632286-0.00357342305078471i	-0.000454978630823518+0.00417815827013901i	-0.000491344488566549	0.000574508200836715	128	1002.38241156987
-3.56930965024721	0.000389218770077674-0.00356394591833348i	-0.000455099690525203+0.00416707729247386i	0.00123619839445746	-0.00144539035875196	128	1002.38241156987
-3.56882133919307	0.000389322242523062-0.00355446878588226i	-0.000455220750226888+0.00415599631480872i	0.00266549393720714	-0.00311657150993091	128	1002.38241156987
-3.56833302813892	0.00038942571496845-0.00354499165343103i	-0.000455341809928573+0.00414491533714358i	0.00346372293770744	-0.00404989170151508	128	1002.38241156987
-3.56784471708478	0.000389529187413838-0.00353551452097981i	-0.000455462869630259+0.00413383435947844i	0.00344746399989239	-0.00403088754038141	128	1002.38241156987
-3.56735640603064	0.000389632659859226-0.00352603738852858i	-0.000455583929331944+0.00412275338181329i	0.00262482070622969	-0.00306903251389444	128	1002.38241156987
-3.5668680949765	0.000389736132304614-0.00351656025607735i	-0.000455704989033629+0.00411167240414815i	0.00119251220626974	-0.00139433556037758	128	1002.38241156987
-3.56637978392236	0.000389839604750002-0.00350708312362613i	-0.000455826048735314+0.00410059142648301i	-0.000511153198039426	0.000597643390556237	128	1002.38241156987
-3.56589147286822	0.00038994307719539-0.00349760599117491i	-0.000455947108436999+0.00408951044881787i	-0.00208618313091688	0.00243922075998864	128	1002.38241156987
-3.56540316181408	0.000390046549640778-0.00348812885872367i	-0.000456068168138684+0.00407842947115272i	-0.0031648127119133	0.0037003936513416	128	1002.38241156987
-3.56491485075993	0.000394506714639373-0.0035029546906067i	-0.000461283212959582+0.00409576430586351i	-0.00352205719506243	0.00411810163576241	128	1002.38241156987
-3.56442653970579	0.000399815338362773-0.0035225134849093i	-0.000467490303022515+0.00411863307340025i	-0.00305848883457086	0.00357608913134376	128	1002.38241156987
-3.56393822865165	0.000405123962086172-0.0035420722792119i	-0.000473697393085448+0.00414150184093698i	-0.00186962983225754	0.0021860422218696	128	1002.38241156987
-3.56344991759751	0.000410432585809577-0.00356163107351452i	-0.000479904483148387+0.00416437060847374i	-0.000227170850812087	0.0002656291042337	128	1002.38241156987
-3.56296160654337	0.000415741209532976-0.00358118986781713i	-0.00048611157321132+0.00418723937601048i	0.00148726037340936	-0.00173893947756265	128	1002.38241156987
-3.56247329548923	0.000421049833256376-0.00360074866211973i	-0.000492318663274253+0.00421010814354721i	0.00287076062072581	-0.00335657604790319	128	1002.38241156987
-3.56198498443509	0.000426358456979775-0.00362030745642233i	-0.000498525753337187+0.00423297691108395i	0.00359383618922564	-0.00420202515729031	128	1002.38241156987
-3.56149667338094	0.00043166708070318-0.00363986625072495i	-0.000504732843400125+0.00425584567862071i	0.00347885969762675	-0.00406759778514288	128	1002.38241156987
-3.5610083623268	0.00043697570442658-0.00365942504502756i	-0.000510939933463059+0.00427871444615745i	0.00254362061934626	-0.00297409234468773	128	1002.38241156987
-3.56052005127266	0.000442284328149979-0.00367898383933016i	-0.000517147023525992+0.00430158321369418i	0.000999310852692757	-0.001168439726398	128	1002.38241156987
-3.56003174021852	0.000449684200945254-0.00370685294842287i	-0.000525799268481329+0.00433416867139669i	-0.000797855790814069	0.000932864404031673	128	1002.38241156987
-3.55954342916438	0.000457496820267881-0.0037363622512242i	-0.000534934109797018+0.00436867189689511i	-0.00243561431576559	0.00284778680429888	128	1002.38241156987
-3.55905511811024	0.000465309439590502-0.00376587155402549i	-0.0005440689511127+0.0044031751223935i	-0.00352561057911483	0.00412225077137744	128	1002.38241156987
-3.55856680705609	0.000473122058913122-0.00379538085682679i	-0.000553203792428381+0.00443767834789189i	-0.00380178116851504	0.0044451651832644	128	1002.38241156987
-3.55807849600195	0.000480934678235742-0.00382489015962809i	-0.000562338633744062+0.00447218157339028i	-0.00318586351078729	0.00372502130799728	128	1002.38241156987
-3.55759018494781	0.00048874729755837-0.00385439946242941i	-0.000571473475059752+0.0045066847988887i	-0.0018089234725164	0.00211506394561455	128	1002.38241156987
-3.55710187389367	0.00049655991688099-0.0038839087652307i	-0.000580608316375433+0.00454118802438709i	1.62359097565188e-05	-1.89687862418377e-05	128	1002.38241156987
-3.55661356283953	0.00050437253620361-0.003913418068032i	-0.000589743157691115+0.00457569124988548i	0.00186605376065058	-0.00218183646820558	128	1002.38241156987
-3.55612525178539	0.00051218515552623-0.0039429273708333i	-0.000598877999006796+0.00461019447538387i	0.00330449221813194	-0.00386370936854505	128	1002.38241156987
-3.55563694073125	0.000519997774848858-0.00397243667363462i	-0.000608012840322486+0.00464469770088229i	0.00398581756408664	-0.00466034349540691	128	1002.38241156987
-3.5551486296771	0.000525873174753071-0.00398677217704384i	-0.000614882620497809+0.00466145923184722i	0.00372351481885558	-0.00435365798772477	128	1002.38241156987
-3.55466031862296	0.000531361130773603-0.00399807292057466i	-0.000621299388445062+0.00467467242390546i	0.00258295491342324	-0.00302008491682894	128	1002.38241156987
-3.55417200756882	0.000536849086794135-0.00400937366410547i	-0.000627716156392314+0.0046878856159637i	0.000829581484445285	-0.000969988028618787	128	1002.38241156987
-3.55368369651468	0.000542337042814672-0.00402067440763629i	-0.000634132924339572+0.00470109880802195i	-0.00112882978943125	0.00131984914304267	128	1002.38241156987
-3.55319538546054	0.000547824998835204-0.0040319751511671i	-0.000640549692286824+0.00471431200008019i	-0.00283395233251229	0.00331353652296594	128	1002.38241156987
-3.5527070744064	0.000553312954855736-0.00404327589469791i	-0.000646966460234077+0.00472752519213843i	-0.00388416945851525	0.00454149022517497	128	1002.38241156987
-3.55221876335226	0.000558800910876268-0.00405457663822872i	-0.000653383228181329+0.00474073838419667i	-0.00402916848446173	0.00471103520065079	128	1002.38241156987
-3.55173045229811	0.000564288866896805-0.00406587738175955i	-0.000659799996128587+0.00475395157625493i	-0.00322958829892338	0.00377614742024963	128	1002.38241156987
-3.55124214124397	0.000569776822917337-0.00407717812529036i	-0.000666216764075839+0.00476716476831317i	-0.00166750981589277	0.00194972006260031	128	1002.38241156987
-3.55075383018983	0.000575264778937868-0.00408847886882117i	-0.000672633532023092+0.00478037796037141i	0.000294967083213224	-0.00034486925844271	128	1002.38241156987
-3.55026551913569	0.000575868447690131-0.004083161658435i	-0.000673339431377934+0.00477416090619138i	0.0021926642885939	-0.00256371979088587	128	1002.38241156987
-3.54977720808155	0.000575482348978335-0.00407447693315814i	-0.000672888062207438+0.00476400644528465i	0.00356922200332236	-0.00417324055681723	128	1002.38241156987
-3.54928889702741	0.000575096250266539-0.00406579220788129i	-0.000672436693036942+0.00475385198437792i	0.0041042138570788	-0.00479877753265003	128	1002.38241156987
-3.54880058597326	0.000574710151554743-0.00405710748260444i	-0.000671985323866447+0.00474369752347118i	0.00367589967957263	-0.00429798648761793	128	1002.38241156987
-3.54831227491912	0.000574324052842948-0.00404842275732759i	-0.000671533954695951+0.00473354306256446i	0.00238863819902774	-0.0027928851920025	128	1002.38241156987
-3.54782396386498	0.000573937954131152-0.00403973803205073i	-0.000671082585525455+0.00472338860165772i	0.000547493288288959	-0.000640162651204884	128	1002.38241156987
-3.54733565281084	0.000573551855419356-0.00403105330677388i	-0.00067063121635496+0.00471323414075099i	-0.00141405618779639	0.00165334451114832	128	1002.38241156987
-3.5468473417567	0.000573165756707561-0.00402236858149703i	-0.000670179847184464+0.00470307967984426i	-0.00303617390449779	0.00354998080544304	128	1002.38241156987
-3.54635903070256	0.000572779657995765-0.00401368385622018i	-0.000669728478013969+0.00469292521893753i	-0.00394046289097267	0.00460731138675516	128	1002.38241156987
-3.54587071964842	0.000572393559283969-0.00400499913094333i	-0.000669277108843473+0.00468277075803079i	-0.00391823151129627	0.00458132569306042	128	1002.38241156987
-3.54538240859427	0.000571117251432908-0.00399262498515973i	-0.000667784875808886+0.00466830251032987i	-0.00297561065069048	0.00347919028048126	128	1002.38241156987
-3.54489409754013	0.000569658185414183-0.00397949340867608i	-0.000666078955490942+0.00465294865077056i	-0.00134209899592896	0.00156924067873119	128	1002.38241156987
-3.54440578648599	0.000568199119395457-0.00396636183219242i	-0.000664373035172998+0.00463759479121124i	0.000594754906017821	-0.000695390033079436	128	1002.38241156987
-3.54391747543185	0.000566740053376731-0.00395323025570875i	-0.000662667114855053+0.0046222409316519i	0.00237971484122541	-0.00278242533581739	128	1002.38241156987
-3.54342916437771	0.000565280987358006-0.0039400986792251i	-0.000660961194537109+0.00460688707209259i	0.00359608552022375	-0.00420465107777046	128	1002.38241156987
-3.54294085332357	0.000563821921339281-0.00392696710274144i	-0.000659255274219166+0.00459153321253327i	0.00396298579334808	-0.00463365058553498	128	1002.38241156987
-3.54245254226943	0.000562362855320556-0.00391383552625779i	-0.000657549353901222+0.00457617935297395i	0.00340019028005262	-0.0039756199075947	128	1002.38241156987
-3.54196423121528	0.000560903789301829-0.00390070394977412i	-0.000655843433583277+0.00456082549341461i	0.00204557514175315	-0.0023917664087859	128	1002.38241156987
-3.54147592016114	0.000559444723283104-0.00388757237329046i	-0.000654137513265333+0.0045454716338553i	0.000221398482849565	-0.000258883174775647	128	1002.38241156987
-3.540987609107	0.000557985657264379-0.00387444079680681i	-0.000652431592947389+0.00453011777429598i	-0.00164235104560016	0.00192027391840642	128	1002.38241156987
-3.54049929805286	0.00056086222093786-0.00386304946606582i	-0.000655795027941285+0.00451679866960887i	-0.00310873220472448	0.00363481887162675	128	1002.38241156987
-3.54001098699872	0.000564640442113708-0.00385202004483769i	-0.000660212709393844+0.00450390272190846i	-0.00384258833419843	0.00449287459433981	128	1002.38241156987
-3.53952267594458	0.000568418663289553-0.00384099062360956i	-0.000664630390846398+0.00449100677420806i	-0.00367743967765089	0.00429978583570511	128	1002.38241156987
-3.53903436489044	0.000572196884465397-0.00382996120238143i	-0.000669048072298953+0.00447811082650765i	-0.0026565739203486	0.00310616397639989	128	1002.38241156987
-3.53854605383629	0.000575975105641242-0.00381893178115331i	-0.000673465753751508+0.00446521487880725i	-0.00102238180146912	0.00119541834826483	128	1002.38241156987
-3.53805774278215	0.00057975332681709-0.00380790235992517i	-0.000677883435204067+0.00445231893110683i	0.000841188398825785	-0.000983527422162976	128	1002.38241156987
-3.53756943172801	0.000583531547992935-0.00379687293869704i	-0.000682301116656622+0.00443942298340643i	0.00249883827719141	-0.00292170857432012	128	1002.38241156987
-3.53708112067387	0.00058730976916878-0.00378584351746892i	-0.000686718798109177+0.00442652703570603i	0.00356559469052036	-0.00416900130415275	128	1002.38241156987
-3.53659280961973	0.000591087990344624-0.00377481409624079i	-0.000691136479561731+0.00441363108800562i	0.00379620484167101	-0.0044386465617193	128	1002.38241156987
-3.53610449856559	0.000594866211520472-0.00376378467501265i	-0.00069555416101429+0.00440073514030521i	0.00314149518502076	-0.00367314706751832	128	1002.38241156987
-3.53561618751144	0.000604571017868388-0.00375637345773757i	-0.000706901393940407+0.0043920697173406i	0.00176551766945806	-0.00206431571803496	128	1002.38241156987
-3.5351278764573	0.000615524217988691-0.00374972438985392i	-0.000719708288485123+0.00438429542486358i	-1.44639242578211e-05	1.68938665149605e-05	128	1002.38241156987
-3.53463956540316	0.000626477418108993-0.00374307532197027i	-0.000732515183029838+0.00437652113238656i	-0.00178659004223981	0.0020889227809391	128	1002.38241156987
-3.53415125434902	0.000637430618229305-0.00373642625408662i	-0.000745322077574565+0.00436874683990953i	-0.00314048115414549	0.0036719416187039	128	1002.38241156987
-3.53366294329488	0.000648383818349607-0.00372977718620297i	-0.00075812897211928+0.0043609725474325i	-0.00376366421852518	0.00440059549959	128	1002.38241156987
-3.53317463224074	0.000659337018469909-0.00372312811831932i	-0.000770935866663995+0.00435319825495548i	-0.0035136681642476	0.0041083007393719	128	1002.38241156987
-3.5326863211866	0.000670290218590212-0.00371647905043567i	-0.00078374276120871+0.00434542396247846i	-0.00245057126729478	0.00286530074183563	128	1002.38241156987
-3.53219801013245	0.000681243418710524-0.00370982998255202i	-0.000796549655753437+0.00433764967000143i	-0.00082257082539252	0.000961794082522565	128	1002.38241156987
-3.53170969907831	0.000692196618830826-0.00370318091466837i	-0.000809356550298152+0.00432987537752441i	0.000991960540848838	-0.00115981472576132	128	1002.38241156987
-3.53122138802417	0.000703149818951128-0.00369653184678472i	-0.000822163444842867+0.00432210108504738i	0.00257240500139922	-0.00300772572594248	128	1002.38241156987
-3.53073307697003	0.000706952356619952-0.00370171525968422i	-0.000826609550063727+0.00432816171562321i	0.00356610207099344	-0.00416959590247216	128	1002.38241156987
-3.53024476591589	0.000709229419632459-0.00370942293515081i	-0.000829272020228829+0.00433717379645032i	0.00372841056914326	-0.00435938112947429	128	1002.38241156987
-3.52975645486175	0.000711506482644964-0.00371713061061739i	-0.000831934490393929+0.00434618587727742i	0.00301467453482941	-0.00352486611574909	128	1002.38241156987
-3.52926814380761	0.000713783545657469-0.00372483828608397i	-0.000834596960559029+0.00435519795810452i	0.00158901578718965	-0.00185794544444146	128	1002.38241156987
-3.52877983275346	0.000716060608669975-0.00373254596155055i	-0.000837259430724128+0.00436421003893162i	-0.00021632677093556	0.000252917765299186	128	1002.38241156987
-3.52829152169932	0.000718337671682482-0.00374025363701714i	-0.000839921900889231+0.00437322211975873i	-0.00197841829053773	0.00231321483291556	128	1002.38241156987
-3.52780321064518	0.000720614734694987-0.00374796131248371i	-0.000842584371054331+0.00438223420058584i	-0.00328270768946745	0.00383823861608087	128	1002.38241156987
-3.52731489959104	0.000722891797707492-0.00375566898795029i	-0.000845246841219431+0.00439124628141294i	-0.00382055496443681	0.0044671157370347	128	1002.38241156987
-3.5268265885369	0.000725168860719997-0.00376337666341687i	-0.00084790931138453+0.00440025836224004i	-0.00346226189401395	0.00404819679395863	128	1002.38241156987
-3.52633827748276	0.000727445923732504-0.00377108433888346i	-0.000850571781549633+0.00440927044306715i	-0.00228832651460084	0.00267560058701592	128	1002.38241156987
-3.52584996642861	0.000710210367189983-0.00379144405598113i	-0.00083041946245423+0.00443307570438231i	-0.000551370997775063	0.000644699456485888	128	1002.38241156987
-3.52536165537447	0.000688759389496382-0.00381453706492337i	-0.000805338335879394+0.00446007681983408i	0.00133853924307136	-0.0015650456882042	128	1002.38241156987
-3.52487334432033	0.00066730841180278-0.00383763007386561i	-0.000780257209304558+0.00448707793528586i	0.0029226113464272	-0.00341719918668663	128	1002.38241156987
-3.52438503326619	0.00064585743410916-0.00386072308280788i	-0.000755176082729699+0.00451407905073765i	0.00381449491728387	-0.00446002645842844	128	1002.38241156987
-3.52389672221205	0.000624406456415558-0.00388381609175012i	-0.000730094956154863+0.00454108016618943i	0.00379176516236813	-0.00443345932336415	128	1002.38241156987
-3.52340841115791	0.000602955478721957-0.00390690910069236i	-0.000705013829580027+0.0045680812816412i	0.00285120413889248	-0.00333373307696901	128	1002.38241156987
-3.52292010010377	0.000581504501028356-0.00393000210963461i	-0.000679932703005191+0.00459508239709297i	0.00121156569678828	-0.00141661986585681	128	1002.38241156987
-3.52243178904962	0.000560053523334735-0.00395309511857687i	-0.000654851576430332+0.00462208351254477i	-0.00073729705390114	0.000862052664259451	128	1002.38241156987
-3.52194347799548	0.000538602545641134-0.00397618812751911i	-0.000629770449855496+0.00464908462799654i	-0.00252711217584931	0.00295476603589153	128	1002.38241156987
-3.52145516694134	0.000517151567947533-0.00399928113646136i	-0.00060468932328066+0.00467608574344832i	-0.00372364742324895	0.00435380102108451	128	1002.38241156987
-3.5209668558872	0.000484517214241847-0.00401494708148926i	-0.000566532227950463+0.00469440290077822i	-0.00402222584578103	0.00470291777353461	128	1002.38241156987
-3.52047854483306	0.000449436497033483-0.0040289883562859i	-0.00052551476445499+0.00471082044226898i	-0.00334020276689239	0.00390548328470305	128	1002.38241156987
-3.51999023377892	0.00041435577982515-0.00404302963108254i	-0.000484497300959554+0.00472723798375973i	-0.0018401856877172	0.00215162137899119	128	1002.38241156987
-3.51950192272478	0.000379275062616818-0.00405707090587917i	-0.000443479837464118+0.00474365552525048i	0.000116160264522283	-0.000135798948959957	128	1002.38241156987
-3.51901361167063	0.000344194345408485-0.00407111218067581i	-0.000402462373968682+0.00476007306674122i	0.00205432734614931	-0.00240196853896345	128	1002.38241156987
-3.51852530061649	0.000309113628200121-0.00408515345547246i	-0.000361444910473209+0.00477649060823198i	0.00350193985045823	-0.00409456999299893	128	1002.38241156987
-3.51803698956235	0.000274032910991789-0.00409919473026909i	-0.000320427446977773+0.00479290814972273i	0.00410372994676156	-0.00479821124562964	128	1002.38241156987
-3.51754867850821	0.000238952193783456-0.00411323600506573i	-0.000279409983482337+0.00480932569121347i	0.00370856429233038	-0.00433618022771609	128	1002.38241156987
-3.51706036745407	0.000203871476575124-0.00412727727986236i	-0.000238392519986901+0.00482574323270422i	0.00240723971832984	-0.00281463729445112	128	1002.38241156987
-3.51657205639993	0.000168790759366759-0.00414131855465901i	-0.000197375056491428+0.00484216077419498i	0.000511631090346638	-0.000598234758932175	128	1002.38241156987
-3.51608374534579	0.000151592888017059-0.00413242687621901i	-0.000177266789942317+0.00483176437108799i	-0.00149452970619487	0.00174743347288388	128	1002.38241156987
-3.51559543429164	0.000138355646958189-0.00411845608733064i	-0.000161789419361176+0.00481542930911037i	-0.00312920175372799	0.00365874955264625	128	1002.38241156987
-3.5151071232375	0.000125118405899319-0.00410448529844228i	-0.000146312048780035+0.00479909424713275i	-0.00401108595156253	0.00468988515055283	128	1002.38241156987
-3.51461881218336	0.000111881164840438-0.00409051450955389i	-0.000130834678198879+0.00478275918515512i	-0.00393635185857631	0.00460251321950832	128	1002.38241156987
-3.51413050112922	9.86439237815677e-05-0.00407654372066553i	-0.000115357307617738+0.0047664241231775i	-0.00292926281638787	0.00342500097416817	128	1002.38241156987
-3.51364219007508	8.54066827226979e-05-0.00406257293177716i	-9.98799370365966e-05+0.00475008906119988i	-0.00123490151773399	0.00144390492721176	128	1002.38241156987
-3.51315387902094	7.21694416638281e-05-0.00404860214288879i	-8.44025664554553e-05+0.00473375399922226i	0.000740399644458617	-0.000865679374870501	128	1002.38241156987
-3.51266556796679	5.89322006049462e-05-0.00403463135400041i	-6.89251958742999e-05+0.00471741893724463i	0.00252646104215596	-0.00295400312293811	128	1002.38241156987
-3.51217725691265	4.56949595460764e-05-0.00402066056511204i	-5.34478252931586e-05+0.00470108387526701i	0.0037011522629902	-0.00432749709169764	128	1002.38241156987
-3.51168894585851	3.24577184872066e-05-0.00400668977622367i	-3.79704547120173e-05+0.00468474881328939i	0.00399015734675581	-0.00466542054177772	128	1002.38241156987
-3.51120063480437	4.54712775430761e-05-0.0039876198554468i	-5.31863635966934e-05+0.0046624516871559i	0.0033413699591409	-0.00390684685226823	128	1002.38241156987
-3.51071232375023	6.43706662211071e-05-0.00396740663155589i	-7.52841737069156e-05+0.0046388177753372i	0.00193267669535408	-0.00225976451984714	128	1002.38241156987
-3.51022401269609	8.3270054899121e-05-0.003947193407665i	-9.73819838171178e-05+0.00461518386351853i	9.52650788035251e-05	-0.000111406946539805	128	1002.38241156987
-3.50973570164195	0.000102169443577135-0.00392698018377411i	-0.00011947979392732+0.00459154995169986i	-0.00174545766908647	0.00204082683084065	128	1002.38241156987
-3.5092473905878	0.000121068832255149-0.00390676695988323i	-0.000141577604037522+0.00456791603988119i	-0.00316778300018384	0.00370386126541394	128	1002.38241156987
-3.50875907953366	0.00013996822093318-0.00388655373599232i	-0.000163675414147744+0.0045442821280625i	-0.00385025357590834	0.00450183671017493	128	1002.38241156987
-3.50827076847952	0.000158867609611194-0.00386634051210143i	-0.000185773224257946+0.00452064821624383i	-0.00364420436068023	0.00426092712336824	128	1002.38241156987
-3.50778245742538	0.000177766998289208-0.00384612728821054i	-0.000207871034368149+0.00449701430442516i	-0.00260594948688006	0.00304697448216913	128	1002.38241156987
-3.50729414637124	0.000196666386967221-0.00382591406431966i	-0.000229968844478351+0.00447338039260649i	-0.000981696214347342	0.00114785024794439	128	1002.38241156987
-3.5068058353171	0.000215565775645252-0.00380570084042875i	-0.000252066654588573+0.0044497464807878i	0.000850834119320504	-0.000994802824242409	128	1002.38241156987
-3.50631752426296	0.000234396860601475-0.00380863214611715i	-0.000274084597683961+0.00445317390661928i	0.00248641700072125	-0.0029071833040191	128	1002.38241156987
-3.50582921320881	0.000253212442915224-0.00381681647986736i	-0.000296084413659132+0.0044627433439174i	0.00355741535964724	-0.00415943708037256	128	1002.38241156987
-3.50534090215467	0.000272028025228973-0.00382500081361757i	-0.000318084229634304+0.00447231278121553i	0.00381218836120175	-0.00445733569191575	128	1002.38241156987
-3.50485259110053	0.000290843607542739-0.00383318514736778i	-0.000340084045609495+0.00448188221851367i	0.00318774418839488	-0.00372722475092628	128	1002.38241156987
-3.50436428004639	0.000309659189856488-0.00384136948111799i	-0.000362083861584666+0.0044914516558118i	0.00182380022931937	-0.00213246411716776	128	1002.38241156987
-3.50387596899225	0.000328474772170237-0.0038495538148682i	-0.000384083677559838+0.00450102109310993i	3.1598598988686e-05	-3.69665270389218e-05	128	1002.38241156987
-3.50338765793811	0.000347290354483986-0.00385773814861841i	-0.000406083493535009+0.00451059053040805i	-0.00177705678910885	0.00207777417353492	128	1002.38241156987
-3.50289934688396	0.000366105936797752-0.00386592248236862i	-0.000428083309510201+0.00452015996770619i	-0.00318437668108657	0.00372326473592296	128	1002.38241156987
-3.50241103582982	0.000384921519111501-0.00387410681611883i	-0.000450083125485372+0.00452972940500432i	-0.00386306671275664	0.0045168204399682	128	1002.38241156987
-3.50192272477568	0.00040373710142525-0.00388229114986904i	-0.000472082941460544+0.00453929884230245i	-0.00365243758118259	0.00427055593719631	128	1002.38241156987
-3.50143441372154	0.000396287785944664-0.00390599101292634i	-0.00046337298643131+0.00456700954378348i	-0.0025840107124865	0.00302132475174437	128	1002.38241156987
-3.5009461026674	0.000382804642592392-0.003933255254338i	-0.000447608084009156+0.00459888783298224i	-0.000880997525630711	0.00103011096714312	128	1002.38241156987
-3.50045779161326	0.000369321499240132-0.00396051949574964i	-0.000431843181587015+0.00463076612218098i	0.00105595304068979	-0.00123463475312017	128	1002.38241156987
-3.49996948055912	0.000355838355887872-0.00398778373716128i	-0.000416078279164875+0.00466264441137971i	0.00276441631609186	-0.00323223042580643	128	1002.38241156987
-3.49948116950497	0.000342355212535612-0.00401504797857292i	-0.000400313376742734+0.00469452270057844i	0.00383104792213323	-0.00447937921910124	128	1002.38241156987
-3.49899285845083	0.000328872069183339-0.00404231221998459i	-0.000384548474320579+0.00472640098977721i	0.00399150190382461	-0.00466699725038436	128	1002.38241156987
-3.49850454739669	0.000315388925831079-0.00406957646139622i	-0.000368783571898439+0.00475827927897594i	0.00319576418562145	-0.00373660405981413	128	1002.38241156987
-3.49801623634255	0.000301905782478819-0.00409684070280786i	-0.000353018669476298+0.00479015756817467i	0.00162279416877775	-0.00189744260569194	128	1002.38241156987
-3.49752792528841	0.000288422639126559-0.0041241049442195i	-0.000337253767054158+0.0048220358573734i	-0.000359644126764406	0.000420486949397988	128	1002.38241156987
-3.49703961423427	0.000274939495774286-0.00415136918563117i	-0.000321488864632003+0.00485391414657217i	-0.00228096444576708	0.00266696028221778	128	1002.38241156987
-3.49655130318013	0.000252416674496317-0.00416153715985013i	-0.000295154475216827+0.00486580293383007i	-0.00366775624818251	0.00428844966958794	128	1002.38241156987
-3.49606299212598	0.000227792077086642-0.00416773015546674i	-0.00026636262042856+0.00487304404907917i	-0.004173950626922	0.00488031835849462	128	1002.38241156987
-3.49557468107184	0.000203167479676967-0.00417392315108335i	-0.000237570765640292+0.00488028516432828i	-0.00367649702814597	0.00429868931995988	128	1002.38241156987
-3.4950863700177	0.000178542882267269-0.00418011614669996i	-0.000208778910851998+0.00488752627957739i	-0.00229282918699601	0.0026808675433539	128	1002.38241156987
-3.49459805896356	0.000153918284857594-0.00418630914231657i	-0.000179987056063731+0.00489476739482649i	-0.000353859765648313	0.000413765047135409	128	1002.38241156987
-3.49410974790942	0.000129293687447919-0.00419250213793318i	-0.000151195201275463+0.00490200851007559i	0.00167513366353112	-0.00195860136657594	128	1002.38241156987
-3.49362143685528	0.000104669090038244-0.00419869513354979i	-0.000122403346487195+0.00490924962532469i	0.00330610635908886	-0.00386559361206129	128	1002.38241156987
-3.49313312580114	8.00444926285465e-05-0.00420488812916641i	-9.36114916989017e-05+0.0049164907405738i	0.00414557262663359	-0.00484713401715416	128	1002.38241156987
-3.49264481474699	5.54198952188715e-05-0.00421108112478302i	-6.48196369106341e-05+0.0049237318558229i	0.00398947031620444	-0.00466462431003719	128	1002.38241156987
-3.49215650369285	3.07952978091964e-05-0.00421727412039963i	-3.60277821223665e-05+0.00493097297107201i	0.00287270831206728	-0.00335887867041318	128	1002.38241156987
-3.49166819263871	2.90810025397216e-05-0.00420315299122415i	-3.40233898744767e-05+0.00491446216129492i	0.00107848668606126	-0.00126102172697201	128	1002.38241156987
-3.49117988158457	3.27573665973561e-05-0.00418425206797992i	-3.83219299890327e-05+0.00489236266327635i	-0.000950190313475054	0.00111097283077932	128	1002.38241156987
-3.49069157053043	3.64337306549872e-05-0.00416535114473572i	-4.26204701035848e-05+0.00487026316525781i	-0.00273925956879506	0.00320281512889653	128	1002.38241156987
-3.49020325947629	4.01100947126184e-05-0.00414645022149151i	-4.69190102181368e-05+0.00484816366723926i	-0.0038740508454179	0.00452965821422056	128	1002.38241156987
-3.48971494842215	4.37864587702495e-05-0.00412754929824731i	-5.12175503326889e-05+0.00482606416922072i	-0.00409612549836006	0.00478932526333988	128	1002.38241156987
-3.489226637368	4.7462822827884e-05-0.00410864837500308i	-5.55160904472449e-05+0.00480396467120215i	-0.00336207639687342	0.00393106083171758	128	1002.38241156987
-3.48873832631386	5.11391868855152e-05-0.00408974745175888i	-5.9814630561797e-05+0.00478186517318361i	-0.00185166801046202	0.00216504908218142	128	1002.38241156987
-3.48825001525972	5.48155509431463e-05-0.00407084652851467i	-6.4113170676349e-05+0.00475976567516506i	7.61126845141224e-05	-8.89723757798165e-05	128	1002.38241156987
-3.48776170420558	5.84919150007775e-05-0.00405194560527047i	-6.84117107909011e-05+0.00473766617714652i	0.00196836644722047	-0.00230145960459932	128	1002.38241156987
-3.48727339315144	6.21682790584119e-05-0.00403304468202624i	-7.27102509054571e-05+0.00471556667912795i	0.00338468271860163	-0.00395746964485497	128	1002.38241156987
-3.4867850820973	8.48245298660014e-05-0.00402519154337589i	-9.92006854999837e-05+0.00470638461378871i	0.00400932323056735	-0.0046878293876773	128	1002.38241156987
-3.48629677104315	0.000111999801328329-0.00401996882962882i	-0.000130974904494488+0.00470027812765882i	0.00371739092333782	-0.00434650280072756	128	1002.38241156987
-3.48580845998901	0.000139175072790656-0.00401474611588176i	-0.000162749123488992+0.00469417164152893i	0.00257780679396763	-0.00301407213068689	128	1002.38241156987
-3.48532014893487	0.000166350344253007-0.00400952340213469i	-0.000194523342483524+0.00468806515539904i	0.000852433333396405	-0.000996713571870393	128	1002.38241156987
-3.48483183788073	0.000193525615715335-0.00400430068838762i	-0.000226297561478028+0.00468195866926915i	-0.00106389902226709	0.00124392529453144	128	1002.38241156987
-3.48434352682659	0.000220700887177662-0.00399907797464056i	-0.000258071780472532+0.00467585218313926i	-0.0027336818093432	0.00319629516815211	128	1002.38241156987
-3.48385521577245	0.000247876158639989-0.00399385526089349i	-0.000289845999467036+0.00466974569700937i	-0.00377653212120578	0.00441563866752054	128	1002.38241156987
-3.48336690471831	0.000275051430102341-0.00398863254714642i	-0.000321620218461569+0.00466363921087947i	-0.00395576262669378	0.00462521112400996	128	1002.38241156987
-3.48287859366416	0.000302226701564668-0.00398340983339936i	-0.000353394437456073+0.00465753272474958i	-0.00323203586600919	0.00377901543999795	128	1002.38241156987
-3.48239028261002	0.000329401973026995-0.00397818711965229i	-0.000385168656450577+0.00465142623861969i	-0.00177195573873104	0.00207184812243971	128	1002.38241156987
-3.48190197155588	0.000339269678411479-0.0039944981819555i	-0.000396706308307656+0.00467049774500643i	0.000109878266641747	-0.000128452272041686	128	1002.38241156987
-3.48141366050174	0.000344967833786309-0.00401599692667083i	-0.000403368787172546+0.0046956348586813i	0.00198856177400634	-0.00232507400387244	128	1002.38241156987
-3.4809253494476	0.000350665989161133-0.00403749567138614i	-0.00041003126603743+0.00472077197235613i	0.00341995069358728	-0.00399870844034973	128	1002.38241156987
-3.48043703839346	0.000356364144535957-0.00405899441610145i	-0.000416693744902313+0.00474590908603097i	0.00406228230256568	-0.00474975359686961	128	1002.38241156987
-3.47994872733932	0.000362062299910781-0.00408049316081676i	-0.000423356223767197+0.00477104619970581i	0.00375578863663773	-0.00439140115478839	128	1002.38241156987
-3.47946041628517	0.00036776045528561-0.00410199190553209i	-0.000430018702632087+0.00479618331338067i	0.00256231182799028	-0.00299595657928116	128	1002.38241156987
-3.47897210523103	0.000373458610660434-0.00412349065024741i	-0.000436681181496971+0.00482132042705551i	0.000753161161154391	-0.00088064175878786	128	1002.38241156987
-3.47848379417689	0.000379156766035258-0.00414498939496272i	-0.000443343660361854+0.00484645754073035i	-0.00125249543720571	0.00146443925044228	128	1002.38241156987
-3.47799548312275	0.000384854921410082-0.00416648813967803i	-0.000450006139226738+0.00487159465440519i	-0.00298473184842045	0.00348983305649691	128	1002.38241156987
-3.47750717206861	0.000390553076784911-0.00418798688439336i	-0.000456668618091628+0.00489673176808005i	-0.00403296705001764	0.00471547339270366	128	1002.38241156987
-3.47701886101447	0.000372095920599401-0.00420233151776673i	-0.000435087925380019+0.00491350406909659i	-0.00412941684821967	0.00482825598117661	128	1002.38241156987
-3.47653054996032	0.000347751251117884-0.00421493243835289i	-0.000406623361691931+0.0049282375661167i	-0.00323019953604666	0.00377687043127261	128	1002.38241156987
-3.47604223890618	0.000323406581636367-0.00422753335893905i	-0.000378158798003843+0.0049429710631368i	-0.00154782617558078	0.00180978953346496	128	1002.38241156987
-3.47555392785204	0.000299061912154828-0.00424013427952522i	-0.00034969423431573+0.00495770456015692i	0.000516074396077842	-0.000603390356937177	128	1002.38241156987
-3.4750656167979	0.000274717242673311-0.00425273520011138i	-0.000321229670627642+0.00497243805717703i	0.0024660399915508	-0.00288335869468089	128	1002.38241156987
-3.47457730574376	0.000250372573191794-0.00426533612069754i	-0.000292765106939555+0.00498717155419714i	0.00383165999281655	-0.00448009486674834	128	1002.38241156987
-3.47408899468962	0.000226027903710277-0.0042779370412837i	-0.000264300543251467+0.00500190505121724i	0.00428097754315543	-0.00500546201228758	128	1002.38241156987
-3.47360068363548	0.000201683234228738-0.00429053796186987i	-0.000235835979563353+0.00501663854823736i	0.00370108933457286	-0.00432744741716364	128	1002.38241156987
-3.47311237258133	0.000177338564747221-0.00430313888245603i	-0.000207371415875266+0.00503137204525747i	0.00222639424624018	-0.00260319233590324	128	1002.38241156987
-3.47262406152719	0.000152993895265704-0.00431573980304219i	-0.000178906852187178+0.00504610554227757i	0.00020744961183934	-0.000242578273175881	128	1002.38241156987
-3.47213575047305	0.000135929160953798-0.00430766824026366i	-0.000158954224059866+0.00503666810888364i	-0.00185639318219956	0.00217053730384976	128	1002.38241156987
-3.47164743941891	0.000120659479149463-0.00429449935281983i	-0.000141100429358493+0.0050212707200451i	-0.00346495842295643	0.00405133187313158	128	1002.38241156987
-3.47115912836477	0.000105389797345141-0.00428133046537601i	-0.000123246634657135+0.00500587333120658i	-0.00424096169101487	0.00495867036885462	128	1002.38241156987
-3.47067081731063	9.01201155408196e-05-0.00426816157793219i	-0.000105392839955778+0.00499047594236806i	-0.00400533383717642	0.00468317687235606	128	1002.38241156987
-3.47018250625649	7.4850433736498e-05-0.00425499269048837i	-8.7539045254421e-05+0.00497507855352954i	-0.00282026031416563	0.00329755818227863	128	1002.38241156987
-3.46969419520234	5.95807519321624e-05-0.00424182380304454i	-6.96852505530476e-05+0.004959681164691i	-0.000972968750757068	0.00113764830661285	128	1002.38241156987
-3.4692058841482	4.43110701278408e-05-0.00422865491560072i	-5.18314558516904e-05+0.00494428377585248i	0.00109381951949233	-0.00127890942121402	128	1002.38241156987
-3.46871757309406	2.90413883235192e-05-0.0042154860281569i	-3.39776611503332e-05+0.00492888638701396i	0.00288794900336908	-0.00337667040641003	128	1002.38241156987
-3.46822926203992	1.37717065191975e-05-0.00420231714071308i	-1.6123866448976e-05+0.00491348899817543i	0.00398500262489278	-0.00465939086992778	128	1002.38241156987
-3.46774095098578	-1.49797528513799e-06-0.00418914825326925i	1.72992825239746e-06+0.0048980916093369i	0.00412869600828922	-0.00482741247279769	128	1002.38241156987
-3.46725263993164	7.17616372926099e-06-0.00418195996649972i	-8.41216717676354e-06+0.00488968693665229i	0.00331013972034801	-0.00387033885935175	128	1002.38241156987
-3.46676432887749	2.18225601103536e-05-0.0041762634085025i	-2.55372191831141e-05+0.00488302644259647i	0.00173087757307681	-0.00202381944008809	128	1002.38241156987
-3.46627601782335	3.64689564914462e-05-0.00417056685050528i	-4.26622711894646e-05+0.00487636594854064i	-0.000244334720822989	0.000285662808636336	128	1002.38241156987
-3.46578770676921	5.11153528725522e-05-0.00416487029250805i	-5.97873231958308e-05+0.00486970545448481i	-0.0021577500489163	0.00252289513645805	128	1002.38241156987
-3.46529939571507	6.57617492536448e-05-0.00415917373451083i	-7.69123752021813e-05+0.00486304496042899i	-0.00356717107879484	0.00417084487987856	128	1002.38241156987
-3.46481108466093	8.04081456347374e-05-0.00415347717651361i	-9.40374272085319e-05+0.00485638446637316i	-0.00414811698216348	0.00485011639404355	128	1002.38241156987
-3.46432277360679	9.505454201583e-05-0.00414778061851639i	-0.000111162479214882+0.00484972397231734i	-0.00376849626866059	0.00440626146105532	128	1002.38241156987
-3.46383446255265	0.000109700938396936-0.00414208406051916i	-0.000128287531221249+0.00484306347826151i	-0.00251860845339993	0.00294485882528756	128	1002.38241156987
-3.4633461514985	0.000124347334778029-0.00413638750252194i	-0.000145412583227599+0.00483640298420568i	-0.000689668197282203	0.000806404491372468	128	1002.38241156987
-3.46285784044436	0.000138993731159121-0.00413069094452472i	-0.00016253763523395+0.00482974249014986i	0.00129404130075998	-0.00151301633976	128	1002.38241156987
-3.46236952939022	0.000154494650563189-0.00414462649224001i	-0.000180661825452633+0.00484603649244797i	0.00298764991921627	-0.00349324630648746	128	1002.38241156987
-3.46188121833608	0.000170211160638206-0.00416351509414886i	-0.000199038091825822+0.00486812176676202i	0.00400399971266334	-0.00468160592061806	128	1002.38241156987
-3.46139290728194	0.000185927670713209-0.0041824036960577i	-0.000217414358198994+0.00489020704107606i	0.00409862459199094	-0.0047922550021246	128	1002.38241156987
-3.4609045962278	0.000201644180788212-0.00420129229796653i	-0.000235790624572166+0.00491229231539009i	0.00324066008983996	-0.00378910327518796	128	1002.38241156987
-3.46041628517366	0.000217360690863215-0.00422018089987536i	-0.000254166890945338+0.00493437758970413i	0.0016206154917522	-0.00189489840437571	128	1002.38241156987
-3.45992797411951	0.000233077200938232-0.00423906950178422i	-0.000272543157318527+0.00495646286401818i	-0.000391787976444953	0.000458070490392682	128	1002.38241156987
-3.45943966306537	0.000248793711013235-0.00425795810369305i	-0.000290919423691699+0.00497854813833221i	-0.00233192264087091	0.00272654532401396	128	1002.38241156987
-3.45895135201123	0.000264510221088238-0.00427684670560188i	-0.000309295690064871+0.00500063341264625i	-0.00374749700809938	0.0043816906828697	128	1002.38241156987
-3.45846304095709	0.000280226731163241-0.00429573530751072i	-0.000327671956438043+0.00502271868696028i	-0.00430398994662493	0.00503237125186612	128	1002.38241156987
-3.45797472990295	0.000295943241238258-0.00431462390941957i	-0.000346048222811232+0.00504480396127434i	-0.00386369989166431	0.00451757927044626	128	1002.38241156987
-3.45748641884881	0.000296572185121142-0.00432751926163984i	-0.000346783622751301+0.00505988173772634i	-0.00250372631781311	0.00292745968776897	128	1002.38241156987
-3.45699810779467	0.000293351198320515-0.00433888530187062i	-0.000343017560222228+0.00507317139403423i	-0.000541797044082587	0.000633508807837532	128	1002.38241156987
-3.45650979674052	0.000290130211519887-0.0043502513421014i	-0.000339251497693155+0.00508646105034213i	0.00155821167170998	-0.00182189433693673	128	1002.38241156987
-3.45602148568638	0.000286909224719257-0.00436161738233219i	-0.000335485435164078+0.00509975070665003i	0.00330072750006017	-0.00385930936746955	128	1002.38241156987
-3.45553317463224	0.000283688237918629-0.00437298342256297i	-0.000331719372635005+0.00511304036295793i	0.0042721502719965	-0.00499513941085654	128	1002.38241156987
-3.4550448635781	0.000280467251118002-0.00438434946279375i	-0.000327953310105931+0.00512633001926582i	0.0042390122607983	-0.00495640379415251	128	1002.38241156987
-3.45455655252396	0.000277246264317374-0.00439571550302452i	-0.000324187247576858+0.00513961967557372i	0.00320405950545293	-0.0037463107757297	128	1002.38241156987
-3.45406824146982	0.000274025277516744-0.00440708154325531i	-0.000320421185047782+0.00515290933188162i	0.00140678960474886	-0.00164488695082388	128	1002.38241156987
-3.45357993041567	0.000270804290716116-0.00441844758348609i	-0.000316655122518708+0.00516619898818952i	-0.000731958052261399	0.00085580922230982	128	1002.38241156987
-3.45309161936153	0.000267583303915489-0.00442981362371687i	-0.000312889059989635+0.00517948864449741i	-0.0027085430093943	0.00316690428215603	128	1002.38241156987
-3.45260330830739	0.000261287836443408-0.0044169865382011i	-0.00030552821999935+0.00516449091900627i	-0.00403361459900772	0.00471623170803395	128	1002.38241156987
-3.45211499725325	0.000254198954604491-0.00439791606539586i	-0.000297239695502934+0.00514219322401856i	-0.00439530846515314	0.00513914702366235	128	1002.38241156987
-3.45162668619911	0.00024711007276558-0.00437884559259065i	-0.000288951171006525+0.00511989552903087i	-0.00372042988852376	0.00435006592573798	128	1002.38241156987
-3.45113837514497	0.000240021190926669-0.00435977511978542i	-0.000280662646510117+0.00509759783404318i	-0.00217673741251002	0.0025451350168814	128	1002.38241156987
-3.45065006409083	0.000232932309087759-0.0043407046469802i	-0.000272374122013709+0.00507530013905549i	-0.000134873035055866	0.000157719863863228	128	1002.38241156987
-3.45016175303668	0.000225843427248842-0.00432163417417497i	-0.000264085597517293+0.00505300244406778i	0.00192058655111296	-0.00224559651345678	128	1002.38241156987
-3.44967344198254	0.000218754545409931-0.00430256370136975i	-0.000255797073020885+0.00503070474908009i	0.0035061174733483	-0.00409946082339353	128	1002.38241156987
-3.4491851309284	0.000211665663571021-0.00428349322856452i	-0.000247508548524476+0.00500840705409239i	0.00425299193357807	-0.00497274215705153	128	1002.38241156987
-3.44869681987426	0.00020457678173211-0.0042644227557593i	-0.000239220024028068+0.0049861093591047i	0.00399302052799191	-0.00466878526179306	128	1002.38241156987
-3.44820850882012	0.000197487899893193-0.00424535228295407i	-0.000230931499531652+0.00496381166411699i	0.00279635745264742	-0.00326961427014613	128	1002.38241156987
-3.44772019776598	0.000202312127141162-0.00422724425746472i	-0.00023657217303628+0.00494263929528857i	0.000964778207330792	-0.00112807336136018	128	1002.38241156987
-3.44723188671184	0.000210245318192408-0.00420938740182917i	-0.000245847949021552+0.00492176060280195i	-0.00107291456093727	0.0012544677629147	128	1002.38241156987
-3.44674357565769	0.000218178509243653-0.00419153054619362i	-0.000255123725006823+0.00490088191031533i	-0.00284489620927814	0.00332633534736987	128	1002.38241156987
-3.44625526460355	0.000226111700294906-0.00417367369055805i	-0.000264399500992103+0.00488000321782868i	-0.00394238024131812	0.00460956079174963	128	1002.38241156987
-3.44576695354941	0.000234044891346151-0.0041558168349225i	-0.000273675276977375+0.00485912452534206i	-0.00411648266895666	0.00481313811909581	128	1002.38241156987
-3.44527864249527	0.000241978082397396-0.00413795997928695i	-0.000282951052962646+0.00483824583285544i	-0.00333459179419568	0.00389893400735895	128	1002.38241156987
-3.44479033144113	0.000249911273448642-0.0041201031236514i	-0.000292226828947918+0.00481736714036881i	-0.00178608355597262	0.0020883709975514	128	1002.38241156987
-3.44430202038699	0.000257844464499894-0.00410224626801583i	-0.000301502604933198+0.00479648844788217i	0.000163503413335884	-0.000191152045508552	128	1002.38241156987
-3.44381370933284	0.00026577765555114-0.00408438941238028i	-0.000310778380918469+0.00477560975539555i	0.00205875401279093	-0.00240714839697788	128	1002.38241156987
-3.4433253982787	0.000273710846602385-0.00406653255674473i	-0.000320054156903741+0.00475473106290892i	0.00346075665705336	-0.00404642653969234	128	1002.38241156987
-3.44283708722456	0.000283572479906953-0.00407661278329098i	-0.000331584737058707+0.00476651731028821i	0.00407666597593786	-0.00476657950910037	128	1002.38241156987
-3.44234877617042	0.000293943007695048-0.00409406529541301i	-0.000343710334980689+0.00478692347235439i	0.0037512284873765	-0.00438607708220074	128	1002.38241156987
-3.44186046511628	0.000304313535483133-0.00411151780753504i	-0.00035583593290266+0.00480732963442054i	0.00254574038980181	-0.0029765864429223	128	1002.38241156987
-3.44137215406214	0.000314684063271219-0.00412897031965706i	-0.000367961530824631+0.0048277357964867i	0.000734228560061335	-0.000858507443079448	128	1002.38241156987
-3.440883843008	0.000325054591059304-0.00414642283177908i	-0.000380087128746602+0.00484814195855286i	-0.00126504004000633	0.00147910851105589	128	1002.38241156987
-3.44039553195385	0.000335425118847399-0.00416387534390112i	-0.000392212726668584+0.00486854812061903i	-0.00298610543135656	0.00349144443888024	128	1002.38241156987
-3.43990722089971	0.000345795646635484-0.00418132785602314i	-0.000404338324590555+0.00488895428268519i	-0.00402390738738117	0.00470488831424516	128	1002.38241156987
-3.43941890984557	0.00035616617442357-0.00419878036814516i	-0.000416463922512526+0.00490936044475134i	-0.00412961766463667	0.00482849918604946	128	1002.38241156987
-3.43893059879143	0.000366536702211655-0.00421623288026719i	-0.000428589520434497+0.0049297666068175i	-0.00327027505346132	0.00382373510385084	128	1002.38241156987
-3.43844228773729	0.00037690722999975-0.00423368539238923i	-0.000440715118356479+0.00495017276888367i	-0.00163843669257754	0.00191573837962342	128	1002.38241156987
-3.43795397668315	0.000378788187096623-0.00426202766488635i	-0.000442914444322506+0.00498331159028496i	0.000401194922427966	-0.000469069413640711	128	1002.38241156987
-3.43746566562901	0.000378403945517186-0.0042932755579012i	-0.000442465229047387+0.00501984775698449i	0.00237672080699565	-0.00277892768392085	128	1002.38241156987
-3.43697735457486	0.000378019703937749-0.00432452345091605i	-0.000442016013772267+0.00505638392368402i	0.00381686736581465	-0.0044628058687842	128	1002.38241156987
-3.43648904352072	0.000377635462358312-0.00435577134393093i	-0.000441566798497148+0.00509292009038359i	0.00437202368129072	-0.00511192467051198	128	1002.38241156987
-3.43600073246658	0.000377251220778875-0.00438701923694578i	-0.000441117583222029+0.00512945625708312i	0.00389774148794151	-0.00455738761799572	128	1002.38241156987
-3.43551242141244	0.000376866979199438-0.00441826712996063i	-0.00044066836794691+0.00516599242378265i	0.00249196285457228	-0.00291370956652558	128	1002.38241156987
-3.4350241103583	0.000376482737620001-0.00444951502297548i	-0.000440219152671791+0.00520252859048217i	0.000475175328692794	-0.000555613976499155	128	1002.38241156987
-3.43453579930416	0.000376098496040564-0.00448076291599036i	-0.000439769937396671+0.00523906475718174i	-0.00168258621187884	0.00196731864772117	128	1002.38241156987
-3.43404748825002	0.000375714254461127-0.00451201080900521i	-0.000439320722121552+0.00527560092388127i	-0.00347128006142273	0.00405872917009944	128	1002.38241156987
-3.43355917719587	0.00037533001288169-0.00454325870202006i	-0.000438871506846433+0.0053121370905808i	-0.00446141390080115	0.00521643848629881	128	1002.38241156987
-3.43307086614173	0.00037223976723989-0.00455094137590827i	-0.000435258353778365+0.00532112004016373i	-0.0043841432558509	0.00512610189480799	128	1002.38241156987
-3.43258255508759	0.000368419529804516-0.0045522669209158i	-0.000430791673305682+0.00532267002885008i	-0.00326728351110016	0.00382023947020862	128	1002.38241156987
-3.43209424403345	0.000364599292369146-0.00455359246592333i	-0.000426324992833002+0.00532422001753643i	-0.0013798364836017	0.00161337534142621	128	1002.38241156987
-3.43160593297931	0.000360779054933776-0.00455491801093085i	-0.000421858312360323+0.00532577000622277i	0.000833673850724275	-0.000974738728118789	128	1002.38241156987
-3.43111762192517	0.000356958817498407-0.00455624355593838i	-0.000417391631887644+0.00532731999490912i	0.00285167584417852	-0.00333426287240612	128	1002.38241156987
-3.43062931087102	0.000353138580063033-0.0045575691009459i	-0.00041292495141496+0.00532886998359547i	0.00419844723922848	-0.00490896467076713	128	1002.38241156987
-3.43014099981688	0.000349318342627663-0.00455889464595343i	-0.000408458270942281+0.00533041997228181i	0.00455625993975494	-0.00532734304538247	128	1002.38241156987
-3.42965268876274	0.000345498105192293-0.00456022019096095i	-0.000403991590469601+0.00533196996096816i	0.00384033633514967	-0.00449027035734389	128	1002.38241156987
-3.4291643777086	0.000341677867756923-0.00456154573596848i	-0.000399524909996922+0.00533351994965451i	0.00221893434015165	-0.00259447718137112	128	1002.38241156987
-3.42867606665446	0.00033785763032155-0.00456287128097601i	-0.000395058229524239+0.00533506993834085i	7.38030794389832e-05	-8.63163022954069e-05	128	1002.38241156987
-3.42818775560032	0.000339959006320589-0.00454332846601904i	-0.000397515301645272+0.00531221996354182i	-0.00207378148304356	0.00242471864586962	128	1002.38241156987
-3.42769944454618	0.00034367536780174-0.00451809428016267i	-0.000401860669928227+0.00528271545324676i	-0.00371397405980087	0.00434249782806947	128	1002.38241156987
-3.42721113349203	0.00034739172928289-0.0044928600943063i	-0.000406206038211183+0.00525321094295171i	-0.00447290693922258	0.00522987996774322	128	1002.38241156987
-3.42672282243789	0.000351108090764044-0.00446762590844991i	-0.000410551406494142+0.00522370643265663i	-0.00418385649093031	0.00489192324690585	128	1002.38241156987
-3.42623451138375	0.000354824452245195-0.00444239172259354i	-0.000414896774777097+0.00519420192236158i	-0.00292563585718202	0.00342077603649817	128	1002.38241156987
-3.42574620032961	0.000358540813726345-0.00441715753673717i	-0.000419242143060053+0.00516469741206653i	-0.00100151908205034	0.00117103490843945	128	1002.38241156987
-3.42525788927547	0.000362257175207496-0.0043919233508808i	-0.000423587511343008+0.00513519290177147i	0.00113380999020903	-0.00132566876682893	128	1002.38241156987
-3.42476957822133	0.00036597353668865-0.0043666891650244i	-0.000427932879625967+0.00510568839147639i	0.00298169891751354	-0.00348629261034916	128	1002.38241156987
-3.42428126716719	0.000369689898169801-0.00434145497916803i	-0.000432278247908922+0.00507618388118134i	0.00411597071403445	-0.00481253380811904	128	1002.38241156987
-3.42379295611304	0.000373406259650951-0.00431622079331166i	-0.000436623616191878+0.00504667937088629i	0.00428117990771278	-0.0050057139519837	128	1002.38241156987
-3.4233046450589	0.000373201438657065-0.00430099824533245i	-0.000436384223179486+0.00502888078702408i	0.0034548845389987	-0.00403959026141883	128	1002.38241156987
-3.42281633400476	0.000371915543990151-0.00428853591527264i	-0.000434880807193139+0.00501430953801952i	0.00182657865195337	-0.00213572346736787	128	1002.38241156987
-3.42232802295062	0.000370629649323238-0.00427607358521285i	-0.000433377391206793+0.00499973828901497i	-0.000220095933080347	0.000257320330338089	128	1002.38241156987
-3.42183971189648	0.000369343754656325-0.00426361125515305i	-0.000431873975220447+0.00498516704001043i	-0.00220330957408166	0.00257616904497875	128	1002.38241156987
-3.42135140084234	0.000368057859989412-0.00425114892509325i	-0.000430370559234102+0.00497059579100588i	-0.00365890070856427	0.00427810736003902	128	1002.38241156987
-3.42086308978819	0.000366771965322498-0.00423868659503344i	-0.000428867143247755+0.00495602454200132i	-0.00424900937039648	0.00496809515754316	128	1002.38241156987
-3.42037477873405	0.000365486070655585-0.00422622426497364i	-0.000427363727261409+0.00494145329299677i	-0.00384048766294361	0.00449044836111668	128	1002.38241156987
-3.41988646767991	0.000364200175988672-0.00421376193491384i	-0.000425860311275063+0.00492688204399223i	-0.00253489227537511	0.00296390792861883	128	1002.38241156987
-3.41939815662577	0.000362914281321759-0.00420129960485404i	-0.000424356895288717+0.00491231079498768i	-0.000643315239883008	0.000752211738994252	128	1002.38241156987
-3.41890984557163	0.000361628386654844-0.00418883727479423i	-0.00042285347930237+0.00489773954598312i	0.00138772641441941	-0.00162255737415691	128	1002.38241156987
-3.41842153451749	0.000349588879304655-0.00419238851310804i	-0.000408776604571219+0.00490189187320232i	0.00310093598204266	-0.00362571109705108	128	1002.38241156987
-3.41793322346335	0.000334552463501752-0.00420040254916531i	-0.000391195651173485+0.00491126224625436i	0.00408391907303522	-0.00477506137592162	128	1002.38241156987
-3.4174449124092	0.000319516047698848-0.00420841658522258i	-0.00037361469777575+0.00492063261930641i	0.00409516869935418	-0.00478822696868452	128	1002.38241156987
-3.41695660135506	0.00030447963189593-0.00421643062127986i	-0.000356033744377999+0.00493000299235846i	0.00312891750085022	-0.00365846158376026	128	1002.38241156987
-3.41646829030092	0.000289443216093026-0.00422444465733713i	-0.000338452790980264+0.00493937336541051i	0.00141266285939584	-0.00165176086212114	128	1002.38241156987
-3.41597997924678	0.000274406800290122-0.0042324586933944i	-0.00032087183758253+0.00494874373846255i	-0.000646395486140767	0.000755764091169347	128	1002.38241156987
-3.41549166819264	0.000259370384487218-0.00424047272945167i	-0.000303290884184795+0.0049581141115146i	-0.00255795786755244	0.00299083737415999	128	1002.38241156987
-3.4150033571385	0.000244333968684301-0.00424848676550895i	-0.000285709930787044+0.00496748448456665i	-0.00386535192432254	0.00451949992944194	128	1002.38241156987
-3.41451504608436	0.000229297552881397-0.00425650080156622i	-0.000268128977389309+0.00497685485761869i	-0.00425460014308367	0.00497463552911625	128	1002.38241156987
-3.41402673503021	0.000214261137078493-0.00426451483762348i	-0.000250548023991575+0.00498622523067074i	-0.00362978625933007	0.0042440924484131	128	1002.38241156987
-3.41353842397607	0.000201671174159448-0.0042583807530855i	-0.000235827555761673+0.00497905315727284i	-0.00213232312858399	0.00249321288331097	128	1002.38241156987
-3.41305011292193	0.000189770352897818-0.00424826128246434i	-0.000221912858001572+0.00496722123980451i	-0.000134542248592425	0.000157338152257478	128	1002.38241156987
-3.41256180186779	0.000177869531636199-0.00423814181184318i	-0.000207998160241484+0.00495538932233619i	0.00188517429141342	-0.00220419089425764	128	1002.38241156987
-3.41207349081365	0.00016596871037458-0.00422802234122202i	-0.000194083462481396+0.00494355740486787i	0.0034484481114261	-0.0040320362101269	128	1002.38241156987
-3.41158517975951	0.000154067889112961-0.00421790287060086i	-0.000180168764721308+0.00493172548739955i	0.00418731580971387	-0.00489595957453634	128	1002.38241156987
-3.41109686870537	0.000142167067851331-0.00420778339997969i	-0.000166254066961207+0.00491989356993123i	0.00393083973449585	-0.00459609152875928	128	1002.38241156987
-3.41060855765122	0.000130266246589712-0.00419766392935854i	-0.000152339369201119+0.00490806165246291i	0.0027446455564791	-0.00320916084176365	128	1002.38241156987
-3.41012024659708	0.000118365425328093-0.00418754445873738i	-0.000138424671441031+0.00489622973499459i	0.000914243816646215	-0.00106899421475337	128	1002.38241156987
-3.40963193554294	0.000106464604066474-0.00417742498811622i	-0.000124509973680943+0.00488439781752627i	-0.00112365026003812	0.00131378645536458	128	1002.38241156987
-3.4091436244888	9.45637828048442e-05-0.00416730551749505i	-0.000110595275920843+0.00487256590005794i	-0.00288528683222413	0.00337356314932133	128	1002.38241156987
-3.40865531343466	0.000105188858745687-0.00412449303615103i	-0.000123018598986972+0.00482250824999341i	-0.00391688023040595	0.00457975165887003	128	1002.38241156987
-3.40816700238052	0.000122227190125343-0.00407237266234239i	-0.000142940511511853+0.00476156750900149i	-0.00401863951627277	0.00469874617799953	128	1002.38241156987
-3.40767869132638	0.000139265521504999-0.00402025228853375i	-0.000162862424036734+0.00470062676800957i	-0.0032018924792954	0.00374378814145149	128	1002.38241156987
-3.40719038027223	0.00015630385288467-0.00396813191472506i	-0.000182784336561634+0.0046396860270176i	-0.00167662350040736	0.00196039589842222	128	1002.38241156987
-3.40670206921809	0.000173342184264326-0.00391601154091642i	-0.000202706249086515+0.00457874528602568i	0.000190988249618969	-0.000223282468185678	128	1002.38241156987
-3.40621375816395	0.000190380515643982-0.00386389116710778i	-0.000222628161611397+0.00451780454503376i	0.00196643752199219	-0.00229920795873596	128	1002.38241156987
-3.40572544710981	0.000207418847023638-0.00381177079329914i	-0.000242550074136278+0.00445686380404185i	0.00324797295435025	-0.00379763693487509	128	1002.38241156987
-3.40523713605567	0.00022445717840331-0.00375965041949045i	-0.000262471986661178+0.00439592306304987i	0.00375737593849607	-0.00439326338937293	128	1002.38241156987
-3.40474882500153	0.000241495509782965-0.00370753004568181i	-0.000282393899186059+0.00433498232205796i	0.00339995788907071	-0.00397537058467689	128	1002.38241156987
-3.40426051394738	0.000258533841162621-0.00365540967187316i	-0.00030231581171094+0.00427404158106604i	0.00228094010176914	-0.00266698380585111	128	1002.38241156987
-3.40377220289324	0.000292512686071998-0.00359334416068134i	-0.000342045134368116+0.00420147265458438i	0.000691470550656235	-0.000808521443909758	128	1002.38241156987
-3.4032838918391	0.000331365924025347-0.00352841707694053i	-0.00038747375899737+0.00412555788227777i	-0.000993236470709538	0.00116130314602823	128	1002.38241156987
-3.40279558078496	0.000370219161978661-0.00346348999319977i	-0.000432902383626583+0.00404964310997123i	-0.00240141655608026	0.00280780856523233	128	1002.38241156987
-3.40230726973082	0.000409072399931974-0.00339856290945901i	-0.000478331008255796+0.00397372833766469i	-0.00323400674406342	0.0037813170756915	128	1002.38241156987
-3.40181895867668	0.000447925637885288-0.00333363582571825i	-0.000523759632885009+0.00389781356535816i	-0.00332984942771996	0.00389339396978644	128	1002.38241156987
-3.40133064762254	0.000486778875838637-0.00326870874197743i	-0.000569188257514263+0.00382189879305155i	-0.00269546766838506	0.00315166277399148	128	1002.38241156987
-3.40084233656839	0.00052563211379195-0.00320378165823667i	-0.000614616882143476+0.00374598402074501i	-0.00149671574761915	0.00175004362229327	128	1002.38241156987
-3.40035402551425	0.000564485351745264-0.00313885457449592i	-0.000660045506772689+0.00367006924843847i	-1.58667778462756e-05	1.85792010116381e-05	128	1002.38241156987
-3.39986571446011	0.000603338589698578-0.00307392749075516i	-0.000705474131401902+0.00359415447613193i	0.00141485437344588	-0.00165428064801531	128	1002.38241156987
-3.39937740340597	0.000642191827651926-0.00300900040701434i	-0.000750902756031156+0.00351823970382532i	0.0024876419027576	-0.00290863609495914	128	1002.38241156987
-3.39888909235183	0.000676299704986124-0.00296989590778901i	-0.000790782966185381+0.0034725175207507i	0.00301019888144185	-0.0035196432334115	128	1002.38241156987
-3.39840078129769	0.000709027725686396-0.00293830010335185i	-0.000829049807591563+0.00343557474305557i	0.00286605582018119	-0.00335111827114107	128	1002.38241156987
-3.39791247024355	0.000741755746386669-0.00290670429891468i	-0.000867316648997744+0.00339863196536044i	0.002090705219092	-0.00244455737767583	128	1002.38241156987
-3.3974241591894	0.000774483767086971-0.00287510849447749i	-0.00090558349040396+0.00336168918766527i	0.000865463430957469	-0.00101196045460704	128	1002.38241156987
-3.39693584813526	0.000807211787787243-0.00284351269004032i	-0.000943850331810141+0.00332474640997014i	-0.000532350311791214	0.000622420889446836	128	1002.38241156987
-3.39644753708112	0.000839939808487515-0.00281191688560316i	-0.000982117173216322+0.003287803632275i	-0.00179209332707244	0.00209537036840674	128	1002.38241156987
-3.39595922602698	0.000872667829187788-0.002780321081166i	-0.0010203840146225+0.00325086085457987i	-0.00263861296042201	0.00308516660546875	128	1002.38241156987
-3.39547091497284	0.00090539584988809-0.0027487252767288i	-0.00105865085602872+0.0032139180768847i	-0.00289200568376366	0.00338145633138325	128	1002.38241156987
-3.3949826039187	0.000938123870588362-0.00271712947229164i	-0.0010969176974349+0.00317697529918957i	-0.00250542878128452	0.00292946602623433	128	1002.38241156987
-3.39449429286455	0.000970851891288634-0.00268553366785447i	-0.00113518453884108+0.00314003252149444i	-0.00157312687635908	0.0018393876250131	128	1002.38241156987
-3.39400598181041	0.000987216084651488-0.0026862350494929i	-0.00115431827898627+0.00314085264495496i	-0.000283561124407133	0.000331576140382487	128	1002.38241156987
-3.39351767075627	0.000998771949602404-0.00269642659955166i	-0.00116782997041971+0.00315276897633801i	0.00108704441434254	-0.0012709961772897	128	1002.38241156987
-3.39302935970213	0.00101032781455331-0.00270661814961041i	-0.00118134166185314+0.00316468530772106i	0.00221677637542547	-0.00259193412956626	128	1002.38241156987
-3.39254104864799	0.00102188367950421-0.00271680969966917i	-0.00119485335328656+0.0031766016391041i	0.00283935518868147	-0.00331989064926518	128	1002.38241156987
-3.39205273759385	0.00103343954445512-0.00272700124972792i	-0.00120836504471999+0.00318851797048715i	0.00280444614886384	-0.00327908547902259	128	1002.38241156987
-3.39156442653971	0.00104499540940603-0.00273719279978668i	-0.00122187673615343+0.00320043430187021i	0.00211393350551122	-0.00247171896569406	128	1002.38241156987
-3.39107611548556	0.00105655127435694-0.00274738434984543i	-0.00123538842758685+0.00321235063325325i	0.000922960693759551	-0.0010791889967504	128	1002.38241156987
-3.39058780443142	0.00106810713930785-0.00275757589990418i	-0.00124890011902028+0.0032242669646363i	-0.000494855785002043	0.000578581840126742	128	1002.38241156987
-3.39009949337728	0.00107966300425875-0.00276776744996294i	-0.0012624118104537+0.00323618329601935i	-0.00181025662087927	0.00211660971571402	128	1002.38241156987
-3.38961118232314	0.00109121886920967-0.0027779590000217i	-0.00127592350188714+0.0032480996274024i	-0.00271479387796327	0.00317424299320288	128	1002.38241156987
-3.389122871269	0.00109482601742579-0.00279825507143438i	-0.00128014131093512+0.00327183047786662i	-0.00299896909228757	0.00350652481851836	128	1002.38241156987
-3.38863456021486	0.0010960730953525-0.00282155129764337i	-0.00128159965371664+0.00329906920216728i	-0.00257381646943653	0.00300942998057684	128	1002.38241156987
-3.38814624916072	0.00109732017327921-0.00284484752385235i	-0.00128305799649816+0.00332630792646794i	-0.00152744362994846	0.001785974964168	128	1002.38241156987
-3.38765793810657	0.00109856725120592-0.00286814375006135i	-0.00128451633927968+0.00335354665076862i	-0.000100910920630642	0.000118015708771525	128	1002.38241156987
-3.38716962705243	0.00109981432913263-0.00289143997627033i	-0.0012859746820612+0.00338078537506928i	0.00137040608174519	-0.00160231331219218	128	1002.38241156987
-3.38668131599829	0.00110106140705933-0.00291473620247931i	-0.00128743302484272+0.00340802409936995i	0.00253566274108402	-0.00296478914864858	128	1002.38241156987
-3.38619300494415	0.00110230848498604-0.0029380324286883i	-0.00128889136762424+0.00343526282367061i	0.00311218719260133	-0.00363889804128287	128	1002.38241156987
-3.38570469389001	0.00110355556291275-0.0029613286548973i	-0.00129034971040576+0.00346250154797129i	0.00295398195941252	-0.00345393081536738	128	1002.38241156987
-3.38521638283587	0.00110480264083946-0.00298462488110628i	-0.00129180805318728+0.00348974027227195i	0.00208850082061865	-0.00244198457352108	128	1002.38241156987
-3.38472807178172	0.00110604971876617-0.00300792110731526i	-0.0012932663959688+0.00351697899657261i	0.000712479307782983	-0.000833088234622772	128	1002.38241156987
-3.38423976072758	0.00110410825455496-0.00302060422583247i	-0.00129099660569412+0.0035318085172876i	-0.000849190033973864	0.000992881653335484	128	1002.38241156987
-3.38375144967344	0.00110121022770237-0.00303010341204214i	-0.00128760837550258+0.00354291527692689i	-0.00221768128122689	0.00259298600736322	128	1002.38241156987
-3.3832631386193	0.00109831220084979-0.00303960259825181i	-0.00128422014531104+0.00355402203656617i	-0.0030669301215861	0.0035859752343602	128	1002.38241156987
-3.38277482756516	0.0010954141739972-0.00304910178446148i	-0.0012808319151195+0.00356512879620546i	-0.00319298700041133	0.00373338023992126	128	1002.38241156987
-3.38228651651102	0.00109251614714462-0.00305860097067114i	-0.00127744368492796+0.00357623555584474i	-0.00256243050113395	0.00299612001671127	128	1002.38241156987
-3.38179820545688	0.00108961812029203-0.00306810015688082i	-0.00127405545473642+0.00358734231548403i	-0.0013211126999018	0.00154472784999701	128	1002.38241156987
-3.38130989440273	0.00108672009343945-0.00307759934309049i	-0.00127066722454488+0.00359844907512331i	0.000239569557394158	-0.000280084983997315	128	1002.38241156987
-3.38082158334859	0.00108382206658687-0.00308709852930016i	-0.00126727899435334+0.00360955583476259i	0.0017510794654945	-0.00204741046549256	128	1002.38241156987
-3.38033327229445	0.00108092403973428-0.00309659771550982i	-0.0012638907641618+0.00362066259440187i	0.00285476327140823	-0.00333789459945958	128	1002.38241156987
-3.37984496124031	0.0010780260128817-0.0031060969017195i	-0.00126050253397026+0.00363176935404117i	0.00328694325993872	-0.00384323190633808	128	1002.38241156987
-3.37935665018617	0.001068505891344-0.00310369798766873i	-0.00124937154924165+0.00362896445394533i	0.0029288540783081	-0.00342455374219334	128	1002.38241156987
-3.37886833913203	0.00105697859552229-0.00309769272819296i	-0.00123589371528582+0.00362194289326154i	0.00187540521153304	-0.00219282866082933	128	1002.38241156987
-3.37838002807789	0.00104545129970057-0.0030916874687172i	-0.00122241588133+0.00361492133257774i	0.000383952240999545	-0.000448964709230334	128	1002.38241156987
-3.37789171702374	0.00103392400387884-0.00308568220924143i	-0.00120893804737416+0.00360789977189394i	-0.00118990293618975	0.00139125489810656	128	1002.38241156987
-3.3774034059696	0.00102239670805712-0.00307967694976566i	-0.00119546021341834+0.00360087821121015i	-0.00247303065078156	0.00289155094436974	128	1002.38241156987
-3.37691509491546	0.0010108694122354-0.0030736716902899i	-0.00118198237946251+0.00359385665052636i	-0.00316322716458737	0.00369857204105749	128	1002.38241156987
-3.37642678386132	0.000999342116413685-0.00306766643081413i	-0.00116850454550669+0.00358683508984256i	-0.00310038945223177	0.00362511564245336	128	1002.38241156987
-3.37593847280718	0.000987814820591956-0.00306166117133836i	-0.00115502671155085+0.00357981352915876i	-0.00230364817347346	0.00269354626541268	128	1002.38241156987
-3.37545016175304	0.000976287524770238-0.00305565591186259i	-0.00114154887759502+0.00357279196847497i	-0.000965847875422013	0.00112934243254606	128	1002.38241156987
-3.3749618506989	0.00096476022894852-0.00304965065238683i	-0.0011280710436392+0.00356577040779117i	0.000593088089673415	-0.000693430189143037	128	1002.38241156987
-3.37447353964475	0.000946201735104324-0.00304114951889641i	-0.00110637211711373+0.00355583057285115i	0.00200446633609756	-0.00234368010975606	128	1002.38241156987
-3.37398522859061	0.000925490147128825-0.00303188409862637i	-0.00108215572683486+0.00354499710368912i	0.00292561526970006	-0.00342073983326349	128	1002.38241156987
-3.37349691753647	0.000904778559153344-0.00302261867835635i	-0.001057939336556+0.00353416363452709i	0.00313947215877301	-0.00367080735054769	128	1002.38241156987
-3.37300860648233	0.000884066971177863-0.00301335325808632i	-0.00103372294627715+0.00352333016536507i	0.00260136319013724	-0.0030416441031805	128	1002.38241156987
-3.37252029542819	0.000863355383202382-0.00300408783781629i	-0.0010095065559983+0.00351249669620305i	0.00144665652721873	-0.00169152424675453	128	1002.38241156987
-3.37203198437405	0.000842643795226882-0.00299482241754626i	-0.000985290165719429+0.00350166322704101i	-4.31407898604996e-05	5.04053072735247e-05	128	1002.38241156987
-3.3715436733199	0.000821932207251401-0.00298555699727623i	-0.000961073775440578+0.00349082975787899i	-0.00150891919599896	0.00176425973388166	128	1002.38241156987
-3.37105536226576	0.00080122061927592-0.00297629157700621i	-0.000936857385161727+0.00347999628871696i	-0.0026004711160403	0.00304056068401599	128	1002.38241156987
-3.37056705121162	0.00078050903130044-0.00296702615673618i	-0.000912640994882876+0.00346916281955494i	-0.00306013903299798	0.00357804130026161	128	1002.38241156987
-3.37007874015748	0.00075979744332494-0.00295776073646614i	-0.000888424604604003+0.0034583293503929i	-0.00278363317212656	0.00325475745905513	128	1002.38241156987
-3.36959042910334	0.000744789295497415-0.00295369283018847i	-0.000870876870691213+0.00345357296365973i	-0.00185095640391018	0.00216424737131821	128	1002.38241156987
-3.3691021180492	0.000731545521240837-0.0029512327879516i	-0.000855392102416841+0.00345069653767793i	-0.0004831651845989	0.00056497597973031	128	1002.38241156987
-3.36861380699506	0.000718301746984259-0.00294877274571472i	-0.000839907334142469+0.00344782011169613i	0.000994749887886953	-0.00116306598724129	128	1002.38241156987
-3.36812549594091	0.000705057972727669-0.00294631270347784i	-0.000824422565868082+0.00344494368571433i	0.00223036380481703	-0.00260780821614037	128	1002.38241156987
-3.36763718488677	0.000691814198471091-0.00294385266124097i	-0.00080893779759371+0.00344206725973252i	0.00293019527816941	-0.00342609772438898	128	1002.38241156987
-3.36714887383263	0.000678570424214513-0.00294139261900409i	-0.000793453029319338+0.00343919083375072i	0.00292940513874279	-0.0034251936697594	128	1002.38241156987
-3.36666056277849	0.000665326649957935-0.00293893257676722i	-0.000777968261044966+0.00343631440776892i	0.00223062241326145	-0.00260816534527019	128	1002.38241156987
-3.36617225172435	0.000652082875701345-0.00293647253453034i	-0.000762483492770579+0.00343343798178712i	0.00100275310005315	-0.00117250045314655	128	1002.38241156987
-3.36568394067021	0.000638839101444767-0.00293401249229346i	-0.000746998724496207+0.00343056155580532i	-0.000459813853028611	0.000537591947480463	128	1002.38241156987
-3.36519562961607	0.000625595327188189-0.00293155245005659i	-0.000731513956221835+0.00342768512982351i	-0.0018077583689386	0.00211367288046111	128	1002.38241156987
-3.36470731856192	0.000624781066453262-0.00293532012751011i	-0.000730562184845692+0.00343209033501508i	-0.00272355247130949	0.00318447362679281	128	1002.38241156987
-3.36421900750778	0.000627851028693854-0.0029410339673669i	-0.00073415197500025+0.00343877104994832i	-0.00300268541782874	0.00351086792335023	128	1002.38241156987
-3.36373069645364	0.000630920990934443-0.00294674780722368i	-0.000737741765154804+0.00344545176488156i	-0.00257804259400139	0.0030143778295973	128	1002.38241156987
-3.3632423853995	0.000633990953175032-0.00295246164708046i	-0.000741331555309358+0.0034521324798148i	-0.00154639177278805	0.00180814356249459	128	1002.38241156987
-3.36275407434536	0.000637060915415621-0.00295817548693724i	-0.000744921345463913+0.00345881319474803i	-0.000147421643331945	0.000172415570067496	128	1002.38241156987
-3.36226576329122	0.000640130877656213-0.00296388932679403i	-0.00074851113561847+0.00346549390968128i	0.00129193981064471	-0.00151054989067775	128	1002.38241156987
-3.36177745223707	0.000643200839896803-0.00296960316665081i	-0.000752100925773025+0.00347217462461452i	0.00243392388815559	-0.00284581875971074	128	1002.38241156987
-3.36128914118293	0.000646270802137392-0.00297531700650759i	-0.000755690715927579+0.00347885533954775i	0.00300918384137151	-0.00351845655176297	128	1002.38241156987
-3.36080083012879	0.000649340764377981-0.00298103084636437i	-0.000759280506082133+0.00348553605448099i	0.00288032143299375	-0.00336780693960449	128	1002.38241156987
-3.36031251907465	0.000652410726618573-0.00298674468622116i	-0.000762870296236691+0.00349221676941424i	0.00207469465340708	-0.00242585295990358	128	1002.38241156987
-3.35982420802051	0.000660212485406113-0.00299384571907633i	-0.00077199266179951+0.00350051941439723i	0.000783460074736112	-0.000916098437340218	128	1002.38241156987
-3.35933589696637	0.00066950789563377-0.00300138463695028i	-0.000782861454780355+0.00350933404211882i	-0.000696973828011172	0.000814886045325343	128	1002.38241156987
-3.35884758591223	0.000678803305861428-0.00300892355482422i	-0.0007937302477612+0.00351814866984041i	-0.00202390664120249	0.00236640110390185	128	1002.38241156987
-3.35835927485808	0.000688098716089094-0.00301646247269817i	-0.000804599040742055+0.00352696329756201i	-0.00288678658128063	0.0033753344521274	128	1002.38241156987
-3.35787096380394	0.000697394126316752-0.00302400139057212i	-0.0008154678337229+0.0035357779252836i	-0.00308140012397538	0.00360290697811413	128	1002.38241156987
-3.3573826527498	0.00070668953654441-0.00303154030844606i	-0.000826336626703745+0.00354459255300519i	-0.00255819933359833	0.00299118001875032	128	1002.38241156987
-3.35689434169566	0.000715984946772068-0.00303907922632i	-0.00083720541968459+0.00355340718072678i	-0.0014348406331183	0.00167771740421127	128	1002.38241156987
-3.35640603064152	0.000725280356999734-0.00304661814419396i	-0.000848074212665445+0.00356222180844837i	3.02216341532999e-05	-3.52888889159778e-05	128	1002.38241156987
-3.35591771958738	0.000734575767227392-0.0030541570620679i	-0.00085894300564629+0.00357103643616996i	0.00149717300607785	-0.00175051503337156	128	1002.38241156987
-3.35542940853324	0.000743871177455049-0.00306169597994184i	-0.000869811798627135+0.00357985106389155i	0.00262364503130122	-0.00306764840992543	128	1002.38241156987
-3.35494109747909	0.000744297750649542-0.00306232758623381i	-0.000870310864414012+0.00358058941814579i	0.00313653173827464	-0.0036673587131007	128	1002.38241156987
-3.35445278642495	0.000741896578703026-0.00306075686129673i	-0.000867503640370925+0.00357875272868579i	0.00290970363729524	-0.00340216511304988	128	1002.38241156987
-3.35396447537081	0.000739495406756511-0.00305918613635966i	-0.000864696416327842+0.0035769160392258i	0.00199860816812936	-0.00233689359919566	128	1002.38241156987
-3.35347616431667	0.000737094234809996-0.00305761541142259i	-0.000861889192284758+0.00357507934976581i	0.000618505475986029	-0.000723230701432582	128	1002.38241156987
-3.35298785326253	0.000734693062863482-0.00305604468648551i	-0.000859081968241675+0.00357324266030581i	-0.000905283873224277	0.00105844785944154	128	1002.38241156987
-3.35249954220839	0.000732291890916965-0.00305447396154844i	-0.000856274744198589+0.00357140597084582i	-0.00221406303306256	0.00258873881236431	128	1002.38241156987
-3.35201123115425	0.00072989071897045-0.00305290323661137i	-0.000853467520155505+0.00356956928138583i	-0.00300019489421187	0.00350793740207411	128	1002.38241156987
-3.3515229201001	0.000727489547023935-0.00305133251167429i	-0.000850660296112421+0.00356773259192583i	-0.00307941413947475	0.00360058823928228	128	1002.38241156987
-3.35103460904596	0.000725088375077421-0.00304976178673722i	-0.000847853072069338+0.00356589590246584i	-0.00243401794303613	0.00284598674614331	128	1002.38241156987
-3.35054629799182	0.000722687203130904-0.00304819106180015i	-0.000845045848026252+0.00356405921300584i	-0.00121681170646474	0.00142279400525301	128	1002.38241156987
-3.35005798693768	0.000712086857761477-0.00303683584050092i	-0.000832651886483489+0.00355078215209431i	0.000289732468965253	-0.000338715535330342	128	1002.38241156987
-3.34956967588354	0.000698846100611797-0.00302232967969524i	-0.000817170670491686+0.00353382090376618i	0.00171447139602603	-0.00200458718499279	128	1002.38241156987
-3.3490813648294	0.000685605343462118-0.00300782351888956i	-0.000801689454499883+0.00351685965543805i	0.00271816498580422	-0.00317816573107348	128	1002.38241156987
-3.34859305377525	0.000672364586312427-0.00299331735808387i	-0.000786208238508066+0.00349989840710991i	0.00306790204226749	-0.0035871175412002	128	1002.38241156987
-3.34810474272111	0.000659123829162747-0.00297881119727819i	-0.000770727022516263+0.00348293715878178i	0.00268801534328085	-0.00314296357582291	128	1002.38241156987
-3.34761643166697	0.000645883072013068-0.00296430503647251i	-0.00075524580652446+0.00346597591045365i	0.00167633308620893	-0.0019600826052849	128	1002.38241156987
-3.34712812061283	0.000632642314863389-0.00294979887566683i	-0.000739764590532657+0.00344901466212552i	0.000279181628546207	-0.000326484806406287	128	1002.38241156987
-3.34663980955869	0.000619401557713697-0.00293529271486114i	-0.00072428337454084+0.00343205341379738i	-0.00116851497241382	0.00136622517437262	128	1002.38241156987
-3.34615149850455	0.000606160800564018-0.00292078655405546i	-0.000708802158549037+0.00341509216546925i	-0.00232348942906702	0.00271668445468292	128	1002.38241156987
-3.34566318745041	0.000592920043414339-0.00290628039324978i	-0.000693320942557234+0.00339813091714112i	-0.0029155167868717	0.00340893137317896	128	1002.38241156987
-3.34517487639626	0.000580491132281795-0.00289020844914144i	-0.00067878896126321+0.00337933888186138i	-0.00280966050998016	0.00328518695644216	128	1002.38241156987
-3.34468656534212	0.000568326268154814-0.00287362724541523i	-0.000664565711642724+0.00335995139645657i	-0.0020410248913476	0.00238649020065709	128	1002.38241156987
-3.34419825428798	0.000556161404027844-0.00285704604168903i	-0.00065034246202225+0.00334056391105178i	-0.000799927641373806	0.000935362748371612	128	1002.38241156987
-3.34370994323384	0.000543996539900874-0.00284046483796283i	-0.000636119212401777+0.003321176425647i	0.000614474823817976	-0.00071841298700309	128	1002.38241156987
-3.3432216321797	0.000531831675773904-0.00282388363423664i	-0.000621895962781303+0.00330178894024221i	0.001865743959178	-0.00218145983263591	128	1002.38241156987
-3.34273332112556	0.000519666811646924-0.00280730243051042i	-0.000607672713160817+0.0032824014548374i	0.00266017349571471	-0.0031103618015872	128	1002.38241156987
-3.34224501007142	0.000507501947519954-0.00279072122678423i	-0.000593449463540344+0.00326301396943261i	0.00281573012636455	-0.00329227293522437	128	1002.38241156987
-3.34175669901727	0.000495337083392984-0.00277414002305803i	-0.00057922621391987+0.00324362648402783i	0.00230373826093827	-0.00269365801344521	128	1002.38241156987
-3.34126838796313	0.000483172219266014-0.00275755881933183i	-0.000565002964299397+0.00322423899862304i	0.00125376945915694	-0.00146601101293649	128	1002.38241156987
-3.34078007690899	0.000471007355139033-0.00274097761560562i	-0.000550779714678911+0.00320485151321823i	-7.89784739935591e-05	9.22850712394429e-05	128	1002.38241156987
-3.34029176585485	0.000466739547489808-0.00273531006527969i	-0.000545789953638876+0.00319822460134504i	-0.00137646739147261	0.00160936891247292	128	1002.38241156987
-3.33980345480071	0.000465065663501159-0.00273322729161809i	-0.00054383309030775+0.00319578911873405i	-0.00234635876726061	0.00274342481213754	128	1002.38241156987
-3.33931514374657	0.00046339177951251-0.00273114451795649i	-0.000541876226976623+0.00319335363612306i	-0.00276302733549118	0.00323063811253956	128	1002.38241156987
-3.33882683269242	0.00046171789552386-0.00272906174429489i	-0.000539919363645495+0.00319091815351206i	-0.00252944848419257	0.00295755736117577	128	1002.38241156987
-3.33833852163828	0.000460044011535211-0.00272697897063329i	-0.000537962500314368+0.00318848267090108i	-0.00170162533321058	0.0019896568867009	128	1002.38241156987
-3.33785021058414	0.000458370127546563-0.00272489619697169i	-0.000536005636983241+0.00318604718829009i	-0.000475167022215532	0.000555645172552299	128	1002.38241156987
-3.33736189953	0.000456696243557914-0.00272281342331009i	-0.000534048773652115+0.0031836117056791i	0.000860930687175013	-0.00100657540067244	128	1002.38241156987
-3.33687358847586	0.000455022359569264-0.00272073064964849i	-0.000532091910320986+0.0031811762230681i	0.00199238197839167	-0.00232952904896526	128	1002.38241156987
-3.33638527742172	0.000453348475580615-0.00271864787598689i	-0.000530135046989859+0.00317874074045711i	0.00265353918639227	-0.00310260641875655	128	1002.38241156987
-3.33589696636758	0.000451674591591966-0.00271656510232529i	-0.000528178183658733+0.00317630525784613i	0.00268976285162096	-0.00314499092515188	128	1002.38241156987
-3.33540865531343	0.000455393168746169-0.00272624030376025i	-0.000532526351793093+0.00318761755709081i	0.00210529129506009	-0.00246163102513849	128	1002.38241156987
-3.33492034425929	0.0004609004647185-0.00273981571156872i	-0.000538965944998946+0.00320349009617057i	0.00102427664767404	-0.00119768400627453	128	1002.38241156987
-3.33443203320515	0.000466407760690826-0.00275339111937718i	-0.000545405538204794+0.00321936263525032i	-0.000308677178387624	0.000360853792826999	128	1002.38241156987
-3.33394372215101	0.000471915056663153-0.00276696652718565i	-0.000551845131410641+0.00323523517433007i	-0.0015828385056659	0.00185066378706173	128	1002.38241156987
-3.33345541109687	0.000477422352635479-0.00278054193499411i	-0.000558284724616488+0.00325110771340982i	-0.00249806583001688	0.00292080644886799	128	1002.38241156987
-3.33296710004273	0.00048292964860781-0.00279411734280258i	-0.000564724317822341+0.00326698025248959i	-0.00283550850695539	0.00331538782377885	128	1002.38241156987
-3.33247878898859	0.000488436944580136-0.00280769275061104i	-0.000571163911028188+0.00328285279156934i	-0.00250992189359198	0.00293472962010378	128	1002.38241156987
-3.33199047793444	0.000493944240552463-0.0028212681584195i	-0.000577603504234035+0.00329872533064909i	-0.00159109514551354	0.00186042501237638	128	1002.38241156987
-3.3315021668803	0.000499451536524789-0.00283484356622797i	-0.000584043097439882+0.00331459786972884i	-0.000289028688676107	0.000338009189813821	128	1002.38241156987
-3.33101385582616	0.00050495883249712-0.00284841897403644i	-0.000590482690645735+0.00333047040880861i	0.00109402564787275	-0.00127911590208501	128	1002.38241156987
-3.33052554477202	0.000512190431472969-0.00286079423146201i	-0.000598938382807918+0.00334493967113007i	0.00223182102304647	-0.0026094889460375	128	1002.38241156987
-3.33003723371788	0.000519999608716502-0.0028727674825246i	-0.000608069394180414+0.00335893888720242i	0.00285674766715218	-0.0033402060271776	128	1002.38241156987
-3.32954892266374	0.000527808785960034-0.00288474073358719i	-0.00061720040555291+0.00337293810327477i	0.00281845786771546	-0.00329546823661539	128	1002.38241156987
-3.3290606116096	0.000535617963203574-0.0028967139846498i	-0.000626331416925414+0.00338693731934713i	0.00211985127492114	-0.00247865855773632	128	1002.38241156987
-3.32857230055545	0.000543427140447107-0.00290868723571239i	-0.00063546242829791+0.00340093653541948i	0.000918527671172558	-0.00107404220058882	128	1002.38241156987
-3.32808398950131	0.00055123631769064-0.00292066048677498i	-0.000644593439670406+0.00341493575149183i	-0.000508706465332551	0.000594732173416024	128	1002.38241156987
-3.32759567844717	0.000559045494934173-0.00293263373783757i	-0.000653724451042902+0.00342893496756418i	-0.0018295956420046	0.00213917940995447	128	1002.38241156987
-3.32710736739303	0.000566854672177713-0.00294460698890018i	-0.000662855462415406+0.00344293418363655i	-0.00273377739897013	0.00319640895462852	128	1002.38241156987
-3.32661905633889	0.000574663849421246-0.00295658023996277i	-0.000671986473787902+0.0034569333997089i	-0.0030057065414363	0.00351439129274378	128	1002.38241156987
-3.32613074528475	0.000582473026664779-0.00296855349102536i	-0.000681117485160398+0.00347093261578125i	-0.00257602693939646	0.0030120251453866	128	1002.38241156987
-3.32564243423061	0.000587398648279254-0.00296831850292945i	-0.000686876934673485+0.00347065754270241i	-0.00153240574517505	0.00179180697731486	128	1002.38241156987
-3.32515412317646	0.000591348949607431-0.00296395425747108i	-0.00069149600296942+0.00346555440123418i	-0.000130317775515901	0.000152442103652145	128	1002.38241156987
-3.32466581212232	0.000595299250935605-0.00295959001201271i	-0.000696115071265351+0.00346045125976595i	0.00129888766790193	-0.00151864565154785	128	1002.38241156987
-3.32417750106818	0.000599249552263779-0.00295522576655434i	-0.000700734139561282+0.00345534811829772i	0.00242200701421489	-0.00283186064678625	128	1002.38241156987
-3.32368919001404	0.000603199853591952-0.00295086152109598i	-0.000705353207857213+0.00345024497682949i	0.00297796578189919	-0.00348193987517621	128	1002.38241156987
-3.3232008789599	0.00060715015492013-0.00294649727563761i	-0.000709972276153148+0.00344514183536126i	0.00283850020616296	-0.00331890531670919	128	1002.38241156987
-3.32271256790576	0.000611100456248303-0.00294213303017924i	-0.000714591344449079+0.00344003869389303i	0.00203773913576089	-0.00238265385960965	128	1002.38241156987
-3.32222425685161	0.000615050757576477-0.00293776878472087i	-0.00071921041274501+0.00343493555242481i	0.000763865897996966	-0.000893209857932596	128	1002.38241156987
-3.32173594579747	0.000619001058904651-0.00293340453926251i	-0.00072382948104094+0.00342983241095658i	-0.000685105813014864	0.000800981802415069	128	1002.38241156987
-3.32124763474333	0.000622951360232828-0.00292904029380413i	-0.000728448549336875+0.00342472926948835i	-0.00197104912172458	0.00230457072124684	128	1002.38241156987
-3.32075932368919	0.000623776612784944-0.00291799829097904i	-0.000729413690485577+0.00341181825788663i	-0.00278850271016321	0.00326039654704086	128	1002.38241156987
-3.32027101263505	0.000623534588236636-0.00290467567814418i	-0.000729130930225272+0.00339624067638673i	-0.00294778099336681	0.00344666525901583	128	1002.38241156987
-3.31978270158091	0.000623292563688328-0.00289135306530932i	-0.000728848169964967+0.00338066309488684i	-0.00241872039098149	0.00282810046401479	128	1002.38241156987
-3.31929439052677	0.00062305053914002-0.00287803045247444i	-0.000728565409704662+0.00336508551338694i	-0.00133070103819698	0.00155597064014386	128	1002.38241156987
-3.31880607947262	0.000622808514591713-0.00286470783963958i	-0.000728282649444358+0.00334950793188704i	5.77571883117936e-05	-6.74585552007925e-05	128	1002.38241156987
-3.31831776841848	0.000622566490043405-0.00285138522680472i	-0.000727999889184053+0.00333393035038715i	0.00142041220740237	-0.00166073468008152	128	1002.38241156987
-3.31782945736434	0.000622324465495097-0.00283806261396985i	-0.000727717128923749+0.00331835276888726i	0.00243995588502705	-0.00285284725387661	128	1002.38241156987
-3.3173411463102	0.00062208244094679-0.00282474000113498i	-0.000727434368663444+0.00330277518738735i	0.00288189713296363	-0.00336961506055297	128	1002.38241156987
-3.31685283525606	0.000621840416398482-0.00281141738830012i	-0.000727151608403139+0.00328719760588746i	0.0026484700289408	-0.00309671878380237	128	1002.38241156987
-3.31636452420192	0.000621598391850174-0.00279809477546525i	-0.000726868848142834+0.00327162002438757i	0.00180017953447805	-0.00210489485170305	128	1002.38241156987
-3.31587621314778	0.000621732981987656-0.00279078325838318i	-0.000727026415068328+0.00326307079115949i	0.000540458954106522	-0.000631998255493719	128	1002.38241156987
-3.31538790209363	0.00062199743925817-0.00278554453294i	-0.000727335818954443+0.003256945126301i	-0.000840228727159376	0.000982354534713197	128	1002.38241156987
-3.31489959103949	0.000622261896528684-0.00278030580749682i	-0.000727645222840557+0.00325081946144251i	-0.00201944187438496	0.00236115254964572	128	1002.38241156987
-3.31441127998535	0.000622526353799197-0.00277506708205364i	-0.000727954626726671+0.00324469379658403i	-0.00272199156758909	0.0031826305815717	128	1002.38241156987
-3.31392296893121	0.000622790811069711-0.00276982835661046i	-0.000728264030612785+0.00323856813172554i	-0.0027851963098037	0.00325656832000887	128	1002.38241156987
-3.31343465787707	0.000623055268340224-0.00276458963116728i	-0.0007285734344989+0.00323244246686705i	-0.00219654478036196	0.00256832865794845	128	1002.38241156987
-3.31294634682293	0.000623319725610738-0.0027593509057241i	-0.000728882838385014+0.00322631680200857i	-0.00109608642234087	0.00128165479590296	128	1002.38241156987
-3.31245803576878	0.000623584182881251-0.00275411218028093i	-0.000729192242271129+0.00322019113715008i	0.000256882950015833	-0.000300280366405856	128	1002.38241156987
-3.31196972471464	0.000623848640151765-0.00274887345483775i	-0.000729501646157243+0.0032140654722916i	0.00154491712248156	-0.00180630863811219	128	1002.38241156987
-3.3114814136605	0.000624113097422279-0.00274363472939457i	-0.000729811050043358+0.00320793980743311i	0.00246690159392641	-0.00288435336490792	128	1002.38241156987
-3.31099310260636	0.000632151454646467-0.00274529412949866i	-0.000739209922359169+0.00320987963643497i	0.00281682184907354	-0.00329352868138583	128	1002.38241156987
-3.31050479155222	0.000642896280743416-0.00274935509923773i	-0.000751773276276431+0.00321462745218821i	0.00251588402422556	-0.00294169767489618	128	1002.38241156987
-3.31001648049808	0.000653641106840366-0.00275341606897679i	-0.000764336630193694+0.00321937526794146i	0.00162937597430228	-0.0019051888795436	128	1002.38241156987
-3.30952816944394	0.000664385932937325-0.00275747703871586i	-0.000776899984110968+0.00322412308369471i	0.000360431951249816	-0.000421507590304784	128	1002.38241156987
-3.30903985838979	0.000675130759034275-0.00276153800845493i	-0.000789463338028231+0.00322887089944795i	-0.000998051065866681	0.00116688375526411	128	1002.38241156987
-3.30855154733565	0.000685875585131225-0.002765598978194i	-0.000802026691945493+0.0032336187152012i	-0.00213099918430722	0.00249158857255459	128	1002.38241156987
-3.30806323628151	0.000696620411228175-0.00276965994793306i	-0.000814590045862756+0.00323836653095444i	-0.00277422540357493	0.00324370513376795	128	1002.38241156987
-3.30757492522737	0.000707365237325134-0.00277372091767214i	-0.00082715339978003+0.00324311434670769i	-0.002776031075356	0.00324585429259239	128	1002.38241156987
-3.30708661417323	0.000718110063422084-0.0027777818874112i	-0.000839716753697293+0.00324786216246094i	-0.00213298191060621	0.00249401182418095	128	1002.38241156987
-3.30659830311909	0.000728854889519033-0.00278184285715027i	-0.000852280107614555+0.00325260997821418i	-0.000991421412840008	0.00115927999605087	128	1002.38241156987
-3.30610999206495	0.000745120670474836-0.002781231046218i	-0.000871298710131255+0.00325189421245298i	0.000378908501220948	-0.000442954386135452	128	1002.38241156987
-3.3056216810108	0.000763326985069168-0.00277897682227749i	-0.000892586236660654+0.00324925807893175i	0.00166309143651619	-0.00194448086492711	128	1002.38241156987
-3.30513336995666	0.000781533299663483-0.00277672259833698i	-0.000913873763190033+0.00324662194541052i	0.00256859892674125	-0.00300326155432891	128	1002.38241156987
-3.30464505890252	0.000799739614257799-0.00277446837439646i	-0.000935161289719413+0.00324398581188929i	0.00288726493279023	-0.00337589465939185	128	1002.38241156987
-3.30415674784838	0.000817945928852114-0.00277221415045595i	-0.000956448816248792+0.00324134967836806i	0.00254489334702417	-0.00297561883867169	128	1002.38241156987
-3.30366843679424	0.000836152243446446-0.00276995992651544i	-0.000977736342778191+0.00323871354484682i	0.0016185320466829	-0.00189251262059544	128	1002.38241156987
-3.3031801257401	0.000854358558040761-0.00276770570257493i	-0.000999023869307571+0.00323607741132559i	0.000319166778918514	-0.000373261460496339	128	1002.38241156987
-3.30269181468595	0.000872564872635077-0.00276545147863441i	-0.00102031139583695+0.00323344127780436i	-0.00105628596319514	0.00123497236784865	128	1002.38241156987
-3.30220350363181	0.000890771187229392-0.0027631972546939i	-0.00104159892236633+0.00323080514428313i	-0.00219277491424025	0.00256381851597403	128	1002.38241156987
-3.30171519257767	0.000908977501823724-0.00276094303075339i	-0.00106288644889573+0.0032281690107619i	-0.00282923133888322	0.00330802093426794	128	1002.38241156987
-3.30122688152353	0.000921674306565202-0.00275083684504296i	-0.00107773204478239+0.00321635209687216i	-0.00280892467897576	0.00328431666942727	128	1002.38241156987
-3.30073857046939	0.000932416123939545-0.00273794447934965i	-0.00109029179431195+0.00320127748672263i	-0.00214110034089803	0.00250350676649276	128	1002.38241156987
-3.30025025941525	0.000943157941313887-0.00272505211365635i	-0.00110285154384151+0.00318620287657311i	-0.000985957639059521	0.00115289406970634	128	1002.38241156987
-3.29976194836111	0.000953899758688239-0.00271215974796303i	-0.00111541129337109+0.00317112826642356i	0.000388446597158707	-0.000454104797472129	128	1002.38241156987
-3.29927363730696	0.000964641576062581-0.00269926738226973i	-0.00112797104290065+0.00315605365627403i	0.00166544816822746	-0.00194723565666312	128	1002.38241156987
-3.29878532625282	0.000975383393436924-0.00268637501657643i	-0.00114053079243022+0.00314097904612451i	0.00255270819402531	-0.002984682052438	128	1002.38241156987
-3.29829701519868	0.000986125210811266-0.00267348265088312i	-0.00115309054195978+0.00312590443597498i	0.00284909242789397	-0.00333126370186744	128	1002.38241156987
-3.29780870414454	0.000996867028185618-0.00266059028518981i	-0.00116565029148936+0.00311082982582543i	0.00249020775658664	-0.00291168098512448	128	1002.38241156987
-3.2973203930904	0.00100760884555996-0.0026476979194965i	-0.00117821004101892+0.00309575521567591i	0.0015623008208073	-0.00182676775564524	128	1002.38241156987
-3.29683208203626	0.0010183506629343-0.0026348055538032i	-0.00119076979054848+0.00308068060552638i	0.000281542120761481	-0.000329271610346263	128	1002.38241156987
-3.29634377098212	0.00101391095408629-0.00262690840939442i	-0.00118557877208815+0.00307144655931748i	-0.00107078703227478	0.00125192626092759	128	1002.38241156987
-3.29585545992797	0.00100403308659145-0.00262080059798308i	-0.0011740292695717+0.00306430465541567i	-0.00216681324680583	0.00253346320408623	128	1002.38241156987
-3.29536714887383	0.000994155219096616-0.00261469278657175i	-0.00116247976705527+0.00305716275151386i	-0.00274335468985686	0.00320761218327024	128	1002.38241156987
-3.29487883781969	0.000984277351601782-0.00260858497516042i	-0.00115093026453883+0.00305002084761206i	-0.00266743988692137	0.00311888991442982	128	1002.38241156987
-3.29439052676555	0.000974399484106947-0.00260247716374908i	-0.0011393807620224+0.00304287894371026i	-0.00196124747738218	0.00229321922525517	128	1002.38241156987
-3.29390221571141	0.000964521616612104-0.00259636935233775i	-0.00112783125950596+0.00303573703980845i	-0.000795876040908783	0.000930646640991577	128	1002.38241156987
-3.29341390465727	0.00095464374911727-0.00259026154092641i	-0.00111628175698952+0.00302859513590664i	0.000550071093275239	-0.0006430798707579	128	1002.38241156987
-3.29292559360313	0.000944765881622436-0.00258415372951508i	-0.00110473225447309+0.00302145323200484i	0.00175707022477781	-0.00205436256295813	128	1002.38241156987
-3.29243728254898	0.000934888014127602-0.00257804591810375i	-0.00109318275195665+0.00301431132810304i	0.00254052242264411	-0.00297043455481082	128	1002.38241156987
-3.29194897149484	0.000925010146632759-0.00257193810669241i	-0.00108163324944021+0.00300716942420123i	0.00271785815922865	-0.00317782178549314	128	1002.38241156987
-3.2914606604407	0.000906663557663694-0.00257985967289799i	-0.00106018180411553+0.00301643111485512i	0.00225250149497795	-0.0026337491240693	128	1002.38241156987
-3.29097234938656	0.000885254712799958-0.00259285420607227i	-0.00103514985578038+0.00303162427984961i	0.00123966367046781	-0.00144953200745449	128	1002.38241156987
-3.29048403833242	0.000863845867936222-0.00260584873924656i	-0.00101011790744523+0.00304681744484409i	-7.92146048742265e-05	9.2535193335201e-05	128	1002.38241156987
-3.28999572727828	0.000842437023072467-0.00261884327242086i	-0.000985085959110061+0.00306201060983859i	-0.00138408944449656	0.0016182486848087	128	1002.38241156987
-3.28950741622413	0.000821028178208732-0.00263183780559514i	-0.000960054010774914+0.00307720377483308i	-0.00235712542557924	0.00275598238586415	128	1002.38241156987
-3.28901910516999	0.000799619333344996-0.00264483233876943i	-0.000935022062439766+0.00309239693982756i	-0.00276001290640398	0.00322709042769721	128	1002.38241156987
-3.28853079411585	0.000778210488481261-0.00265782687194372i	-0.000909990114104619+0.00310759010482205i	-0.00249223453060323	0.00291403572604322	128	1002.38241156987
-3.28804248306171	0.000756801643617505-0.00267082140511801i	-0.000884958165769449+0.00312278326981655i	-0.00161605704262321	0.00188961327002944	128	1002.38241156987
-3.28755417200757	0.00073539279875377-0.0026838159382923i	-0.000859926217434302+0.00313797643481103i	-0.000342053773689676	0.000400024683615312	128	1002.38241156987
-3.28706586095343	0.000713983953890034-0.00269681047146659i	-0.000834894269099155+0.00315316959980552i	0.00102147640297417	-0.00119426103128792	128	1002.38241156987
-3.28657754989929	0.000696929110998655-0.00271234618150683i	-0.000814953117822813+0.00317133398730314i	0.00214345607519807	-0.00250613703651343	128	1002.38241156987
-3.28608923884514	0.000681463478827175-0.00272880942110316i	-0.000796870107472921+0.00319058287101443i	0.00275492618165286	-0.00322112284464689	128	1002.38241156987
-3.285600927791	0.000665997846655709-0.00274527266069947i	-0.000778787097123046+0.00320983175472571i	0.00270425240228981	-0.003161914630787	128	1002.38241156987
-3.28511261673686	0.000650532214484243-0.00276173590029579i	-0.000760704086773171+0.00322908063843698i	0.00199813100009316	-0.00233633242169289	128	1002.38241156987
-3.28462430568272	0.000635066582312777-0.0027781991398921i	-0.000742621076423296+0.00324832952214825i	0.000801969821671533	-0.000937767732982104	128	1002.38241156987
-3.28413599462858	0.000619600950141297-0.00279466237948843i	-0.000724538066073404+0.00326757840585955i	-0.000598857988107454	0.000700117843254472	128	1002.38241156987
-3.28364768357444	0.000604135317969831-0.00281112561908475i	-0.000706455055723529+0.00328682728957082i	-0.00186707996277037	0.0021829762144252	128	1002.38241156987
-3.2831593725203	0.000588669685798365-0.00282758885868107i	-0.000688372045373654+0.00330607617328209i	-0.00269467903383672	0.00315066109211837	128	1002.38241156987
-3.28267106146615	0.000573204053626899-0.00284405209827738i	-0.000670289035023778+0.00332532505699337i	-0.00287762076306541	0.00336460211589602	128	1002.38241156987
-3.28218275041201	0.000557738421455419-0.00286051533787371i	-0.000652206024673887+0.00334457394070466i	-0.00236604228940447	0.00276648892377301	128	1002.38241156987
-3.28169443935787	0.000554289954649863-0.00286636577659113i	-0.000648173827304789+0.00335141399490228i	-0.00128639707515222	0.00150416554635967	128	1002.38241156987
-3.28120612830373	0.00055526886455806-0.00286830623603738i	-0.000649318245244395+0.00335368237506855i	9.63185677364984e-05	-0.000112533286131373	128	1002.38241156987
-3.28071781724959	0.000556247774466257-0.00287024669548363i	-0.000650462663184002+0.00335595075523483i	0.00145839841787476	-0.00170512369946902	128	1002.38241156987
-3.28022950619545	0.000557226684374456-0.00287218715492988i	-0.000651607081123609+0.0033582191354011i	0.00247997019648834	-0.00289960010263001	128	1002.38241156987
-3.2797411951413	0.000558205594282653-0.00287412761437612i	-0.000652751499063215+0.00336048751556738i	0.00292066103815932	-0.00341490581908476	128	1002.38241156987
-3.27925288408716	0.00055918450419085-0.00287606807382237i	-0.000653895917002821+0.00336275589573365i	0.00267615631266525	-0.0031290646211228	128	1002.38241156987
-3.27876457303302	0.000560163414099048-0.00287800853326862i	-0.000655040334942428+0.00336502427589993i	0.00180289009713218	-0.00210805150373051	128	1002.38241156987
-3.27827626197888	0.000561142324007246-0.00287994899271487i	-0.000656184752882035+0.0033672926560662i	0.000505023611297943	-0.000590569640740111	128	1002.38241156987
-3.27778795092474	0.000562121233915443-0.00288188945216112i	-0.000657329170821641+0.00336956103623248i	-0.000913284745022697	0.00106775502689077	128	1002.38241156987
-3.2772996398706	0.00056310014382364-0.00288382991160737i	-0.000658473588761247+0.00337182941639875i	-0.00211915939905	0.00247771532320514	128	1002.38241156987
-3.27681132881646	0.000571581968171749-0.00288579915409704i	-0.000668390609748211+0.00337413145489761i	-0.00282854038054899	0.00330717627557498	128	1002.38241156987
-3.27632301776231	0.000582853821005064-0.002887779099829i	-0.0006815698047327+0.00337644600956034i	-0.00288288222508051	0.00337075453060322	128	1002.38241156987
-3.27583470670817	0.000594125673838369-0.00288975904556096i	-0.000694748999717178+0.00337876056422307i	-0.00226920755758458	0.00265326733808768	128	1002.38241156987
-3.27534639565403	0.000605397526671675-0.00289173899129292i	-0.000707928194701655+0.0033810751188858i	-0.00112780033181823	0.00131872981565038	128	1002.38241156987
-3.27485808459989	0.00061666937950498-0.00289371893702488i	-0.000721107389686133+0.00338338967354853i	0.000278336469640705	-0.000325353948869153	128	1002.38241156987
-3.27436977354575	0.000627941232338295-0.00289569888275684i	-0.000734286584670623+0.00338570422821127i	0.00162405966867064	-0.00189881990794546	128	1002.38241156987
-3.27388146249161	0.0006392130851716-0.0028976788284888i	-0.0007474657796551+0.003388018782874i	0.0025972509419992	-0.00303672857350209	128	1002.38241156987
-3.27339315143747	0.000650484938004906-0.00289965877422075i	-0.000760644974639578+0.00339033333753673i	0.00297119615699191	-0.00347399342413204	128	1002.38241156987
-3.27290484038332	0.000661756790838211-0.00290163871995271i	-0.000773824169624055+0.00339264789219946i	0.002657397137138	-0.003107131278801	128	1002.38241156987
-3.27241652932918	0.000673028643671526-0.00290361866568467i	-0.000787003364608545+0.00339496244686219i	0.00172651447195091	-0.00201875119676733	128	1002.38241156987
-3.27192821827504	0.00068496535919636-0.00292281918106939i	-0.000800959890189993+0.00341741185659245i	0.000391437727133733	-0.00045776176756998	128	1002.38241156987
-3.2714399072209	0.000697151607570156-0.00294848283216759i	-0.000815208159496751+0.0034474181766629i	-0.0010580264064092	0.00123699147782204	128	1002.38241156987
-3.27095159616676	0.000709337855943951-0.0029741464832658i	-0.00082945642880351+0.00347742449673335i	-0.00228545580600064	0.00267215451074591	128	1002.38241156987
-3.27046328511262	0.000721524104317757-0.00299981013436403i	-0.000843704698110281+0.00350743081680383i	-0.00299767540925134	0.00350493460568581	128	1002.38241156987
-3.26997497405848	0.000733710352691553-0.00302547378546224i	-0.00085795296741704+0.00353743713687429i	-0.00301745140971183	0.00352809740944504	128	1002.38241156987
-3.26948666300433	0.000745896601065348-0.00305113743656045i	-0.000872201236723799+0.00356744345694474i	-0.00232745564051323	0.00272137309087211	128	1002.38241156987
-3.26899835195019	0.000758082849439143-0.00307680108765866i	-0.000886449506030557+0.00359744977701519i	-0.0010773136201324	0.00125969924510409	128	1002.38241156987
-3.26851004089605	0.00077026909781295-0.00310246473875689i	-0.000900697775337329+0.00362745609708567i	0.000448618419358619	-0.000524453095982233	128	1002.38241156987
-3.26802172984191	0.000782455346186745-0.0031281283898551i	-0.000914946044644087+0.00365746241715612i	0.00189586485636951	-0.00221662340431532	128	1002.38241156987
-3.26753341878777	0.00079464159456054-0.00315379204095331i	-0.000929194313950846+0.00368746873722657i	0.00292216590531093	-0.00341662978766614	128	1002.38241156987
-3.26704510773363	0.000802140613256911-0.00318556095997941i	-0.000937962073658633+0.0037246135469951i	0.00328297588598117	-0.00383853648668786	128	1002.38241156987
-3.26655679667948	0.000807864166166382-0.00321964248049338i	-0.000944653882760753+0.00376446233013415i	0.00287169954419576	-0.0033577005825324	128	1002.38241156987
-3.26606848562534	0.000813587719075848-0.00325372400100733i	-0.000951345691862868+0.00380431111327316i	0.00176755433600562	-0.002066736137936	128	1002.38241156987
-3.2655801745712	0.000819311271985314-0.00328780552152127i	-0.000958037500964982+0.00384415989641217i	0.000219439631356106	-0.000256655700139346	128	1002.38241156987
-3.26509186351706	0.00082503482489478-0.00332188704203521i	-0.000964729310067096+0.00388400867955119i	-0.00141270193071357	0.00165168993393239	128	1002.38241156987
-3.26460355246292	0.000830758377804251-0.00335596856254919i	-0.000971421119169216+0.00392385746269023i	-0.00274156404612846	0.00320545130105143	128	1002.38241156987
-3.26411524140878	0.000836481930713717-0.00339005008306313i	-0.00097811292827133+0.00396370624582925i	-0.00344437444669641	0.00402722967694592	128	1002.38241156987
-3.26362693035464	0.000842205483623184-0.00342413160357707i	-0.000984804737373445+0.00400355502896826i	-0.00334120806118673	0.0039066440360953	128	1002.38241156987
-3.26313861930049	0.000847929036532649-0.00345821312409102i	-0.000991496546475559+0.00404340381210727i	-0.00244073434628444	0.00285382187127681	128	1002.38241156987
-3.26265030824635	0.000853652589442121-0.00349229464460499i	-0.000998188355577679+0.00408325259524632i	-0.000941835018612132	0.00110129278311989	128	1002.38241156987
-3.26216199719221	0.000857354388624877-0.00350634587909719i	-0.00100251621539795+0.00409968133865809i	0.000802986924681275	-0.000938792796161477	128	1002.38241156987
-3.26167368613807	0.000860283314864005-0.00351273996627477i	-0.00100594038827757+0.00410715710485768i	0.00236681147222141	-0.00276726994052331	128	1002.38241156987
-3.26118537508393	0.000863212241103134-0.00351913405345234i	-0.00100936456115719+0.00411463287105727i	0.00338054015470109	-0.00395257605578994	128	1002.38241156987
-3.26069706402979	0.000866141167342265-0.00352552814062992i	-0.00101278873403681+0.00412210863725687i	0.0036038808637152	-0.00421374883149565	128	1002.38241156987
-3.26020875297565	0.000869070093581393-0.00353192222780749i	-0.00101621290691643+0.00412958440345646i	0.00298133471555793	-0.00348588902545741	128	1002.38241156987
-3.2597204419215	0.000871999019820522-0.00353831631498507i	-0.00101963707979605+0.00413706016965605i	0.00165594556464765	-0.00193623870549936	128	1002.38241156987
-3.25923213086736	0.00087492794605965-0.00354471040216264i	-0.00102306125267567+0.00414453593585564i	-6.35515236788292e-05	7.42276649564016e-05	128	1002.38241156987
-3.25874381981322	0.000877856872298782-0.00355110448934022i	-0.00102648542555529+0.00415201170205524i	-0.00177464197905759	0.00207488276906908	128	1002.38241156987
-3.25825550875908	0.00088078579853791-0.00355749857651779i	-0.00102990959843491+0.00415948746825483i	-0.00307525480543422	0.00359561380559598	128	1002.38241156987
-3.25776719770494	0.000883714724777039-0.00356389266369536i	-0.00103333377131453+0.00416696323445442i	-0.00365824094621542	0.00427728928921453	128	1002.38241156987
-3.2572788866508	0.000890844363585841-0.00354926855478279i	-0.00104166950388017+0.00414986386940134i	-0.00336966027917482	0.00393991074224163	128	1002.38241156987
-3.25679057559665	0.000899594581863155-0.00352653590321613i	-0.00105190005135007+0.00412328374305278i	-0.00230143828803151	0.00269095137700086	128	1002.38241156987
-3.25630226454251	0.000908344800140461-0.00350380325164948i	-0.00106213059881997+0.00409670361670424i	-0.000715599916722634	0.000836770035408728	128	1002.38241156987
-3.25581395348837	0.000917095018417767-0.00348107060008284i	-0.00107236114628986+0.0040701234903557i	0.00101739510095277	-0.0011894870836027	128	1002.38241156987
-3.25532564243423	0.000925845236695074-0.0034583379485162i	-0.00108259169375975+0.00404354336400716i	0.00249743570044902	-0.00292000094249416	128	1002.38241156987
-3.25483733138009	0.000934595454972388-0.00343560529694953i	-0.00109282224122965+0.0040169632376586i	0.00338710928079869	-0.00396025718688224	128	1002.38241156987
-3.25434902032595	0.000943345673249694-0.00341287264538289i	-0.00110305278869955+0.00399038311131006i	0.0034885536778354	-0.00407890411436705	128	1002.38241156987
-3.25386070927181	0.000952095891527001-0.00339013999381624i	-0.00111328333616944+0.00396380298496152i	0.0027873237267396	-0.00325904399642542	128	1002.38241156987
-3.25337239821766	0.000960846109804307-0.0033674073422496i	-0.00112351388363933+0.00393722285861298i	0.0014535812296963	-0.0016996262502188	128	1002.38241156987
-3.25288408716352	0.000969596328081621-0.00334467469068294i	-0.00113374443110923+0.00391064273226442i	-0.00019915392783307	0.000232779978783672	128	1002.38241156987
-3.25239577610938	0.000986833029205816-0.00332763439468608i	-0.00115389760030031+0.00389071831962502i	-0.00178616378840368	0.0020883557696384	128	1002.38241156987
-3.25190746505524	0.00100737362823223-0.00331281020658281i	-0.00117791377489428+0.00387338506270444i	-0.00295615236970313	0.00345635610490048	128	1002.38241156987
-3.2514191540011	0.00102791422725864-0.00329798601847953i	-0.00120192994948825+0.00385605180578386i	-0.00344713915497104	0.00403046210163416	128	1002.38241156987
-3.25093084294696	0.00104845482628507-0.00328316183037624i	-0.00122594612408224+0.00383871854886327i	-0.00315064820465741	0.0036838336725543	128	1002.38241156987
-3.25044253189282	0.00106899542531148-0.00326833764227297i	-0.00124996229867621+0.00382138529194269i	-0.00213795700696067	0.00249980200298877	128	1002.38241156987
-3.24995422083867	0.0010895360243379-0.00325351345416969i	-0.00127397847327018+0.00380405203502211i	-0.00064297029197966	0.000751847057875489	128	1002.38241156987
-3.24946590978453	0.00111007662336431-0.00323868926606641i	-0.00129799464786415+0.00378671877810154i	0.000991790600420915	-0.00115955134977336	128	1002.38241156987
-3.24897759873039	0.00113061722239074-0.00322386507796312i	-0.00132201082245815+0.00376938552118094i	0.00239361489006516	-0.00279861151075321	128	1002.38241156987
-3.24848928767625	0.00115115782141715-0.00320904088985985i	-0.00134602699705212+0.00375205226426037i	0.00324450038170194	-0.00379351448882542	128	1002.38241156987
-3.24800097662211	0.00117169842044356-0.00319421670175657i	-0.00137004317164609+0.00373471900733979i	0.00335320237510775	-0.00392064616149643	128	1002.38241156987
-3.24751266556797	0.0011926311320198-0.00319818606234765i	-0.00139451777026333+0.00373935980734559i	0.00270843991338726	-0.00316680872932271	128	1002.38241156987
-3.24702435451383	0.00121371788781206-0.00320953860278295i	-0.00141917246403259+0.00375263327257248i	0.00143558439483643	-0.00167858140826532	128	1002.38241156987
-3.24653604345968	0.00123480464360429-0.00322089114321824i	-0.00144382715780183+0.00376590673779935i	-0.000183663234147375	0.000214670210783703	128	1002.38241156987
-3.24604773240554	0.00125589139939653-0.00323224368365353i	-0.00146848185157107+0.00377918020302623i	-0.00177760314478532	0.00207834829944259	128	1002.38241156987
-3.2455594213514	0.00127697815518877-0.00324359622408882i	-0.0014931365453403+0.00379245366825311i	-0.00297629304868302	0.00347990610807177	128	1002.38241156987
-3.24507111029726	0.00129806491098103-0.00325494876452412i	-0.00151779123910957+0.00380572713348i	-0.00349739718535971	0.0040892250034567	128	1002.38241156987
-3.24458279924312	0.00131915166677326-0.00326630130495941i	-0.0015424459328788+0.00381900059870688i	-0.00321268624277939	0.00375636891938754	128	1002.38241156987
-3.24409448818898	0.0013402384225655-0.00327765384539469i	-0.00156710062664804+0.00383227406393375i	-0.00217952529621718	0.00254840249490335	128	1002.38241156987
-3.24360617713484	0.00136132517835774-0.00328900638582998i	-0.00159175532041728+0.00384554752916063i	-0.000629632335035641	0.000736249105524488	128	1002.38241156987
-3.24311786608069	0.00138241193415-0.00330035892626528i	-0.00161641001418654+0.00385882099438752i	0.00108277640055438	-0.00126593729481516	128	1002.38241156987
-3.24262955502655	0.00139403412835173-0.00331544736760712i	-0.0016299983923371+0.00387646263303598i	0.00256883786670221	-0.00300348937115676	128	1002.38241156987
-3.24214124397241	0.00140190438637309-0.00333201679268428i	-0.00163919986787669+0.00389583590053442i	0.00346807170869209	-0.00405492149047647	128	1002.38241156987
-3.24165293291827	0.00140977464439445-0.00334858621776144i	-0.00164840134341627+0.00391520916803286i	0.00355847313330537	-0.00416065409123008	128	1002.38241156987
-3.24116462186413	0.00141764490241582-0.00336515564283861i	-0.00165760281895586+0.00393458243553132i	0.00281048464081659	-0.00328612020768198	128	1002.38241156987
-3.24067631080999	0.00142551516043718-0.00338172506791577i	-0.00166680429449544+0.00395395570302976i	0.0013920745340637	-0.00162770508776429	128	1002.38241156987
-3.24018799975584	0.00143338541845854-0.00339829449299293i	-0.00167600577003502+0.0039733289705282i	-0.000368903001956794	0.000431261642332909	128	1002.38241156987
-3.2396996887017	0.0014412556764799-0.00341486391807009i	-0.00168520724557461+0.00399270223802665i	-0.002060469385604	0.00240908693460147	128	1002.38241156987
-3.23921137764756	0.00144912593450127-0.00343143334314727i	-0.0016944087211142+0.0040120755055251i	-0.0032829021354039	0.00383840425460437	128	1002.38241156987
-3.23872306659342	0.00145699619252263-0.00344800276822443i	-0.00170361019665378+0.00403144877302355i	-0.00374318693318328	0.00437660957436335	128	1002.38241156987
-3.23823475553928	0.00146486645054399-0.00346457219330159i	-0.00171281167219336+0.00405082204052199i	-0.00332522363389108	0.00388794902874673	128	1002.38241156987
-3.23774644448514	0.00146239685765665-0.00347289538539774i	-0.00170992341845721+0.00406055358801506i	-0.00210723056495917	0.00246386988335788	128	1002.38241156987
-3.237258133431	0.00145579132440583-0.00347792008430149i	-0.00170219927301076+0.004066428447506i	-0.00038324778310655	0.000448164712695587	128	1002.38241156987
-3.23676982237685	0.00144918579115502-0.00348294478320524i	-0.00169447512756432+0.00407230330699693i	0.00143345464747155	-0.00167596476229784	128	1002.38241156987
-3.23628151132271	0.0014425802579042-0.00348796948210898i	-0.00168675098211788+0.00407817816648786i	0.00291248400521643	-0.00340529337528728	128	1002.38241156987
-3.23579320026857	0.00143597472465338-0.00349299418101273i	-0.00167902683667144+0.00408405302597879i	0.00370299108321928	-0.00432959686400096	128	1002.38241156987
-3.23530488921443	0.00142936919140256-0.00349801887991648i	-0.00167130269122499+0.00408992788546973i	0.00361688883229457	-0.00422895382881374	128	1002.38241156987
-3.23481657816029	0.00142276365815175-0.00350304357882022i	-0.00166357854577854+0.00409580274496066i	0.00267359675785137	-0.00312606323846351	128	1002.38241156987
-3.23432826710615	0.00141615812490093-0.00350806827772397i	-0.0016558544003321+0.00410167760445159i	0.00109566849042323	-0.00128113362391171	128	1002.38241156987
-3.23383995605201	0.00140955259165012-0.00351309297662772i	-0.00164813025488566+0.00410755246394252i	-0.000743714809747427	0.000869507440322911	128	1002.38241156987
-3.23335164499786	0.0014029470583993-0.00351811767553147i	-0.00164040610943921+0.00411342732343345i	-0.00240899771032896	0.002816600123749	128	1002.38241156987
-3.23286333394372	0.00139612301353138-0.00352614472476858i	-0.00163242643452254+0.00412281267544449i	-0.00350838536404167	0.00410204743304055	128	1002.38241156987
-3.23237502288958	0.0013892107775995-0.003535383519513i	-0.00162434362817444+0.00413361485862687i	-0.00377857867998489	0.00441798966519849	128	1002.38241156987
-3.23188671183544	0.00138229854166761-0.00354462231425741i	-0.00161626082182635+0.00414441704180925i	-0.00315164873243522	0.00368499672196037	128	1002.38241156987
-3.2313984007813	0.00137538630573572-0.00355386110900183i	-0.00160817801547824+0.00415521922499164i	-0.00177374417114711	0.00207394266623324	128	1002.38241156987
-3.23091008972716	0.00136847406980384-0.00356309990374624i	-0.00160009520913015+0.00416602140817402i	3.00814794761081e-05	-3.51176269748231e-05	128	1002.38241156987
-3.23042177867301	0.00136156183387195-0.00357233869849065i	-0.00159201240278205+0.0041768235913564i	0.0018325497629489	-0.00214260329342715	128	1002.38241156987
-3.22993346761887	0.00135464959794007-0.00358157749323507i	-0.00158392959643396+0.00418762577453878i	0.00320536076473739	-0.00374773631102838	128	1002.38241156987
-3.22944515656473	0.00134773736200818-0.00359081628797949i	-0.00157584679008585+0.00419842795772117i	0.0038209512027981	-0.00446751945213546	128	1002.38241156987
-3.22895684551059	0.00134082512607629-0.0036000550827239i	-0.00156776398373776+0.00420923014090355i	0.0035306340606507	-0.00412809961322174	128	1002.38241156987
-3.22846853445645	0.00133391289014441-0.00360929387746831i	-0.00155968117738966+0.00422003232408593i	0.00240048419846564	-0.00280672722407076	128	1002.38241156987
-3.22798022340231	0.00133071202994896-0.00362929111382438i	-0.00155593779764864+0.00424341367601409i	0.000698154871423021	-0.000816343110735699	128	1002.38241156987
-3.22749191234817	0.00132902250317196-0.00365366936506355i	-0.00155396150400018+0.00427191747294699i	-0.00118764274715251	0.00138856678543924	128	1002.38241156987
-3.22700360129402	0.00132733297639496-0.00367804761630271i	-0.00155198521035172+0.00430042126987987i	-0.00281168046432574	0.00328743293913859	128	1002.38241156987
-3.22651529023988	0.00132564344961796-0.00370242586754186i	-0.00155000891670326+0.00432892506681275i	-0.00378336378018201	0.0044235620524775	128	1002.38241156987
-3.22602697918574	0.00132395392284096-0.00372680411878102i	-0.0015480326230548+0.00435742886374563i	-0.00386343232568829	0.00451720181083814	128	1002.38241156987
-3.2255386681316	0.00132226439606395-0.0037511823700202i	-0.00154605632940635+0.00438593266067853i	-0.00302274750333763	0.00353427762277495	128	1002.38241156987
-3.22505035707746	0.00132057486928695-0.00377556062125935i	-0.00154408003575789+0.00441443645761141i	-0.00145156253350426	0.00169723255333748	128	1002.38241156987
-3.22456204602332	0.00131888534250995-0.00379993887249851i	-0.00154210374210943+0.00444294025454429i	0.000483472059408296	-0.000565241640263388	128	1002.38241156987
-3.22407373496918	0.00131719581573295-0.00382431712373766i	-0.00154012744846097+0.00447144405147717i	0.00232486628905213	-0.00271823973898265	128	1002.38241156987
-3.22358542391503	0.00131550628895594-0.00384869537497684i	-0.00153815115481252+0.00449994784841008i	0.00363244778246524	-0.00424710228670104	128	1002.38241156987
-3.22309711286089	0.00131418015986969-0.00386798944891955i	-0.00153659972870604+0.0045225071155982i	0.00408390260903728	-0.0047749702726917	128	1002.38241156987
-3.22260880180675	0.00131300333371065-0.00388519467482572i	-0.00153522286058193+0.00454262405661212i	0.00356758539592506	-0.00417130138593393	128	1002.38241156987
-3.22212049075261	0.00131182650755161-0.0039023999007319i	-0.00153384599245782+0.00456274099762603i	0.00220065471188028	-0.00257307532215161	128	1002.38241156987
-3.22163217969847	0.00131064968139257-0.00391960512663809i	-0.00153246912433371+0.00458285793863997i	0.000300943916609809	-0.000351905606992561	128	1002.38241156987
-3.22114386864433	0.00130947285523352-0.00393681035254426i	-0.0015310922562096+0.00460297487965389i	-0.00168484319698021	0.00196991472185868	128	1002.38241156987
-3.22065555759018	0.00130829602907448-0.00395401557845044i	-0.00152971538808549+0.0046230918206678i	-0.00328617152099118	0.00384222658597246	128	1002.38241156987
-3.22016724653604	0.00130711920291544-0.00397122080435661i	-0.00152833851996138+0.00464320876168172i	-0.00412015974745694	0.00481735559409638	128	1002.38241156987
-3.2196789354819	0.0013059423767564-0.0039884260302628i	-0.00152696165183727+0.00466332570269566i	-0.00398309908076713	0.00465711807453545	128	1002.38241156987
-3.21919062442776	0.00130476555059736-0.00400563125616897i	-0.00152558478371316+0.00468344264370958i	-0.00290013687665529	0.00339091298395672	128	1002.38241156987
-3.21870231337362	0.00130358872443831-0.00402283648207515i	-0.00152420791558905+0.00470355958472349i	-0.0011210243014304	0.00131075087364942	128	1002.38241156987
-3.21821400231948	0.00129930497638181-0.00402002852762681i	-0.00151919831054018+0.00470027652654827i	0.000929939467002155	-0.001087271542666	128	1002.38241156987
-3.21772569126534	0.00129373338505174-0.00400892495437863i	-0.00151268290780229+0.00468729398684382i	0.00275177570541321	-0.00321740058251202	128	1002.38241156987
-3.21723738021119	0.00128816179372168-0.00399782138113046i	-0.00150616750506441+0.00467431144713939i	0.00391748152528865	-0.00458037520008133	128	1002.38241156987
-3.21674906915705	0.00128259020239161-0.00398671780788229i	-0.00149965210232653+0.00466132890743495i	0.00415737821248603	-0.00486087963154197	128	1002.38241156987
-3.21626075810291	0.00127701861106155-0.00397561423463412i	-0.00149313669958864+0.00464834636773052i	0.00342057266124099	-0.00399940581409549	128	1002.38241156987
-3.21577244704877	0.00127144701973148-0.00396451066138593i	-0.00148662129685075+0.00463536382802607i	0.00188563058962762	-0.00220473336478244	128	1002.38241156987
-3.21528413599463	0.00126587542840142-0.00395340708813777i	-0.00148010589411287+0.00462238128832164i	-8.26575072169981e-05	9.66198968759371e-05	128	1002.38241156987
-3.21479582494049	0.00126030383707135-0.00394230351488959i	-0.00147359049137499+0.0046093987486172i	-0.00201995936770126	0.00236174896390023	128	1002.38241156987
-3.21430751388635	0.00125473224574129-0.00393119994164142i	-0.0014670750886371+0.00459641620891277i	-0.0034719377943589	0.00405943403360257	128	1002.38241156987
-3.2138192028322	0.00124916065441122-0.00392009636839324i	-0.00146055968589921+0.00458343366920832i	-0.00410080188924253	0.00479472235177148	128	1002.38241156987
-3.21333089177806	0.00124531847865963-0.00390328461463028i	-0.00145606635410681+0.00456377700113866i	-0.00376071753969478	0.00439709991223654	128	1002.38241156987
-3.21284258072392	0.00124219951305904-0.00388408580356112i	-0.00145241861561888+0.00454132933393445i	-0.0025449553099653	0.0029756181705527	128	1002.38241156987
-3.21235426966978	0.00123908054745845-0.00386488699249196i	-0.00144877087713094+0.00451888166673024i	-0.000747358490084103	0.00087384219267083	128	1002.38241156987
-3.21186595861564	0.00123596158185786-0.00384568818142278i	-0.00144512313864301+0.00449643399952601i	0.00120746992651094	-0.00141177565323868	128	1002.38241156987
-3.2113776475615	0.00123284261625727-0.00382648937035362i	-0.00144147540015507+0.0044739863323218i	0.00286229509369305	-0.00334662838708528	128	1002.38241156987
-3.21088933650736	0.00122972365065668-0.00380729055928446i	-0.00143782766166714+0.00445153866511758i	0.00383419592960768	-0.00448299719847844	128	1002.38241156987
-3.21040102545321	0.00122660468505609-0.00378809174821531i	-0.00143417992317921+0.00442909099791337i	0.00390315217312283	-0.00456362922920602	128	1002.38241156987
-3.20991271439907	0.0012234857194555-0.00376889293714613i	-0.00143053218469127+0.00440664333070914i	0.00306178334149811	-0.00357989355744697	128	1002.38241156987
-3.20942440334493	0.00122036675385491-0.00374969412607697i	-0.00142688444620334+0.00438419566350493i	0.00151501227396629	-0.00177138813050199	128	1002.38241156987
-3.20893609229079	0.00121724778825432-0.00373049531500781i	-0.00142323670771541+0.00436174799630072i	-0.00036978168037338	0.00043234174520965	128	1002.38241156987
-3.20844778123665	0.0012184954435285-0.00372812755804478i	-0.00142469455208572+0.00435897980434836i	-0.00216046874717168	0.002526043134149	128	1002.38241156987
-3.20795947018251	0.00122158526698423-0.0037328604020328i	-0.00142830631422435+0.00436451389101791i	-0.00344997457833638	0.00403375768321371	128	1002.38241156987
-3.20747115912836	0.00122467509043996-0.00373759324602081i	-0.00143191807636299+0.00437004797768745i	-0.00393295223865668	0.00459846764310577	128	1002.38241156987
-3.20698284807422	0.00122776491389569-0.00374232609000882i	-0.00143552983850162+0.00437558206435699i	-0.00349373871919056	0.0040849367150276	128	1002.38241156987
-3.20649453702008	0.00123085473735141-0.00374705893399683i	-0.00143914160064026+0.00438111615102653i	-0.00223290413478535	0.0026107520925093	128	1002.38241156987
-3.20600622596594	0.00123394456080714-0.00375179177798485i	-0.00144275336277889+0.00438665023769608i	-0.000444238500589688	0.000519417248368774	128	1002.38241156987
-3.2055179149118	0.00123703438426287-0.00375652462197286i	-0.00144636512491753+0.00439218432436562i	0.00145370075566938	-0.00169968375255896	128	1002.38241156987
-3.20502960385766	0.0012401242077186-0.00376125746596088i	-0.00144997688705616+0.00439771841103516i	0.00301553224910802	-0.00352580340971021	128	1002.38241156987
-3.20454129280352	0.00124321403117433-0.00376599030994889i	-0.0014535886491948+0.00440325249770471i	0.00387356634767747	-0.0045290324398095	128	1002.38241156987
-3.20405298174937	0.00124630385463006-0.00377072315393691i	-0.00145720041133343+0.00440878658437425i	0.00382436690372977	-0.0044715093880297	128	1002.38241156987
-3.20356467069523	0.00125254307798949-0.00378832712388771i	-0.00146449454889467+0.00442937007195748i	0.00288580899799638	-0.00337413383235888	128	1002.38241156987
-3.20307635964109	0.00126012264647766-0.00381140888373914i	-0.0014733558592859+0.00445635839596091i	0.00125903196299879	-0.00147208061524181	128	1002.38241156987
-3.20258804858695	0.00126770221496583-0.00383449064359057i	-0.00148221716967712+0.00448334671996433i	-0.00068512228145671	0.000801055898997357	129	1002.38241156987
-3.20209973753281	0.001275281783454-0.00385757240344201i	-0.00149107848006835+0.00451033504396778i	-0.00249088819304036	0.00291238682723646	129	1002.38241156987
-3.20161142647867	0.00128286135194217-0.00388065416329344i	-0.00149993979045958+0.0045373233679712i	-0.00372971409554878	0.00436084205054162	129	1002.38241156987
-3.20112311542453	0.00129044092043034-0.00390373592314486i	-0.0015088011008508+0.00456431169197462i	-0.00410195665344386	0.0047960732932318	129	1002.38241156987
-3.20063480437038	0.00129802048891851-0.00392681768299629i	-0.00151766241124202+0.00459130001597805i	-0.00350929631800111	0.00410312364428666	129	1002.38241156987
-3.20014649331624	0.00130560005740668-0.00394989944284774i	-0.00152652372163325+0.00461828833998149i	-0.00208038693679105	0.00243241758749035	129	1002.38241156987
-3.1996581822621	0.00131317962589485-0.00397298120269916i	-0.00153538503202448+0.00464527666398492i	-0.000143114724824513	0.000167325677654788	129	1002.38241156987
-3.19916987120796	0.00132075919438302-0.00399606296255059i	-0.0015442463424157+0.00467226498798834i	0.0018505992325762	-0.00216375779721733	129	1002.38241156987
-3.19868156015382	0.00132925075080508-0.00401013841910432i	-0.00155417398083637+0.00468872291664996i	0.00342135593090622	-0.00400031097571607	129	1002.38241156987
-3.19819324909968	0.00133813384131396-0.00402034729518471i	-0.00156455941453671+0.00470065994259938i	0.0041965204238964	-0.00490664282291816	129	1002.38241156987
-3.19770493804553	0.00134701693182284-0.00403055617126508i	-0.00157494484823704+0.00471259696854879i	0.00399264532409096	-0.00466826410811098	129	1002.38241156987
-3.19721662699139	0.00135590002233171-0.00404076504734546i	-0.00158533028193737+0.0047245339944982i	0.00285169723664041	-0.00333424384510666	129	1002.38241156987
-3.19672831593725	0.00136478311284058-0.00405097392342583i	-0.0015957157156377+0.00473647102044761i	0.00103557351443092	-0.00121079801889664	129	1002.38241156987
-3.19624000488311	0.00137366620334946-0.00406118279950622i	-0.00160610114933804+0.00474840804639704i	-0.0010339826048009	0.00120896295592704	129	1002.38241156987
-3.19575169382897	0.00138254929385834-0.00407139167558659i	-0.00161648658303838+0.00476034507234645i	-0.00287330745757071	0.00335953066975725	129	1002.38241156987
-3.19526338277483	0.00139143238436721-0.00408160055166696i	-0.00162687201673871+0.00477228209829586i	-0.00404984844593199	0.00473515731305238	129	1002.38241156987
-3.19477507172069	0.00140031547487608-0.00409180942774734i	-0.00163725745043904+0.00478421912424527i	-0.0042838868966046	0.00500879187290229	129	1002.38241156987
-3.19428676066654	0.00140919856538497-0.00410201830382772i	-0.00164764288413938+0.0047961561501947i	-0.00351503029586161	0.00410982388183009	129	1002.38241156987
-3.1937984496124	0.00142120283329587-0.00410051307072377i	-0.00166167770880659+0.00479439672688852i	-0.00191931290530852	0.00224407748886393	129	1002.38241156987
-3.19331013855826	0.00143455879220765-0.00409393479820927i	-0.00167729297838073+0.00478670577044016i	0.000121256200226783	-0.000141793919050912	129	1002.38241156987
-3.19282182750412	0.00144791475111944-0.00408735652569478i	-0.00169290824795487+0.00477901481399179i	0.00213205415639266	-0.00249285206991868	129	1002.38241156987
-3.19233351644998	0.00146127071003123-0.00408077825318028i	-0.00170852351752902+0.00477132385754342i	0.00364757150272814	-0.00426481522322494	129	1002.38241156987
-3.19184520539584	0.00147462666894302-0.00407419998066579i	-0.00172413878710316+0.00476363290109506i	0.00431733976269255	-0.00504791062233392	129	1002.38241156987
-3.1913568943417	0.0014879826278548-0.00406762170815129i	-0.0017397540566773+0.00475594194464669i	0.00398695896238965	-0.00466161310629694	129	1002.38241156987
-3.19086858328755	0.00150133858676658-0.0040610434356368i	-0.00175536932625144+0.00474825098819833i	0.00273367860863677	-0.00319624659399579	129	1002.38241156987
-3.19038027223341	0.00151469454567838-0.0040544651631223i	-0.00177098459582559+0.00474056003174996i	0.000848335583991843	-0.000991864986410389	129	1002.38241156987
-3.18989196117927	0.00152805050459016-0.00404788689060781i	-0.00178659986539973+0.0047328690753016i	-0.00123212792857813	0.00144064964348382	129	1002.38241156987
-3.18940365012513	0.00154140646350194-0.00404130861809331i	-0.00180221513497387+0.00472517811885323i	-0.0030259111133401	0.00353796688405331	129	1002.38241156987
-3.18891533907099	0.00155427063167628-0.00404004017090748i	-0.00181725540383896+0.004723695646942i	-0.00412318201844498	0.00482090508616849	129	1002.38241156987
-3.18842702801685	0.00156691996494953-0.0040410912789968i	-0.00183204448818379+0.00472492530248646i	-0.00426617972111725	0.00498808768660179	129	1002.38241156987
-3.18793871696271	0.00157956929822277-0.00404214238708612i	-0.00184683357252861+0.00472615495803092i	-0.00341695094233271	0.00399514180540874	129	1002.38241156987
-3.18745040590856	0.00159221863149601-0.00404319349517544i	-0.00186162265687343+0.00472738461357538i	-0.00177048899215839	0.0020700600440477	129	1002.38241156987
-3.18696209485442	0.00160486796476924-0.00404424460326476i	-0.00187641174121825+0.00472861426911985i	0.000292212590038334	-0.000341690787402078	129	1002.38241156987
-3.18647378380028	0.00161751729804249-0.00404529571135408i	-0.00189120082556308+0.00472984392466431i	0.00229230299383642	-0.00268022860063223	129	1002.38241156987
-3.18598547274614	0.00163016663131573-0.0040463468194434i	-0.0019059899099079+0.00473107358020877i	0.00376422315591348	-0.00440121381297815	129	1002.38241156987
-3.185497161692	0.00164281596458897-0.00404739792753272i	-0.00192077899425272+0.00473230323575324i	0.00436406490549259	-0.00510254481184582	129	1002.38241156987
-3.18500885063786	0.00165546529786221-0.00404844903562204i	-0.00193556807859754+0.0047335328912977i	0.00394992161438952	-0.00461830500653309	129	1002.38241156987
-3.18452053958371	0.00166811463113546-0.00404950014371137i	-0.00195035716294237+0.00473476254684216i	0.00261545773388463	-0.00305801224983471	129	1002.38241156987
-3.18403222852957	0.00167329553028581-0.00406078837678756i	-0.0019564139372288+0.00474796184364221i	0.000659066741783912	-0.000770556774340135	129	1002.38241156987
-3.18354391747543	0.00167518558907066-0.0040765874274701i	-0.00195862296539453+0.00476643536231479i	-0.00146902829446957	0.00171765044228273	129	1002.38241156987
-3.18305560642129	0.00167707564785551-0.00409238647815265i	-0.00196083199356025+0.00478490888098736i	-0.00326439520078202	0.0038168176074655	129	1002.38241156987
-3.18256729536715	0.00167896570664037-0.00410818552883521i	-0.00196304102172597+0.00480338239965994i	-0.00429993737222359	0.00502757700233777	129	1002.38241156987
-3.18207898431301	0.00168085576542522-0.00412398457951776i	-0.00196525004989169+0.00482185591833251i	-0.00432540186182346	0.00505733144710984	129	1002.38241156987
-3.18159067325887	0.00168274582421007-0.0041397836302003i	-0.00196745907805742+0.00484032943700509i	-0.00332780821194877	0.00389090817196779	129	1002.38241156987
-3.18110236220472	0.00168463588299492-0.00415558268088285i	-0.00196966810622314+0.00485880295567766i	-0.00153614075090587	0.00179604420814386	129	1002.38241156987
-3.18061405115058	0.00168652594177978-0.00417138173156541i	-0.00197187713438886+0.00487727647435024i	0.000631183652523125	-0.000738036302998417	129	1002.38241156987
-3.18012574009644	0.00168841600056463-0.00418718078224795i	-0.00197408616255458+0.00489574999302281i	0.00266402747684433	-0.00311486952340608	129	1002.38241156987
-3.1796374290423	0.00169030605934948-0.0042029798329305i	-0.0019762951907203+0.00491422351169539i	0.00408060637566795	-0.0047711449550661	129	1002.38241156987
-3.17914911798816	0.00168397375024759-0.00421431954382133i	-0.00196889039266875+0.0049274830881473i	0.00453422343908631	-0.00530150106093931	129	1002.38241156987
-3.17866080693402	0.00167398705541823-0.00422367732591583i	-0.00195721278296506+0.00493842535694559i	0.00390911761720704	-0.00457059246148414	129	1002.38241156987
-3.17817249587988	0.00166400036058889-0.00423303510801034i	-0.00194553517326137+0.00494936762574386i	0.00235328887255552	-0.00275146884907329	129	1002.38241156987
-3.17768418482573	0.00165401366575954-0.00424239289010484i	-0.00193385756355769+0.00496030989454214i	0.000234558702089938	-0.000274198817222856	129	1002.38241156987
-3.17719587377159	0.0016440269709302-0.00425175067219934i	-0.001922179953854+0.00497125216334042i	-0.0019446513302381	0.00227377386185318	129	1002.38241156987
-3.17670756271745	0.00163404027610084-0.00426110845429385i	-0.00191050234415031+0.00498219443213871i	-0.00366644935245826	0.00428691981586563	129	1002.38241156987
-3.17621925166331	0.0016240535812715-0.00427046623638835i	-0.00189882473444663+0.00499313670093699i	-0.004520533583519	0.00528550885649866	129	1002.38241156987
-3.17573094060917	0.00161406688644215-0.00427982401848285i	-0.00188714712474294+0.00500407896973527i	-0.00430194601098674	0.00502990500343624	129	1002.38241156987
-3.17524262955503	0.00160408019161281-0.00428918180057735i	-0.00187546951503926+0.00501502123853355i	-0.00306023447231007	0.00357804669825995	129	1002.38241156987
-3.17475431850088	0.00159409349678345-0.00429853958267186i	-0.00186379190533556+0.00502596350733184i	-0.00108823609237676	0.0012723307843618	129	1002.38241156987
-3.17426600744674	0.00158870255777595-0.00429889406164382i	-0.00185748784134558+0.00502637888243625i	0.00113808180100361	-0.00133072798076452	129	1002.38241156987
-3.1737776963926	0.00158537178517135-0.00429521257714706i	-0.00185359260819278+0.00502207530519513i	0.00308999267573409	-0.00361293068550982	129	1002.38241156987
-3.17328938533846	0.00158204101256675-0.0042915310926503i	-0.00184969737503997+0.00501777172795401i	0.00431187949355909	-0.00504156274149437	129	1002.38241156987
-3.17280107428432	0.00157871023996215-0.00428784960815353i	-0.00184580214188716+0.00501346815071289i	0.00451807891841137	-0.00528262565447209	129	1002.38241156987
-3.17231276323018	0.00157537946735755-0.00428416812365677i	-0.00184190690873436+0.00500916457347178i	0.00366217626574304	-0.00428185709801319	129	1002.38241156987
-3.17182445217604	0.00157204869475294-0.00428048663916i	-0.00183801167558155+0.00500486099623066i	0.00194743368998314	-0.00227692226623582	129	1002.38241156987
-3.17133614112189	0.00156871792214834-0.00427680515466324i	-0.00183411644242875+0.00500055741898954i	-0.00022147510129821	0.000259020502240931	129	1002.38241156987
-3.17084783006775	0.00156538714954374-0.00427312367016647i	-0.00183022120927594+0.00499625384174842i	-0.0023339642396284	0.00272898092561311	129	1002.38241156987
-3.17035951901361	0.00156205637693914-0.00426944218566971i	-0.00182632597612313+0.0049919502645073i	-0.0038937327242988	0.00455267437250284	129	1002.38241156987
-3.16987120795947	0.00155872560433454-0.00426576070117295i	-0.00182243074297033+0.00498764668726619i	-0.00453536366874158	0.00530285206094787	129	1002.38241156987
-3.16938289690533	0.00156682744047715-0.00426823017910033i	-0.00183190293228596+0.00499053506983174i	-0.00412237287845004	0.0048199408383446	129	1002.38241156987
-3.16889458585119	0.00158009827525551-0.00427348067727269i	-0.00184741890303681+0.00499667513635246i	-0.00275076958006264	0.00321620438559325	129	1002.38241156987
-3.16840627479705	0.00159336911003385-0.00427873117544504i	-0.00186293487378765+0.00500281520287317i	-0.000732067223200059	0.000855877490704224	129	1002.38241156987
-3.1679179637429	0.00160663994481219-0.00428398167361739i	-0.00187845084453848+0.00500895526939387i	0.00146582033589332	-0.00171394074683171	129	1002.38241156987
-3.16742965268876	0.00161991077959053-0.00428923217178974i	-0.00189396681528932+0.00501509533591458i	0.0033311929175454	-0.00389495883117774	129	1002.38241156987
-3.16694134163462	0.00163318161436888-0.00429448266996209i	-0.00190948278604017+0.0050212354024353i	0.00442768624511899	-0.00517697339421704	129	1002.38241156987
-3.16645303058048	0.00164645244914722-0.00429973316813444i	-0.00192499875679101+0.005027375468956i	0.00449634854652672	-0.00525721874723362	129	1002.38241156987
-3.16596471952634	0.00165972328392556-0.00430498366630679i	-0.00194051472754184+0.00503351553547671i	0.00351679360623031	-0.00411186698940338	129	1002.38241156987
-3.1654764084722	0.00167299411870391-0.00431023416447914i	-0.00195603069829268+0.00503965560199742i	0.00171298904742929	-0.00200279397718457	129	1002.38241156987
-3.16498809741806	0.00168626495348226-0.0043154846626515i	-0.00197154666904353+0.00504579566851813i	-0.000497914499310865	0.000582252580856476	129	1002.38241156987
-3.16449978636391	0.00170144318013577-0.004333367186912i	-0.00198929287814224+0.00506670555978847i	-0.00261136990422808	0.00305334258879505	129	1002.38241156987
-3.16401147530977	0.00171749117748437-0.00435700991506869i	-0.00200805607592757+0.00509435049114464i	-0.0041384799594523	0.00483884828601613	129	1002.38241156987
-3.16352316425563	0.00173353917483296-0.00438065264322538i	-0.0020268192737129+0.00512199542250081i	-0.00471118392293117	0.00550843016763071	129	1002.38241156987
-3.16303485320149	0.00174958717218157-0.0044042953713821i	-0.00204558247149825+0.005149640353857i	-0.00418333950758793	0.00489122338215569	129	1002.38241156987
-3.16254654214735	0.00176563516953016-0.00442793809953879i	-0.00206434566928358+0.00517728528521317i	-0.0026658890193362	0.00311695301869894	129	1002.38241156987
-3.16205823109321	0.00178168316687875-0.00445158082769549i	-0.00208310886706891+0.00520493021656934i	-0.000503862497497204	0.000589043668082883	129	1002.38241156987
-3.16156992003907	0.00179773116422735-0.00447522355585218i	-0.00210187206485425+0.0052325751479255i	0.00180198886845491	-0.00210701034273679	129	1002.38241156987
-3.16108160898492	0.00181377916157595-0.00449886628400889i	-0.00212063526263959+0.0052602200792817i	0.00371115017451229	-0.00433922616934021	129	1002.38241156987
-3.16059329793078	0.00182982715892455-0.00452250901216559i	-0.00213939846042493+0.00528786501063786i	0.00477004454192072	-0.00557727524413184	129	1002.38241156987
-3.16010498687664	0.00184587515627314-0.00454615174032228i	-0.00215816165821026+0.00531550994199403i	0.00471977919059662	-0.00551846168217906	129	1002.38241156987
-3.1596166758225	0.00184915165987619-0.00456384509320177i	-0.00216199207394211+0.0053361987185i	0.0035452572094545	-0.00414514321675799	129	1002.38241156987
-3.15912836476836	0.00184655464229145-0.00457880236975057i	-0.00215895500701835+0.00535368840774866i	0.0015185552414342	-0.00177544741597926	129	1002.38241156987
-3.15864005371422	0.0018439576247067-0.00459375964629936i	-0.00215591794009458+0.00537117809699731i	-0.000878621051428007	0.00102739733809286	129	1002.38241156987
-3.15815174266007	0.00184136060712196-0.00460871692284816i	-0.00215288087317082+0.00538866778624595i	-0.00308007980916065	0.00360138346208053	129	1002.38241156987
-3.15766343160593	0.00183876358953721-0.00462367419939695i	-0.00214984380624705+0.0054061574754946i	-0.0045630979898381	0.00533533291452761	129	1002.38241156987
-3.15717512055179	0.00183616657195247-0.00463863147594575i	-0.00214680673932329+0.00542364716474326i	-0.00497252385925693	0.00581400041011957	129	1002.38241156987
-3.15668680949765	0.00183356955436772-0.00465358875249454i	-0.00214376967239952+0.00544113685399191i	-0.00420579646089545	0.00491747881242399	129	1002.38241156987
-3.15619849844351	0.00183097253678298-0.00466854602904333i	-0.00214073260547576+0.00545862654324056i	-0.00243853667832223	0.00285111868607291	129	1002.38241156987
-3.15571018738937	0.00182837551919823-0.00468350330559213i	-0.00213769553855199+0.00547611623248921i	-8.43464992614331e-05	9.85222514054366e-05	129	1002.38241156987
-3.15522187633523	0.00182577850161349-0.00469846058214093i	-0.00213465847162823+0.00549360592173787i	0.002301987497718	-0.00269163550638862	129	1002.38241156987
-3.15473356528108	0.00181540516261487-0.0046936634096605i	-0.00212252914617875+0.005487998112543i	0.0041378497505079	-0.00483814611176148	129	1002.38241156987
-3.15424525422694	0.00180142511153958-0.00467970398602175i	-0.00210618276784737+0.0054716775225687i	0.00498166715680267	-0.00582471664067429	129	1002.38241156987
-3.1537569431728	0.00178744506046428-0.00466574456238299i	-0.00208983638951599+0.0054553569325944i	0.00464614978884696	-0.00543237239401396	129	1002.38241156987
-3.15326863211866	0.00177346500938898-0.00465178513874423i	-0.0020734900111846+0.00543903634262008i	0.00321872136262657	-0.0037633425350726	129	1002.38241156987
-3.15278032106452	0.00175948495831369-0.00463782571510547i	-0.00205714363285322+0.00542271575264579i	0.00104342002911291	-0.00121989553505052	129	1002.38241156987
-3.15229201001038	0.00174550490723839-0.00462386629146672i	-0.00204079725452184+0.00540639516267149i	-0.00136196703248288	0.00159255157306736	129	1002.38241156987
-3.15180369895624	0.0017315248561631-0.00460990686782797i	-0.00202445087619046+0.00539007457269719i	-0.00342913040531278	0.00400951480509835	129	1002.38241156987
-3.15131538790209	0.0017175448050878-0.0045959474441892i	-0.00200810449785907+0.00537375398272287i	-0.00467350532358828	0.00546443209435625	129	1002.38241156987
-3.15082707684795	0.0017035647540125-0.00458198802055045i	-0.00199175811952769+0.00535743339274857i	-0.00480785835260448	0.00562147106278621	129	1002.38241156987
-3.15033876579381	0.00168958470293721-0.0045680285969117i	-0.00197541174119631+0.00534111280277427i	-0.00380856813046721	0.00445302433967443	129	1002.38241156987
-3.14985045473967	0.00168332849140905-0.00455028271794528i	-0.00196809639961277+0.005320365002736i	-0.0019268181901852	0.00225279405963463	129	1002.38241156987
-3.14936214368553	0.00168068504354004-0.00453076575503526i	-0.00196500525263709+0.00529754641089359i	0.000387058180165079	-0.000452669148758072	129	1002.38241156987
-3.14887383263139	0.00167804159567103-0.00451124879212526i	-0.00196191410566142+0.00527472781905121i	0.00259234942763889	-0.00303114665760223	129	1002.38241156987
-3.14838552157724	0.00167539814780202-0.00449173182921525i	-0.00195882295868575+0.00525190922720882i	0.00417582195017378	-0.00488255343140244	129	1002.38241156987
-3.1478972105231	0.00167275469993301-0.00447221486630525i	-0.00195573181171007+0.00522909063536643i	0.00477333034080328	-0.00558112780234621	129	1002.38241156987
-3.14740889946896	0.001670111252064-0.00445269790339523i	-0.00195264066473439+0.00520627204352402i	0.00425352097179039	-0.00497329845308413	129	1002.38241156987
-3.14692058841482	0.00166746780419499-0.00443318094048522i	-0.00194954951775872+0.00518345345168163i	0.00274657368626602	-0.00321128754219536	129	1002.38241156987
-3.14643227736068	0.00166482435632598-0.00441366397757522i	-0.00194645837078305+0.00516063485983924i	0.000611726328535536	-0.000715136686839007	129	1002.38241156987
-3.14594396630654	0.00166218090845697-0.00439414701466521i	-0.00194336722380737+0.00513781626799685i	-0.00164834420467861	0.00192740358724789	129	1002.38241156987
-3.1454556552524	0.00165953746058796-0.00437463005175519i	-0.0019402760768317+0.00511499767615444i	-0.00350588278914757	0.00409926622777258	129	1002.38241156987
-3.14496734419825	0.00166778746435748-0.00437379882004887i	-0.00194992198526804+0.00511402707461313i	-0.0045512153612783	0.00532145395241067	129	1002.38241156987
-3.14447903314411	0.00168117588871122-0.00438178161249521i	-0.00196557593871005+0.00512336212887421i	-0.00454569651827559	0.00531494579840183	129	1002.38241156987
-3.14399072208997	0.00169456431306495-0.00438976440494156i	-0.00198122989215206+0.00513269718313529i	-0.00347858211071138	0.00406719183554929	129	1002.38241156987
-3.14350241103583	0.0017079527374187-0.00439774719738791i	-0.00199688384559408+0.00514203223739638i	-0.00159347322973098	0.00186302960033451	129	1002.38241156987
-3.14301409998169	0.00172134116177243-0.00440572998983425i	-0.00201253779903608+0.00515136729165746i	0.0006736765863865	-0.000787802454277536	129	1002.38241156987
-3.14252578892755	0.00173472958612617-0.00441371278228059i	-0.00202819175247809+0.00516070234591854i	0.00279535658654686	-0.00326851975546385	129	1002.38241156987
-3.14203747787341	0.0017481180104799-0.00442169557472694i	-0.0020438457059201+0.00517003740017961i	0.004275227141253	-0.00499879006531191	129	1002.38241156987
-3.14154916681926	0.00176150643483365-0.00442967836717329i	-0.00205949965936212+0.0051793724544407i	0.0047642302585043	-0.00557049280062331	129	1002.38241156987
-3.14106085576512	0.00177489485918738-0.00443766115961964i	-0.00207515361280413+0.00518870750870178i	0.00414292053791564	-0.00484398100194496	129	1002.38241156987
-3.14057254471098	0.00178828328354111-0.00444564395206598i	-0.00209080756624613+0.00519804256296286i	0.00255059784803922	-0.00298214140935343	129	1002.38241156987
-3.14008423365684	0.0017971289270512-0.00446594112588044i	-0.00210115003859622+0.00522177601284191i	0.000346056696658798	-0.000404498514937997	129	1002.38241156987
-3.1395959226027	0.00180381368021405-0.00449209595137273i	-0.00210896596858908+0.00525235842928521i	-0.00196617504072487	0.00229903214288223	129	1002.38241156987
-3.13910761154856	0.00181049843337689-0.00451825077686499i	-0.00211678189858192+0.00528294084572848i	-0.00383831317557773	0.00448796453863211	129	1002.38241156987
-3.13861930049441	0.00181718318653973-0.00454440560235726i	-0.00212459782857477+0.00531352326217176i	-0.00482192688516094	0.00563798582597397	129	1002.38241156987
-3.13813098944027	0.00182386793970258-0.00457056042784953i	-0.00213241375856762+0.00534410567861503i	-0.0046742252013005	0.0054652284718996	129	1002.38241156987
-3.13764267838613	0.00183055269286542-0.00459671525334182i	-0.00214022968856047+0.00537468809505834i	-0.00341784494343023	0.00399617368111675	129	1002.38241156987
-3.13715436733199	0.00183723744602827-0.00462287007883408i	-0.00214804561855332+0.00540527051150161i	-0.00133836437491964	0.00156474123659483	129	1002.38241156987
-3.13666605627785	0.00184392219919111-0.00464902490432635i	-0.00215586154854617+0.00543585292794489i	0.00108053804705031	-0.00126352783267668	129	1002.38241156987
-3.13617774522371	0.00185060695235395-0.00467517972981862i	-0.00216367747853901+0.00546643534438816i	0.00326957478027657	-0.00382300148891284	129	1002.38241156987
-3.13568943416957	0.0018572917055168-0.00470133455531091i	-0.00217149340853187+0.00549701776083146i	0.0047078301231957	-0.00550461219459925	129	1002.38241156987
-3.13520112311542	0.00185281158544427-0.00471712178642119i	-0.00216625509775445+0.00551547806710151i	0.00503228196886575	-0.00588391253395925	129	1002.38241156987
-3.13471281206128	0.00184297595707185-0.00472793594380352i	-0.00215475499668886+0.00552812370263806i	0.00415700192356403	-0.00486044563063791	129	1002.38241156987
-3.13422450100714	0.00183314032869943-0.00473875010118587i	-0.00214325489562326+0.00554076933817461i	0.00229190042208202	-0.00267965943676595	129	1002.38241156987
-3.133736189953	0.001823304700327-0.00474956425856821i	-0.00213175479455766+0.00555341497371118i	-0.000122462552043705	0.000143317738083316	129	1002.38241156987
-3.13324787889886	0.00181346907195458-0.00476037841595055i	-0.00212025469349207+0.00556606060924773i	-0.00251394779943652	0.00293951607974478	129	1002.38241156987
-3.13275956784472	0.00180363344358216-0.00477119257333289i	-0.00210875459242648+0.00557870624478428i	-0.004314407545189	0.00504463931069612	129	1002.38241156987
-3.13227125679058	0.00179379781520974-0.00478200673071523i	-0.00209725449136089+0.00559135188032084i	-0.00509464308905835	0.00595686151198748	129	1002.38241156987
-3.13178294573643	0.00178396218683732-0.00479282088809758i	-0.00208575439029528+0.0056039975158574i	-0.0046666958076693	0.00545642753905353	129	1002.38241156987
-3.13129463468229	0.0017741265584649-0.00480363504547992i	-0.00207425428922969+0.00561664315139395i	-0.00312909770483355	0.00365855872067301	129	1002.38241156987
-3.13080632362815	0.00176429093009248-0.00481444920286226i	-0.0020627541881641+0.00562928878693051i	-0.000844194117201705	0.000986934550743121	129	1002.38241156987
-3.13031801257401	0.00175387983316977-0.00481150922690571i	-0.00205058132454479+0.00562585265448136i	0.00163909492648541	-0.00191662027709813	129	1002.38241156987
-3.12982970151987	0.00174319038461131-0.0048019164364537i	-0.00203808304860328+0.00561463784077824i	0.00372317916091524	-0.00435338072168424	129	1002.38241156987
-3.12934139046573	0.00173250093605286-0.00479232364600169i	-0.00202558477266178+0.00560342302707514i	0.00492011587070195	-0.00575283225258423	129	1002.38241156987
-3.12885307941159	0.00172181148749442-0.00478273085554969i	-0.00201308649672028+0.00559220821337203i	0.00495234922262931	-0.00579045770600339	129	1002.38241156987
-3.12836476835744	0.00171112203893597-0.00477313806509769i	-0.00200058822077879+0.00558099339966892i	0.00381801772098685	-0.00446409469079203	129	1002.38241156987
-3.1278764573033	0.00170043259037751-0.00476354527464568i	-0.00198808994483728+0.00556977858596581i	0.00179005085323893	-0.00209287618558285	129	1002.38241156987
-3.12738814624916	0.00168974314181906-0.00475395248419367i	-0.00197559166889578+0.0055585637722627i	-0.000649462244742136	0.000759511146815913	129	1002.38241156987
-3.12689983519502	0.00167905369326062-0.00474435969374167i	-0.00196309339295429+0.0055473489585596i	-0.00292385839279415	0.00341880702168496	129	1002.38241156987
-3.12641152414088	0.00166836424470217-0.00473476690328967i	-0.00195059511701279+0.00553613414485649i	-0.00449820880562658	0.00525955543736496	129	1002.38241156987
-3.12592321308674	0.00165767479614371-0.00472517411283766i	-0.00193809684107128+0.00552491933115337i	-0.00500513189349341	0.00585220914605652	129	1002.38241156987
-3.12543490203259	0.00165693748868131-0.00471825590018196i	-0.0019372350273746+0.00551683172222215i	-0.00433979674084915	0.00507420931205549	129	1002.38241156987
-3.12494659097845	0.00166105422278891-0.00471264218187378i	-0.00194204876338314+0.00551026937120419i	-0.00266479369512029	0.00311567737174092	129	1002.38241156987
-3.12445827992431	0.00166517095689651-0.0047070284635656i	-0.00194686249939168+0.00550370702018622i	-0.000369996731057267	0.000432481231024247	129	1002.38241156987
-3.12396996887017	0.00166928769100411-0.00470141474525741i	-0.00195167623540022+0.00549714466916825i	0.00200761396964134	-0.00234751400478081	129	1002.38241156987
-3.12348165781603	0.00167340442511171-0.00469580102694923i	-0.00195648997140877+0.00549058231815028i	0.00391256752314383	-0.00457482989409176	129	1002.38241156987
-3.12299334676189	0.0016775211592193-0.00469018730864104i	-0.00196130370741731+0.00548401996713232i	0.00490067109377795	-0.00573010544231878	129	1002.38241156987
-3.12250503570775	0.0016816378933269-0.00468457359033286i	-0.00196611744342585+0.00547745761611435i	0.00474258053000321	-0.0055451944923147	129	1002.38241156987
-3.1220167246536	0.0016857546274345-0.00467895987202467i	-0.00197093117943439+0.00547089526509638i	0.00347702498690423	-0.00406539536762006	129	1002.38241156987
-3.12152841359946	0.0016898713615421-0.00467334615371649i	-0.00197574491544293+0.00546433291407842i	0.00140133528424706	-0.00163837296320263	129	1002.38241156987
-3.12104010254532	0.0016939880956497-0.00466773243540831i	-0.00198055865145148+0.00545777056306045i	-0.000998411265416554	0.00116752183871109	129	1002.38241156987
-3.12055179149118	0.00169926464592384-0.00467021544598922i	-0.0019867285820383+0.00546067516392165i	-0.00316761352427608	0.00370382347015088	129	1002.38241156987
-3.12006348043704	0.00170511159759138-0.00467668045438443i	-0.00199356549356528+0.00546823564275622i	-0.00460235001034959	0.00538133036904967	129	1002.38241156987
-3.1195751693829	0.00171095854925891-0.00468314546277964i	-0.00200040240509224+0.00547579612159077i	-0.0049620156278814	0.00580180338506357	129	1002.38241156987
-3.11908685832876	0.00171680550092643-0.00468961047117486i	-0.00200723931661921+0.00548335660042533i	-0.00415872296220533	0.00486249506049721	129	1002.38241156987
-3.11859854727461	0.00172265245259396-0.00469607547957007i	-0.00201407622814618+0.00549091707925989i	-0.00237714854946477	0.00277935159384647	129	1002.38241156987
-3.11811023622047	0.0017284994042615-0.00470254048796528i	-0.00202091313967315+0.00549847755809445i	-3.20954500664639e-05	3.73899178564105e-05	129	1002.38241156987
-3.11762192516633	0.00173434635592903-0.00470900549636049i	-0.00202775005120012+0.00550603803692901i	0.00232807793587646	-0.00272222005608634	129	1002.38241156987
-3.11713361411219	0.00174019330759655-0.00471547050475571i	-0.00203458696272708+0.00551359851576357i	0.00414968157333872	-0.00485208141473422	129	1002.38241156987
-3.11664530305805	0.00174604025926408-0.00472193551315092i	-0.00204142387425405+0.00552115899459813i	0.0050035877776149	-0.00585044761664179	129	1002.38241156987
-3.11615699200391	0.00175188721093162-0.00472840052154614i	-0.00204826078578102+0.00552871947343269i	0.00468632278186132	-0.00547942132469465	129	1002.38241156987
-3.11566868094976	0.00174905145182193-0.00473319458531006i	-0.00204494569334941+0.00553432621758447i	0.00325980999452428	-0.00381142121823187	129	1002.38241156987
-3.11518036989562	0.0017419100196967-0.00473716004365408i	-0.00203659631950274+0.00553896412344152i	0.00105847019034103	-0.00123748002179693	129	1002.38241156987
-3.11469205884148	0.00173476858757147-0.0047411255019981i	-0.00202824694565606+0.00554360202929856i	-0.00139418803535275	0.00163028454546932	129	1002.38241156987
-3.11420374778734	0.00172762715544623-0.00474509096034213i	-0.00201989757180938+0.00554823993515561i	-0.00351848785268929	0.00411408686707043	129	1002.38241156987
-3.1137154367332	0.001720485723321-0.00474905641868615i	-0.0020115481979627+0.00555287784101265i	-0.00481208658168015	0.00562657080527884	129	1002.38241156987
-3.11322712567906	0.00171334429119577-0.00475302187703018i	-0.00200319882411603+0.00555751574686969i	-0.00496876123644106	0.00580969786556473	129	1002.38241156987
-3.11273881462492	0.00170620285907053-0.0047569873353742i	-0.00199484945026935+0.00556215365272673i	-0.00395089359199144	0.00461949749022707	129	1002.38241156987
-3.11225050357077	0.0016990614269453-0.00476095279371823i	-0.00198650007642267+0.00556679155858378i	-0.00199849813197902	0.0023366197241483	129	1002.38241156987
-3.11176219251663	0.00169191999482007-0.00476491825206225i	-0.001978150702576+0.00557142946444082i	0.000427372730558699	-0.000499841154729595	129	1002.38241156987
-3.11127388146249	0.00168477856269483-0.00476888371040628i	-0.00196980132872932+0.00557606737029786i	0.00275350148049644	-0.00321964812411453	129	1002.38241156987
-3.11078557040835	0.00167544724599582-0.00476939941120409i	-0.00195889157432889+0.00557667168901518i	0.00442690755538778	-0.005176233057821	129	1002.38241156987
-3.11029725935421	0.00166502098700992-0.00476819023322881i	-0.00194670162965157+0.00557525921416263i	0.00505014237607997	-0.00590488955847271	129	1002.38241156987
-3.10980894830007	0.00165459472802402-0.00476698105525352i	-0.00193451168497426+0.00557384673931009i	0.004478468374492	-0.0052363968821217	129	1002.38241156987
-3.10932063724593	0.00164416846903812-0.00476577187727823i	-0.00192232174029695+0.00557243426445755i	0.00284915834062382	-0.00333127524208209	129	1002.38241156987
-3.10883232619178	0.00163374221005222-0.00476456269930295i	-0.00191013179561964+0.005571021789605i	0.00054924880413296	-0.000642078365968112	129	1002.38241156987
-3.10834401513764	0.00162331595106631-0.00476335352132766i	-0.00189794185094232+0.00556960931475245i	-0.00187638711708489	0.00219409481100985	129	1002.38241156987
-3.1078557040835	0.00161288969208041-0.00476214434335237i	-0.00188575190626501+0.00556819683989991i	-0.00385411611130301	0.00450652403314042	129	1002.38241156987
-3.10736739302936	0.00160246343309451-0.00476093516537708i	-0.0018735619615877+0.00556678436504737i	-0.00491719536733954	0.00574947715613467	129	1002.38241156987
-3.10687908197522	0.00159203717410861-0.0047597259874018i	-0.00186137201691039+0.00556537189019482i	-0.0048159209281437	0.00563099955134373	129	1002.38241156987
-3.10639077092108	0.0015816109151227-0.00475851680942651i	-0.00184918207223307+0.00556395941534228i	-0.00357628000975771	0.00418149070776118	129	1002.38241156987
-3.10590245986694	0.00158438972882126-0.00476391891985603i	-0.00185243202887018+0.00557027704667231i	-0.00150642600403895	0.00176127190065324	129	1002.38241156987
-3.10541414881279	0.00159382564527808-0.00477265399386151i	-0.00186346573740959+0.00558049167368115i	0.000918109787417761	-0.00107363235381785	129	1002.38241156987
-3.10492583775865	0.00160326156173491-0.00478138906786699i	-0.001874499445949+0.00559070630068999i	0.00313852110630804	-0.00366983424290155	129	1002.38241156987
-3.10443752670451	0.00161269747819174-0.00479012414187248i	-0.00188553315448842+0.00560092092769883i	0.00463379674461264	-0.00541814460957975	129	1002.38241156987
-3.10394921565037	0.00162213339464857-0.00479885921587797i	-0.00189656686302783+0.00561113555470768i	0.00505041833349752	-0.00590522127372554	129	1002.38241156987
-3.10346090459623	0.00163156931110539-0.00480759428988345i	-0.00190760057156724+0.00562135018171652i	0.00428593665924766	-0.00501128857443817	129	1002.38241156987
-3.10297259354209	0.00164100522756222-0.00481632936388893i	-0.00191863428010665+0.00563156480872536i	0.00251411340029165	-0.00293953140737984	129	1002.38241156987
-3.10248428248794	0.00165044114401905-0.00482506443789443i	-0.00192966798864607+0.00564177943573421i	0.000145469770964831	-0.000169963572963722	129	1002.38241156987
-3.1019959714338	0.00165987706047588-0.00483379951189991i	-0.00194070169718548+0.00565199406274305i	-0.0022678113407585	0.00265176806136564	129	1002.38241156987
-3.10150766037966	0.0016693129769327-0.00484253458590539i	-0.00195173540572489+0.00566220868975189i	-0.0041606043505314	0.00486488980054218	129	1002.38241156987
-3.10101934932552	0.00168982861470544-0.00485699375315355i	-0.00197572398566142+0.0056791160793048i	-0.00509497545519463	0.00595735334643007	129	1002.38241156987
-3.10053103827138	0.00171597593403103-0.00487436240425987i	-0.00200629736210922+0.00569942531501273i	-0.00485489587255526	0.00567657825888231	129	1002.38241156987
-3.10004272721724	0.0017421232533566-0.00489173105536617i	-0.00203687073855699+0.00571973455072065i	-0.00348331220110724	0.00407279395914056	129	1002.38241156987
-3.0995544161631	0.00176827057268217-0.00490909970647248i	-0.00206744411500476+0.00574004378642856i	-0.00128804185859295	0.00150592959149579	129	1002.38241156987
-3.09906610510895	0.00179441789200774-0.00492646835757878i	-0.00209801749145254+0.00576035302213648i	0.00122833264406626	-0.00143636013245895	129	1002.38241156987
-3.09857779405481	0.00182056521133334-0.00494383700868511i	-0.00212859086790033+0.00578066225784441i	0.00348344788473345	-0.00407314248213067	129	1002.38241156987
-3.09808948300067	0.00184671253065891-0.00496120565979141i	-0.0021591642443481+0.00580097149355232i	0.00494990637035846	-0.00578776043138426	129	1002.38241156987
-3.09760117194653	0.00187285984998448-0.00497857431089772i	-0.00218973762079588+0.00582128072926024i	0.00527861538009041	-0.00617204604479215	129	1002.38241156987
-3.09711286089239	0.00189900716931005-0.00499594296200402i	-0.00222031099724365+0.00584158996496815i	0.00438187390294147	-0.00512346791064675	129	1002.38241156987
-3.09662454983825	0.00192515448863564-0.00501331161311034i	-0.00225088437369145+0.00586189920067608i	0.00245643580019784	-0.00287209480532618	129	1002.38241156987
-3.09613623878411	0.00194754330399882-0.00502427892258506i	-0.00227706328781779+0.00587472374266277i	-6.05548427749106e-05	7.09300124911438e-05	129	1002.38241156987
-3.09564792772996	0.00196800601622337-0.00503196576612669i	-0.00230099019216721+0.00588371263828261i	-0.00257945990062481	0.00301616474536103	129	1002.38241156987
-3.09515961667582	0.00198846872844792-0.00503965260966832i	-0.00232491709651664+0.00589270153390245i	-0.00451197633948485	0.00527573503116191	129	1002.38241156987
-3.09467130562168	0.00200893144067249-0.00504733945320995i	-0.00234884400086609+0.0059016904295223i	-0.00540522920881149	0.00632012234652357	129	1002.38241156987
-3.09418299456754	0.00202939415289704-0.00505502629675158i	-0.00237277090521552+0.00591067932514214i	-0.005045630170647	0.00589959944749914	129	1002.38241156987
-3.0936946835134	0.00204985686512159-0.00506271314029321i	-0.00239669780956494+0.00591966822076198i	-0.00350993292883274	0.00410392448156551	129	1002.38241156987
-3.09320637245926	0.00207031957734614-0.00507039998383483i	-0.00242062471391437+0.00592865711638182i	-0.00114901537078704	0.00134337514213439	129	1002.38241156987
-3.09271806140511	0.00209078228957071-0.00507808682737647i	-0.00244455161826382+0.00593764601200167i	0.00149222732718484	-0.00174491940147906	129	1002.38241156987
-3.09222975035097	0.00211124500179526-0.0050857736709181i	-0.00246847852261325+0.00594663490762151i	0.00380060487822367	-0.00444398152177235	129	1002.38241156987
-3.09174143929683	0.00213170771401982-0.00509346051445972i	-0.00249240542696267+0.00595562380324135i	0.005236971027306	-0.00612341628272071	129	1002.38241156987
-3.09125312824269	0.00214027533984669-0.00509518109868562i	-0.00250242431175123+0.00595763671185058i	0.00545074635908037	-0.00637331705406716	129	1002.38241156987
-3.09076481718855	0.00214269717103475-0.00509381911559837i	-0.00250525738643332+0.00595604536050431i	0.00438355074382747	-0.00512543559992202	129	1002.38241156987
-3.09027650613441	0.00214511900222281-0.00509245713251111i	-0.00250809046111541+0.00595445400915805i	0.00228916307562905	-0.0026765168335143	129	1002.38241156987
-3.08978819508027	0.00214754083341087-0.00509109514942386i	-0.00251092353579749+0.00595286265781179i	-0.00034146623711868	0.000399383065342923	129	1002.38241156987
-3.08929988402612	0.00214996266459893-0.00508973316633661i	-0.00251375661047958+0.00595127130646552i	-0.00289177175430291	0.00338133685455238	129	1002.38241156987
-3.08881157297198	0.00215238449578699-0.00508837118324936i	-0.00251658968516167+0.00594967995511926i	-0.00476408271263642	0.00557051599433785	129	1002.38241156987
-3.08832326191784	0.00215480632697505-0.00508700920016211i	-0.00251942275984376+0.00594808860377299i	-0.00551968812571635	0.00645396220491901	129	1002.38241156987
-3.0878349508637	0.00215722815816311-0.00508564721707486i	-0.00252225583452584+0.00594649725242673i	-0.00498163293765848	0.00582478086401509	129	1002.38241156987
-3.08734663980956	0.00215964998935117-0.00508428523398761i	-0.00252508890920793+0.00594490590108047i	-0.00327615876717195	0.00383059336880834	129	1002.38241156987
-3.08685832875542	0.00216207182053923-0.00508292325090036i	-0.00252792198389002+0.0059433145497342i	-0.000803084393823635	0.00093890155928438	129	1002.38241156987
-3.08637001770128	0.00216022391807855-0.00508984425579905i	-0.00252576284479571+0.0059514078866292i	0.00186668115437037	-0.00218274788511211	129	1002.38241156987
-3.08588170664713	0.0021561519482298-0.0051010797976152i	-0.00252100330465353+0.00596454589400085i	0.00410648359195683	-0.00480163371343748	129	1002.38241156987
-3.08539339559299	0.00215207997838106-0.00511231533943136i	-0.00251624376451136+0.0059776839013725i	0.00538178403281063	-0.00629274726902516	129	1002.38241156987
-3.08490508453885	0.00214800800853231-0.00512355088124752i	-0.00251148422436917+0.00599082190874417i	0.00538782408524188	-0.00629975687709428	129	1002.38241156987
-3.08441677348471	0.00214393603868356-0.00513478642306368i	-0.002506724684227+0.00600395991611582i	0.00411918712398028	-0.00481634088817857	129	1002.38241156987
-3.08392846243057	0.00213986406883482-0.00514602196487983i	-0.00250196514408482+0.00601709792348747i	0.00187200926142455	-0.00218877025006678	129	1002.38241156987
-3.08344015137643	0.00213579209898608-0.00515725750669599i	-0.00249720560394264+0.00603023593085912i	-0.000825144755134222	0.000964917898655656	129	1002.38241156987
-3.08295184032229	0.00213172012913733-0.00516849304851215i	-0.00249244606380046+0.00604337393823079i	-0.00333560636648989	0.00390028984904212	129	1002.38241156987
-3.08246352926814	0.00212764815928858-0.00517972859032831i	-0.00248768652365828+0.00605651194560244i	-0.00506488611557511	0.00592223559339583	129	1002.38241156987
-3.081975218214	0.00212357618943984-0.00519096413214446i	-0.0024829269835161+0.00606964995297409i	-0.00560144193381009	0.00654956284043968	129	1002.38241156987
-3.08148690715986	0.00212184659520968-0.00520944989201525i	-0.00248090631747116+0.00609126509603893i	-0.00482082324440794	0.00563676670863809	129	1002.38241156987
-3.08099859610572	0.00212134707532672-0.00523174302896505i	-0.0024803239428516+0.00611733191930024i	-0.00289499084480719	0.00338492539941272	129	1002.38241156987
-3.08051028505158	0.00212084755544376-0.00525403616591482i	-0.00247974156823203+0.00614339874256153i	-0.000268510460734404	0.000313861159310826	129	1002.38241156987
-3.08002197399744	0.0021203480355608-0.00527632930286459i	-0.00247915919361247+0.00616946556582281i	0.00244066071987674	-0.00285386808859749	129	1002.38241156987
-3.0795336629433	0.00211984851567784-0.00529862243981437i	-0.0024785768189929+0.0061955323890841i	0.00459053560808181	-0.00536761219702368	129	1002.38241156987
-3.07904535188915	0.00211934899579488-0.00532091557676416i	-0.00247799444437334+0.0062215992123454i	0.0056672153896087	-0.00662649443758925	129	1002.38241156987
-3.07855704083501	0.00211884947591192-0.00534320871371393i	-0.00247741206975377+0.00624766603560669i	0.00540769229147737	-0.00632299872954443	129	1002.38241156987
-3.07806872978087	0.00211834995602897-0.00536550185066371i	-0.00247682969513421+0.00627373285886798i	0.00386400036689483	-0.00451797665218354	129	1002.38241156987
-3.07758041872673	0.00211785043614601-0.00538779498761348i	-0.00247624732051464+0.00629979968212926i	0.00139308879146518	-0.00162880440661473	129	1002.38241156987
-3.07709210767259	0.00211735091626305-0.00541008812456327i	-0.00247566494589508+0.00632586650539057i	-0.00142569568724062	0.00166710378800706	129	1002.38241156987
-3.07660379661845	0.00212019245182359-0.00542152926624784i	-0.00247898912927155+0.00633924476762644i	-0.00391523940263043	0.00457802306755169	129	1002.38241156987
-3.0761154855643	0.00212480278144245-0.00542722523396848i	-0.00248438149041065+0.00634590555637826i	-0.00548681108812048	0.00641557497810587	129	1002.38241156987
-3.07562717451016	0.00212941311106131-0.00543292120168911i	-0.00248977385154974+0.00635256634513008i	-0.00577403842837408	0.00675138042854917	129	1002.38241156987
-3.07513886345602	0.00213402344068018-0.00543861716940975i	-0.00249516621268884+0.00635922713388191i	-0.00470640198885919	0.00550299226182444	129	1002.38241156987
-3.07465055240188	0.00213863377029904-0.00544431313713039i	-0.00250055857382793+0.00636588792263374i	-0.00253129754320498	0.00295968992627446	129	1002.38241156987
-3.07416224134774	0.00214324409991791-0.00545000910485102i	-0.00250595093496702+0.00637254871138556i	0.000243280811543297	-0.000284540907418655	129	1002.38241156987
-3.0736739302936	0.00214785442953677-0.00545570507257166i	-0.00251134329610611+0.00637920950013738i	0.00296737869261331	-0.00346972885698861	129	1002.38241156987
-3.07318561923946	0.00215246475915564-0.0054614010402923i	-0.00251673565724521+0.00638587028888921i	0.00500133449423813	-0.00584794142343676	129	1002.38241156987
-3.07269730818531	0.0021570750887745-0.00546709700801293i	-0.0025221280183843+0.00639253107764103i	0.00586598212759863	-0.00685891136724479	129	1002.38241156987
-3.07220899713117	0.00216168541839336-0.00547279297573357i	-0.0025275203795234+0.00639919186639285i	0.00535553344114559	-0.00626202501652478	129	1002.38241156987
-3.07172068607703	0.00216965147064448-0.00546553619698587i	-0.0025368364423006+0.0063907078245534i	0.00358622000965363	-0.0041931958744698	129	1002.38241156987
-3.07123237502289	0.00217940849845776-0.00545136643557247i	-0.00254824661550265+0.0063741408675107i	0.000986538890332659	-0.00115345699486558	129	1002.38241156987
-3.07074406396875	0.00218916552627103-0.00543719667415908i	-0.0025596567887047+0.00635757391046802i	-0.00183371943598248	0.00214418049796442	129	1002.38241156987
-3.07025575291461	0.00219892255408431-0.00542302691274569i	-0.00257106696190674+0.00634100695342533i	-0.0042190820738686	0.00493329358994621	129	1002.38241156987
-3.06976744186047	0.00220867958189758-0.0054088571513323i	-0.00258247713510878+0.00632443999638265i	-0.00561720862618006	0.00656805182524341	129	1002.38241156987
-3.06927913080632	0.00221843660971087-0.0053946873899189i	-0.00259388730831084+0.00630787303933995i	-0.00570676210119259	0.00667273185752593	129	1002.38241156987
-3.06879081975218	0.00222819363752414-0.00538051762850551i	-0.00260529748151288+0.00629130608229727i	-0.00447122803792852	0.00522803056271471	129	1002.38241156987
-3.06830250869804	0.00223795066533741-0.00536634786709212i	-0.00261670765471492+0.00627473912525459i	-0.00220173216131764	0.00257435824671298	129	1002.38241156987
-3.0678141976439	0.00224770769315069-0.00535217810567873i	-0.00262811782791697+0.0062581721682119i	0.000571556059812978	-0.000668370242193423	129	1002.38241156987
-3.06732588658976	0.00225746472096397-0.00533800834426533i	-0.00263952800111902+0.0062416052111692i	0.00320327110809762	-0.00374554755506226	129	1002.38241156987
-3.06683757553562	0.00227371103351484-0.00533082329377159i	-0.00265852573143913+0.00623320494019018i	0.00508935348304882	-0.00595086676547458	129	1002.38241156987
-3.06634926448147	0.00229344876405128-0.00532739621450504i	-0.00268160578122277+0.00622919857636089i	0.00579962493544832	-0.00678133772281286	129	1002.38241156987
-3.06586095342733	0.00231318649458773-0.00532396913523849i	-0.00270468583100641+0.00622519221253161i	0.0051662891140317	-0.00604076743601153	129	1002.38241156987
-3.06537264237319	0.00233292422512419-0.00532054205597194i	-0.00272776588079007+0.00622118584870232i	0.00333397140493858	-0.00389826835184928	129	1002.38241156987
-3.06488433131905	0.00235266195566063-0.0053171149767054i	-0.00275084593057371+0.00621717948487303i	0.000725515068933214	-0.000848263570212094	129	1002.38241156987
-3.06439602026491	0.00237239968619708-0.00531368789743885i	-0.00277392598035735+0.00621317312104375i	-0.00205556778196683	0.00240357534984413	129	1002.38241156987
-3.06390770921077	0.00239213741673352-0.0053102608181723i	-0.00279700603014099+0.00620916675721446i	-0.00436469784457416	0.00510356098005482	129	1002.38241156987
-3.06341939815663	0.00241187514726999-0.00530683373890575i	-0.00282008607992465+0.00620516039338517i	-0.00566559840059538	0.00662464358861587	129	1002.38241156987
-3.06293108710248	0.00243161287780643-0.00530340665963921i	-0.00284316612970829+0.00620115402955589i	-0.00565482564763183	0.00661202012415321	129	1002.38241156987
-3.06244277604834	0.00245135060834288-0.00529997958037266i	-0.00286624617949193+0.0061971476657266i	-0.00433254574627595	0.0050658906732109	129	1002.38241156987
-3.0619544649942	0.00247333598607328-0.00531195990627717i	-0.00289195431928668+0.00621115607217603i	-0.00200395560891866	0.00234311856197685	129	1002.38241156987
-3.06146615394006	0.00249654042668857-0.00533229679091857i	-0.00291908786383325+0.00623493520148853i	0.000811787475079705	-0.000949256010716664	129	1002.38241156987
-3.06097784288592	0.00251974486730383-0.00535263367555995i	-0.00294622140837979+0.006258714330801i	0.00346481438706018	-0.00405135851398726	129	1002.38241156987
-3.06048953183178	0.0025429493079191-0.00537297056020132i	-0.00297335495292633+0.00628249346011348i	0.00533251372101813	-0.00623518910323129	129	1002.38241156987
-3.06000122077764	0.00256615374853436-0.0053933074448427i	-0.00300048849747287+0.00630627258942595i	0.0059700428290474	-0.006980610183138	129	1002.38241156987
-3.05951290972349	0.00258935818914965-0.0054136443294841i	-0.00302762204201944+0.00633005171873845i	0.00521625822137231	-0.00609920675463435	129	1002.38241156987
-3.05902459866935	0.00261256262976491-0.00543398121412547i	-0.00305475558656598+0.00635383084805093i	0.00323424181730269	-0.00378167132418315	129	1002.38241156987
-3.05853628761521	0.00263576707038018-0.00545431809876685i	-0.00308188913111252+0.0063776099773634i	0.000476275713883935	-0.000556848686700626	129	1002.38241156987
-3.05804797656107	0.00265897151099544-0.00547465498340823i	-0.00310902267565907+0.00640138910667588i	-0.00241927781526058	0.00282884022856586	129	1002.38241156987
-3.05755966550693	0.00268217595161073-0.00549499186804962i	-0.00313615622020563+0.00642516823598838i	-0.00477570096642862	0.0055841289380587	129	1002.38241156987
-3.05707135445279	0.00270014362762542-0.00551533569608829i	-0.00315716683039996+0.00644895541671306i	-0.00603468649595491	0.00705620732436891	129	1002.38241156987
-3.05658304339864	0.00271524814339108-0.00553568332037533i	-0.00317482977393714+0.00647274699948464i	-0.00588572261971868	0.00688200732707357	129	1002.38241156987
-3.0560947323445	0.00273035265915673-0.00555603094466236i	-0.00319249271747431+0.00649653858225622i	-0.00435170455901372	0.00508830437617998	129	1002.38241156987
-3.05560642129036	0.0027454571749224-0.00557637856894942i	-0.0032101556610115+0.00652033016502783i	-0.00178209284873021	0.00208371669785452	129	1002.38241156987
-3.05511811023622	0.00276056169068806-0.00559672619323646i	-0.00322781860454867+0.00654412174779941i	0.00122725010341357	-0.00143502824776433	129	1002.38241156987
-3.05462979918208	0.00277566620645371-0.0056170738175235i	-0.00324548154808585+0.00656791333057099i	0.00397221103765211	-0.00464463023686494	129	1002.38241156987
-3.05414148812794	0.00279077072221937-0.00563742144181054i	-0.00326314449162302+0.00659170491334258i	0.00580516901998598	-0.00678784576210941	129	1002.38241156987
-3.0536531770738	0.00280587523798504-0.00565776906609759i	-0.00328080743516021+0.00661549649611418i	0.0062877859245653	-0.00735214117193519	129	1002.38241156987
-3.05316486601965	0.00282097975375069-0.00567811669038463i	-0.00329847037869738+0.00663928807888576i	0.00529579776866842	-0.00619222151017492	129	1002.38241156987
-3.05267655496551	0.00283608426951635-0.00569846431467167i	-0.00331613332223456+0.00666307966165735i	0.00305076277797501	-0.00356715185293875	129	1002.38241156987
-3.05218824391137	0.00284281097244-0.00570444410048719i	-0.0033240007072773+0.00667007183578261i	6.9437373689011e-05	-8.11635339705045e-05	129	1002.38241156987
-3.05169993285723	0.00284492035805869-0.00570250524805418i	-0.00332646940383162+0.00666780524491529i	-0.00293233463905914	0.00342872702679033	129	1002.38241156987
-3.05121162180309	0.00284702974367738-0.00570056639562117i	-0.00332893810038594+0.00666553865404796i	-0.00524600664443546	0.00613403637697662	129	1002.38241156987
-3.05072331074895	0.00284913912929606-0.00569862754318816i	-0.00333140679694025+0.00666327206318064i	-0.0063294162415516	0.00740082999217748	129	1002.38241156987
-3.05023499969481	0.00285124851491475-0.00569668869075515i	-0.00333387549349457+0.00666100547231332i	-0.005928914326523	0.00693252438271216	129	1002.38241156987
-3.04974668864066	0.00285335790053344-0.00569474983832214i	-0.00333634419004889+0.00665873888144599i	-0.00413874915353151	0.0048393229804463	129	1002.38241156987
-3.04925837758652	0.00285546728615212-0.00569281098588913i	-0.00333881288660321+0.00665647229057867i	-0.00137888742564631	0.00161228276369452	129	1002.38241156987
-3.04877006653238	0.00285757667177081-0.00569087213345612i	-0.00334128158315753+0.00665420569971134i	0.00170350836935457	-0.00199188569226885	129	1002.38241156987
-3.04828175547824	0.00285968605738949-0.00568893328102311i	-0.00334375027971185+0.00665193910884402i	0.00438583334363073	-0.00512825933346784	129	1002.38241156987
-3.0477934444241	0.00286179544300818-0.0056869944285901i	-0.00334621897626617+0.00664967251797669i	0.00603943968292786	-0.00706177682596566	129	1002.38241156987
-3.04730513336996	0.00286239728348546-0.00567715265347948i	-0.0033469250435267+0.00663816550700978i	0.00626970932868949	-0.0073310220314696	129	1002.38241156987
-3.04681682231582	0.00286216159888419-0.00566292036577018i	-0.00334665187229069+0.00662152492932087i	0.00503088309175254	-0.00588248984241769	129	1002.38241156987
-3.04632851126167	0.00286192591428292-0.00564868807806088i	-0.00334637870105467+0.00660488435163196i	0.00262257425621118	-0.00306651017871337	129	1002.38241156987
-3.04584020020753	0.00286169022968165-0.00563445579035157i	-0.00334610552981866+0.00658824377394304i	-0.000388238947235412	0.000453963623387503	129	1002.38241156987
-3.04535188915339	0.00286145454508038-0.00562022350264227i	-0.00334583235858264+0.00657160319625413i	-0.00329622854428444	0.00385420891648896	129	1002.38241156987
-3.04486357809925	0.0028612188604791-0.00560599121493297i	-0.00334555918734663+0.00655496261856522i	-0.0054229494375757	0.00634093595964059	129	1002.38241156987
-3.04437526704511	0.00286098317587783-0.00559175892722367i	-0.00334528601611061+0.00653832204087632i	-0.00627511638252828	0.00733735731086432	128	1002.38241156987
-3.04388695599097	0.00286074749127656-0.00557752663951435i	-0.0033450128448746+0.00652168146318739i	-0.00565900191691824	0.00661695079280976	128	1002.38241156987
-3.04339864493682	0.00286051180667529-0.00556329435180505i	-0.00334473967363858+0.00650504088549849i	-0.00372442941929402	0.00435489996802053	128	1002.38241156987
-3.04291033388268	0.00286027612207402-0.00554906206409576i	-0.00334446650240257+0.00648840030780958i	-0.000928382671757977	0.00108554421932044	128	1002.38241156987
-3.04242202282854	0.00286466491491173-0.00553987493401644i	-0.00334960045039206+0.00647765862458971i	0.00207344645059088	-0.00242443138288809	128	1002.38241156987
-3.0419337117744	0.00287164341511529-0.00553351309220991i	-0.00335776238514784+0.00647022032227251i	0.00458748412892047	-0.00536404590128217	128	1002.38241156987
-3.04144540072026	0.00287862191531884-0.00552715125040338i	-0.00336592431990361+0.00646278201995531i	0.00602896272916342	-0.00704954234650747	128	1002.38241156987
-3.04095708966612	0.00288560041552239-0.00552078940859686i	-0.00337408625465938+0.00645534371763811i	0.00606232906568026	-0.00708856387330714	128	1002.38241156987
-3.04046877861198	0.00289257891572594-0.00551442756679034i	-0.00338224818941516+0.00644790541532092i	0.00468089588063437	-0.00547328894846019	128	1002.38241156987
-3.03998046755783	0.0028995574159295-0.00550806572498381i	-0.00339041012417094+0.00644046711300371i	0.00220814256804175	-0.00258195293860824	128	1002.38241156987
-3.03949215650369	0.00290653591613305-0.00550170388317728i	-0.00339857205892671+0.00643302881068651i	-0.000778030829114538	0.000909719346742198	128	1002.38241156987
-3.03900384544955	0.0029135144163366-0.00549534204137076i	-0.00340673399368249+0.00642559050836932i	-0.00358035979817256	0.00418643140827228	128	1002.38241156987
-3.03851553439541	0.00292049291654015-0.00548898019956424i	-0.00341489592843826+0.00641815220605212i	-0.00554501961251091	0.00648367840078863	128	1002.38241156987
-3.03802722334127	0.00292747141674371-0.00548261835775771i	-0.00342305786319404+0.00641071390373492i	-0.00621416577679182	0.00726610967200432	128	1002.38241156987
-3.03753891228713	0.00294109157729706-0.00548414175625403i	-0.00343898546161559+0.00641249521257186i	-0.00544247752919421	0.00636380078443766	128	1002.38241156987
-3.03705060123299	0.00295846075529716-0.00549011613566629i	-0.00345929654353902+0.00641948071452446i	-0.00340251505536716	0.0039785200724062	128	1002.38241156987
-3.03656229017884	0.00297582993329725-0.00549609051507854i	-0.00347960762546245+0.00642646621647705i	-0.000559259173194845	0.000653958375003248	128	1002.38241156987
-3.0360739791247	0.00299319911129736-0.0055020648944908i	-0.0034999187073859+0.00643345171842966i	0.00242695288711824	-0.00283776607616664	128	1002.38241156987
-3.03558566807056	0.00301056828929746-0.00550803927390306i	-0.00352022978930934+0.00644043722038226i	0.00485948328774822	-0.00568208774262539	128	1002.38241156987
-3.03509735701642	0.00302793746729755-0.00551401365331531i	-0.00354054087123277+0.00644742272233486i	0.00616790137032399	-0.0072120109286362	128	1002.38241156987
-3.03460904596228	0.00304530664529764-0.00551998803272757i	-0.0035608519531562+0.00645440822428746i	0.00604174990048024	-0.0070645204760618	128	1002.38241156987
-3.03412073490814	0.00306267582329775-0.00552596241213983i	-0.00358116303507965+0.00646139372624006i	0.00450420159145736	-0.0052667077255794	128	1002.38241156987
-3.03363242385399	0.00308004500129785-0.00553193679155209i	-0.00360147411700308+0.00646837922819266i	0.00190813257333239	-0.00223118032575105	128	1002.38241156987
-3.03314411279985	0.00309741417929794-0.00553791117096434i	-0.00362178519892651+0.00647536473014526i	-0.00114482094968032	0.00133858227123272	128	1002.38241156987
-3.03265580174571	0.0031182166827459-0.0055467992828729i	-0.00364611064329159+0.00648575699971973i	-0.00394505630929389	0.00461285525367134	128	1002.38241156987
-3.03216749069157	0.00314097262998318-0.00555734520809833i	-0.0036727201214597+0.00649808760259631i	-0.00584194880885738	0.00683087326246704	128	1002.38241156987
-3.03167917963743	0.00316372857722044-0.00556789113332375i	-0.00369932959962778+0.00651041820547288i	-0.00638722581510718	0.00746847582170282	128	1002.38241156987
-3.03119086858329	0.0031864845244577-0.00557843705854918i	-0.00372593907779586+0.00652274880834944i	-0.005444811159665	0.00636654685737055	128	1002.38241156987
-3.03070255752915	0.00320924047169496-0.0055889829837746i	-0.00375254855596395+0.00653507941122601i	-0.00322511330856275	0.00377110832766972	128	1002.38241156987
-3.030214246475	0.00323199641893225-0.00559952890900003i	-0.00377915803413205+0.00654741001410259i	-0.000238174713794167	0.000278539815194402	128	1002.38241156987
-3.02972593542086	0.00325475236616951-0.00561007483422545i	-0.00380576751230014+0.00655974061697916i	0.00282346898028949	-0.00330139105797432	128	1002.38241156987
-3.02923762436672	0.00327750831340677-0.00562062075945088i	-0.00383237699046822+0.00657207121985573i	0.00524532993913454	-0.0061332457465021	128	1002.38241156987
-3.02874931331258	0.00330026426064403-0.0056311666846763i	-0.0038589864686363+0.0065844018227323i	0.00645769966999714	-0.00755087099639656	128	1002.38241156987
-3.02826100225844	0.00332302020788131-0.00564171260990173i	-0.00388559594680441+0.00659673242560888i	0.0061696644969439	-0.00721410141272058	128	1002.38241156987
-3.0277726912043	0.00334682138030162-0.00565114198036646i	-0.00391342753133325+0.00660775745718823i	0.00443967257684167	-0.00519127334371609	128	1002.38241156987
-3.02728438015016	0.00337122197580961-0.00565993102115576i	-0.00394195997801134+0.00661803376055967i	0.00166375905033947	-0.00194545834577124	128	1002.38241156987
-3.02679606909601	0.00339562257131761-0.00566872006194505i	-0.00397049242468943+0.00662831006393112i	-0.00151719212005433	0.00177397257897121	128	1002.38241156987
-3.02630775804187	0.00342002316682562-0.00567750910273435i	-0.00399902487136755+0.00663858636730257i	-0.00436376639322419	0.00510243548172659	128	1002.38241156987
-3.02581944698773	0.00344442376233362-0.00568629814352364i	-0.00402755731804564+0.00664886267067401i	-0.0062099264963891	0.00726114200536285	128	1002.38241156987
-3.02533113593359	0.00346882435784161-0.00569508718431293i	-0.00405608976472373+0.00665913897404545i	-0.00661884873756218	0.0077393165524309	128	1002.38241156987
-3.02484282487945	0.0034932249533496-0.00570387622510222i	-0.00408462221140182+0.00666941527741689i	-0.00548627494827953	0.00641504507806631	128	1002.38241156987
-3.02435451382531	0.00351762554885762-0.00571266526589152i	-0.00411315465807994+0.00667969158078834i	-0.00306692846684864	0.00358616443215985	128	1002.38241156987
[truncated: 14,385 more rows]
