# Supplementary material for: Amplitude, relative phase, and polarization characterization during ultrashort pulse of hybrid mode-locked thulium-doped all-fiber laser
Source: Sci Rep. 2026 Apr 4;16:16226. doi: 10.1038/s41598-026-45251-4 (PMC13201540; doi:10.1038/s41598-026-45251-4)
Supplement: Supplementary file 1 — Supplementary Information. [file 41598_2026_45251_MOESM1_ESM.zip › SM/datafiles laser/vectorialpulseplotting.asv]

% Plotting with this script puts a heavy load on MATLAB and results in a
% large figure size. Therefore, it is recommended to build the 3D line
% independently in any suitable software (e.g., Origin) as a trajectory
% [T, ExCC, EyCC, color_index], where:
%   T            — point coordinate along the X axis,
%   ExCC         — coordinate along the Y axis,
%   EyCC         — coordinate along the Z axis,
%   color_index  — color index in the range from 1 to 256.

%% datafile loading

clear all

% Data file selection (uncomment one)
filename = 'without_isolator_model.csv';
% filename = 'without_isolator_meas.csv';
% filename = 'with_isolator_simple.csv';
% filename = 'with_isolator_complex.csv';


tbl = readtable(filename);

T        = tbl.Time_ps;
Ex       = tbl.Ex_sqrtW;
Ey       = tbl.Ey_sqrtW;
ExCC     = tbl.Ex_field_sqrtW;
EyCC     = tbl.Ey_field_sqrtW;
color_index = tbl.color_index_arb_un;
w0       = tbl.w0_2pi_THz(1);

%% figure plotting
  
M = max([max(abs(ExCC)), max(abs(EyCC))]);
    
fig = figure();
cmap = jet;
set(gcf, 'Position', [605 307 1469 907]); colormap(cmap)
    
for i = 1:length(T)-1
    plot3(T(i:i+1),ExCC(i:i+1), EyCC(i:i+1), 'Color', cmap(color_index(i), :), 'LineWidth', 2);
    hold on;
end
plot3(T.*0+T(end), ExCC, EyCC, 'color', [0.39 0.39 0.39],'LineWidth',1); hold on
plot3(T, ExCC.*0+1.5*M, EyCC, 'color', [0.34 0.57 0.72],'LineWidth',1); hold on
plot3(T, ExCC, EyCC.*0-1.5*M, 'color', [1 0.42 0.42],'LineWidth',1);            

ylim([-1.5*M, 1.5*M])
zlim([-1.5*M, 1.5*M])
xlim([-4, 4])

xlabel('Time, ps')
ylabel('$E_x$, $\sqrt{W}$','Interpreter','latex')
zlabel('$E_y$, $\sqrt{W}$','Interpreter','latex')
    
fontsize(gcf,scale=2.5)
grid on;
caxis([-1, 1]);
ticks = linspace(-1, 1, 11);
ticklabels = arrayfun(@(val) sprintf('%.1f', val), ticks, 'UniformOutput', false);
colorb = colorbar;
colorb.Ticks = ticks;
colorb.TickLabels = ticklabels;
