# Supplementary material for: Amplitude, relative phase, and polarization characterization during ultrashort pulse of hybrid mode-locked thulium-doped all-fiber laser
Source: Sci Rep. 2026 Apr 4;16:16226. doi: 10.1038/s41598-026-45251-4 (PMC13201540; doi:10.1038/s41598-026-45251-4)
Supplement: Supplementary file 1 — Supplementary Information. [file 41598_2026_45251_MOESM1_ESM.zip › SM/Supplementary Materials Title and Description.xlsx]

## Sheet: Лист1
	Title	Description
Data_File_3.csv	Data File 3: Measured vectorial pulse with complex polarization evolution after polarization-independent isolator from thulium-doped fiber laser with hybrid mode locking	The CSV file contains time-dependent characteristics of the electric field and auxiliary data used for visualization. The columns are defined as follows: Time (ps); Ex — complex amplitude of the electric field along the x axis, sqrt(W); Ey — complex amplitude of the electric field along the y axis; sqrt(W); Ex field — instantaneous oscillations of the electric field along the x axis; sqrt(W); Ey …
Data_File_1.csv	Data File 1: Simulated vectorial pulse from thulium-doped fiber laser with hybrid mode locking using coupled nonlinear Schrödinger equations	The CSV file contains time-dependent characteristics of the electric field and auxiliary data used for visualization. The columns are defined as follows: Time (ps); Ex — complex amplitude of the electric field along the x axis, sqrt(W); Ey — complex amplitude of the electric field along the y axis; sqrt(W); Ex field — instantaneous oscillations of the electric field along the x axis; sqrt(W); Ey …
Data_File_4.csv	Data File 4: Measured vectorial pulse with simple polarization evolution after polarization-independent isolator from thulium-doped fiber laser with hybrid mode locking	The CSV file contains time-dependent characteristics of the electric field and auxiliary data used for visualization. The columns are defined as follows: Time (ps); Ex — complex amplitude of the electric field along the x axis, sqrt(W); Ey — complex amplitude of the electric field along the y axis; sqrt(W); Ex field — instantaneous oscillations of the electric field along the x axis; sqrt(W); Ey …
Data_File_2.csv	Data File 2: Measured vectorial pulse from thulium-doped fiber laser with hybrid mode locking	The CSV file contains time-dependent characteristics of the electric field and auxiliary data used for visualization. The columns are defined as follows: Time (ps); Ex — complex amplitude of the electric field along the x axis, sqrt(W); Ey — complex amplitude of the electric field along the y axis; sqrt(W); Ex field — instantaneous oscillations of the electric field along the x axis; sqrt(W); Ey …
vectorialpulseplotting.m	MATLAB Code for 3D Visualization of Vectorial Ultrashort Pulse Dynamics	This MATLAB code visualizes the temporal evolution of a vectorial ultrashort optical pulse as a three-dimensional trajectory in the [T, Ex, Ey] space. The color of the trajectory is encoded by a discrete color index (1–256) corresponding to the normalized third Stokes parameter. The script reads time-resolved electric field data from a CSV file and plots the instantaneous field components along t…
Visualization_4.mp4	Visualization 4: Temporal dynamics of measured vectorial pulse with simple polarization evolution after polarization-independent isolator from thulium-doped fiber laser with hybrid mode locking	This video visualizes the temporal dynamics of a measured vectorial ultrashort pulse with simple polarization evolution, after a polarization-independent isolator, from a thulium-doped fiber laser with hybrid mode locking. The evolution of the electric field is shown simultaneously in the time domain and in the transverse field space. The left panel displays the time-dependent evolution of the Ex…
Visualization_2.mp4	Visualization 2: Temporal dynamics of measured vectorial pulse from thulium-doped fiber laser with hybrid mode locking	This video visualizes the temporal dynamics of a measured vectorial ultrashort pulse from a thulium-doped fiber laser with hybrid mode locking. The evolution of the electric field is shown simultaneously in the time domain and in the transverse field space. The left panel displays the time-dependent evolution of the Ex field component, while the right panel shows the corresponding trajectory in t…
Visualization_1.mp4	Visualization 1: Temporal dynamics of simulated vectorial pulse from thulium-doped fiber laser with hybrid mode locking using coupled nonlinear Schrödinger equations	This video visualizes the temporal dynamics of a vectorial ultrashort optical pulse obtained from numerical modeling. The evolution of the electric field is shown simultaneously in the time domain and in the transverse field space. The left panel displays the time-dependent evolution of the Ex field component, while the right panel shows the corresponding trajectory in the (Ex,Ey) plane.
Visualization_3.mp4	Visualization 3: Temporal dynamics of measured vectorial pulse with complex polarization evolution after polarization-independent isolator from thulium-doped fiber laser with hybrid mode locking	This video visualizes the temporal dynamics of a measured vectorial ultrashort pulse with complex polarization evolution, after a polarization-independent isolator, from a thulium-doped fiber laser with hybrid mode locking. The evolution of the electric field is shown simultaneously in the time domain and in the transverse field space. The left panel displays the time-dependent evolution of the E…
